# Supplementary material for: Absolute protein quantification of the yeast chaperome under conditions of heat shock
Source: Proteomics. 2016 Jul 22;16(15-16):2128–40. doi: 10.1002/pmic.201500503 (PMC4996341; doi:10.1002/pmic.201500503)
Supplement: Supplementary file 2 — Table S1) Expression Protocol for ChapCATs in minimal medium Following expression testing in LB medium, the optimum expression conditions were determined. For ChapCATs that encountered difficult expression in LB medium, the addition of 10 mM benzyl alcohol was used to attempt higher levels of quantification. This was not successful for the ChapCAT010 construct and so was discontinued after initial testing. [file PMIC-16-2128-s002.xlsx]

## Sheet: Table S1
Table S1) Expression protocol for ChapCATs for minimal medium (testing in LB medium)
ChapCAT	OD600a	Benzyl Alcoholb	IPTG (mM)c	Incubation Time (hrs)d
ChapCAT001	0.6	None	1	5.0
ChapCAT002*e	0.8	Yes	0.4	5.0
ChapCAT003	0.6	None	1	5.0
ChapCAT004	0.6	None	1	5.0
ChapCAT005	0.6	None	1	5.0
ChapCAT006*	0.6	None	1	5.0
ChapCAT007	0.6	None	1	5.0
ChapCAT008	0.6	None	1	5.0
ChapCAT009e	0.8	Yes	1	3.0
ChapCAT010*f	NA	NA	NA	NA
a Growth of cell culture to desired OD600 in 50ml prior to induction with Imidazole.
b If used, 10mM Benzyl Alcohol is added 20 minutes prior to induction with Imidazole.
c Imidazole Concentration used for expression of ChapCAT.
d Incubation time for cell cultures subsequent to induction of ChapCAT expression.
e ChapCAT constructs were subject to expression testing by varying conditions to optimise expression.
f ChapCAT010 did not express following a redesign of the construct.
*Q-peptides were subject to a reshuffle and construct resynthesised consequent to null expression.

## Sheet: Table S2
Chapcat	Protein	Gene	Peptide	Classification	Condition	Charge	Light_Product	Light_Q1_Q3	Heavy_Product	Heavy_Q1_Q3
ChapCAT001	YBR227C	Mcx1	DVSGEGVQQSLLK	A1	HS	2	y6_1,y8_1,y11_1	680.359356_716.430115,680.359356_872.519993,680.359356_1145.616078	y6_1,y8_1,y11_1	683.36942_722.450244,683.36942_878.540122,683.36942_1151.636207
ChapCAT001	YBR227C	Mcx1	DVSGEGVQQSLLK	A1	NG	2	y6_1,y8_1,y11_1	680.359356_716.430115,680.359356_872.519993,680.359356_1145.616078	y6_1,y8_1,y11_1	683.36942_722.450244,683.36942_878.540122,683.36942_1151.636207
ChapCAT001	YBR227C	Mcx1	ILNVPIAITDCTQLTQAGYIGEDVEVCIER	C	HS	NA
ChapCAT001	YBR227C	Mcx1	ILNVPIAITDCTQLTQAGYIGEDVEVCIER	C	NG	NA
ChapCAT001	YBR227C	Mcx1	NALLDQYEYIFK	B1	HS	2	y6_1,y8_1,y9_1	758.887749_862.434532,758.887749_1105.520053,758.887749_1218.604117	y6_1,y8_1,y9_1	761.897813_868.454661,761.897813_1111.540182,761.897813_1224.624246
ChapCAT001	YBR227C	Mcx1	NALLDQYEYIFK	B1	NG	2	y6_1,y8_1,y9_1	758.887749_862.434532,758.887749_1105.520053,758.887749_1218.604117	y6_1,y8_1,y9_1	761.897813_868.454661,761.897813_1111.540182,761.897813_1224.624246
ChapCAT001	YBR227C	Mcx1	SNVLVVGPSGSGK	A1	HS	2	y7_1,y8_1,y9_1	600.832777_589.294016,600.832777_688.36243,600.832777_787.430844	y7_1,y8_1,y9_1	603.842841_595.314145,603.842841_694.382559,603.842841_793.450973
ChapCAT001	YBR227C	Mcx1	SNVLVVGPSGSGK	A2	NG	2	y7_1*,y8_1,y9_1	600.832777_589.294016,600.832777_688.36243,600.832777_787.430844	y7_1,y8_1,y9_1	603.842841_595.314145,603.842841_694.382559,603.842841_793.450973
ChapCAT001	YBR227C	Mcx1	TLLATTLAK	C	HS	NA
ChapCAT001	YBR227C	Mcx1	TLLATTLAK	B1	NG	2	y5_1,y6_1,y7_1	466.294767_533.329339,466.294767_604.366452,466.294767_717.450516	y5_1,y6_1,y7_1	469.304832_539.349468,469.304832_610.386581,469.304832_723.470645
ChapCAT001	YDR258C	Hsp78	AHPDVSK	C	HS	NA
ChapCAT001	YDR258C	Hsp78	AHPDVSK	C	NG	NA
ChapCAT001	YDR258C	Hsp78	ALAEFLFDDESNVIR	A1	HS	2	y8_1,y9_1,y10_1	869.935959_947.442865,869.935959_1094.511279,869.935959_1207.595343	y8_1,y9_1,y10_1	872.946023_953.462994,872.946023_1100.531408,872.946023_1213.615472
ChapCAT001	YDR258C	Hsp78	ALAEFLFDDESNVIR	A2	NG	2	y8_1,y9_1,y10_1	869.935959_947.442865,869.935959_1094.511279,869.935959_1207.595343	y8_1,y9_1,y10_1	872.946023_953.462994,872.946023_1100.531408,872.946023_1213.615472
ChapCAT001	YDR258C	Hsp78	ITDTALVSAAVLSNR	A1	HS	2	y6_1,y8_1,y9_1	765.927937_659.383499,765.927937_817.452642,765.927937_916.521056	y6_1,y8_1,y9_1	768.938001_665.403628,768.938001_823.472771,768.938001_922.541185
ChapCAT001	YDR258C	Hsp78	ITDTALVSAAVLSNR	A1	NG	2	y6_1,y8_1,y9_1	765.927937_659.383499,765.927937_817.452642,765.927937_916.521056	y6_1,y8_1,y9_1	768.938001_665.403628,768.938001_823.472771,768.938001_922.541185
ChapCAT001	YDR258C	Hsp78	NTIIVMTSNIGQDILLNDTK	B1	HS	3	y4_1,y5_1,y10_1	735.059471_477.230353,735.059471_590.314417,735.059471_1116.589529	y4_1,y5_1,y10_1	737.06618_483.250482,737.06618_596.334546,737.06618_1122.609658
ChapCAT001	YDR258C	Hsp78	NTIIVMTSNIGQDILLNDTK	B1	NG	3	y4_1,y5_1,y10_1	735.059471_477.230353,735.059471_590.314417,735.059471_1116.589529	y4_1,y5_1,y10_1	737.06618_483.250482,737.06618_596.334546,737.06618_1122.609658
ChapCAT001	YDR258C	Hsp78	TALIDGLAQR	B2	HS	2	y5_1,y6_1,y7_1	529.303655_544.320171,529.303655_659.347114,529.303655_772.431178	y5_1,y6_1,y7_1	532.313720_550.340300,532.313720_665.367243,532.313720_778.451307
ChapCAT001	YDR258C	Hsp78	TALIDGLAQR	B2	NG	2	y5_1,y6_1,y7_1	529.303655_544.320171,529.303655_659.347114,529.303655_772.431178	y5_1,y6_1,y7_1	532.313720_550.340300,532.313720_665.367243,532.313720_778.451307
ChapCAT001	YLL026W	Hsp104	ALTILTLAQK	A1	HS	2	y5_1,y6_1,y8_1	536.342249_560.340238,536.342249_673.424302,536.342249_887.556044	y5_1,y6_1,y8_1	539.352313_566.360367,539.352313_679.444431,539.352313_893.576173
ChapCAT001	YLL026W	Hsp104	ALTILTLAQK	A1	NG	2	y5_1,y6_1,y8_1	536.342249_560.340238,536.342249_673.424302,536.342249_887.556044	y5_1,y6_1,y8_1	539.352313_566.360367,539.352313_679.444431,539.352313_893.576173
ChapCAT001	YLL026W	Hsp104	IIDDDVPTILQGAK	A1	HS	2	y5_1,y8_1,y12_1	749.411588_516.314023,749.411588_827.498529,749.411588_1271.647772	y5_1,y8_1,y12_1	752.421653_522.334152,752.421653_833.518658,752.421653_1277.667901
ChapCAT001	YLL026W	Hsp104	IIDDDVPTILQGAK	A1	NG	2	y5_1,y8_1,y12_1	749.411588_516.314023,749.411588_827.498529,749.411588_1271.647772	y5_1,y8_1,y12_1	752.421653_522.334152,752.421653_833.518658,752.421653_1277.667901
ChapCAT001	YLL026W	Hsp104	LFSLDLAALTAGAK	B1	NG	2	y8_1,y10_1,y12_1	695.900659_702.414465,695.900659_930.525472,695.900659_1130.641565	y8_1,y10_1,y12_1	698.910724_708.434594,698.910724_936.545601,698.910724_1136.661694
ChapCAT001	YLL026W	Hsp104	LFSLDLAALTAGAK	A1	HS	2	y8_1,y10_1,y12_1	695.900659_702.414465,695.900659_930.525472,695.900659_1130.641565	y8_1,y10_1,y12_1	698.910724_708.434594,698.910724_936.545601,698.910724_1136.661694
ChapCAT001	YLL026W	Hsp104	TAIIEGVAQR	B2	HS	2	y6_1,y7_1,y8_1	529.303655_659.347114,529.303655_772.431178,529.303655_885.515242	y6_1,y7_1,y8_1	532.313720_665.367243,532.313720_778.451307,532.313720_891.535371
ChapCAT001	YLL026W	Hsp104	TAIIEGVAQR	B2	NG	2	y6_1,y7_1,y8_1	529.303655_659.347114,529.303655_772.431178,529.303655_885.515242	y6_1,y7_1,y8_1	532.313720_665.367243,532.313720_778.451307,532.313720_891.535371
ChapCAT001	YLL026W	Hsp104	VIGATTNNEYR	A1	HS	2	y6_1,y7_1,y9_1	619.312208_796.358407,619.312208_897.406085,619.312208_1025.464663	y6_1,y7_1,y9_1	622.322273_802.378536,622.322273_903.426214,622.322273_1031.484792
ChapCAT001	YLL026W	Hsp104	VIGATTNNEYR	A1	NG	2	y6_1,y7_1,y9_1	619.312208_796.358407,619.312208_897.406085,619.312208_1025.464663	y6_1,y7_1,y9_1	622.322273_802.378536,622.322273_903.426214,622.322273_1031.484792
ChapCAT001	YLR259C	Hsp60	AAVEEGILPGGGTALVK	A1	HS	2	b7_1,y9_1,y10_1	791.445962_670.340632,791.445962_799.467229,791.445962_912.551293	b7_1,y9_1,y10_1	794.456027_670.340632,794.456027_805.487358,794.456027_918.571422
ChapCAT001	YLR259C	Hsp60	AAVEEGILPGGGTALVK	A1	NG	2	b7_1,y9_1,y10_1	791.445962_670.340632,791.445962_799.467229,791.445962_912.551293	b7_1,y9_1,y10_1	794.456027_670.340632,794.456027_805.487358,794.456027_918.571422
ChapCAT001	YLR259C	Hsp60	GVETLAEAVAATLGPK	A1	HS	3	y7_1,b8_1,y8_1	509.619001_657.393001,509.619001_771.38831,509.619001_756.461415	y7_1,b8_1,y8_1	511.62571_663.41313,511.62571_762.481544,511.62571_771.38831
ChapCAT001	YLR259C	Hsp60	GVETLAEAVAATLGPK	A1	NG	3	y7_1,b8_1,y8_1	509.619001_657.393001,509.619001_771.38831,509.619001_756.461415	y7_1,b8_1,y8_1	511.62571_663.41313,511.62571_762.481544,511.62571_771.38831
ChapCAT001	YLR259C	Hsp60	LIDEYGDDFAK	A1	HS	2	y6_1,y7_1,y9_1	643.300975_652.293681,643.300975_815.35701,643.300975_1059.426546	y6_1,y7_1,y9_1	646.31104_658.31381,646.31104_821.377139,646.31104_1065.446675
ChapCAT001	YLR259C	Hsp60	LIDEYGDDFAK	A1	NG	2	y6_1,y7_1,y9_1	643.300975_652.293681,643.300975_815.35701,643.300975_1059.426546	y6_1,y7_1,y9_1	646.31104_658.31381,646.31104_821.377139,646.31104_1065.446675
ChapCAT001	YLR259C	Hsp60	LSGGVAVIR	A1	HS	2	y4_1,y7_1,y8_1	436.271627_458.308544,436.271627_671.419885,436.271627_758.451913	y4_1,y7_1,y8_1	439.281691_464.328673,439.281691_677.440014,439.281691_764.472042
ChapCAT001	YLR259C	Hsp60	LSGGVAVIR	A1	NG	2	y4_1,y7_1,y8_1	436.271627_458.308544,436.271627_671.419885,436.271627_758.451913	y4_1,y7_1,y8_1	439.281691_464.328673,439.281691_677.440014,439.281691_764.472042
ChapCAT001	YLR259C	Hsp60	TNEAAGDGTTSATVLGR	A1	HS	2	y10_1,y12_1,y13_1	810.894822_962.526535,810.894822_1134.574942,810.894822_1205.612056	y10_1,y12_1,y13_1	813.904887_968.546664,813.904887_1140.595071,813.904887_1211.632185
ChapCAT001	YLR259C	Hsp60	TNEAAGDGTTSATVLGR	A1	NG	2	y10_1,y12_1,y13_1	810.894822_962.526535,810.894822_1134.574942,810.894822_1205.612056	y10_1,y12_1,y13_1	813.904887_968.546664,813.904887_1140.595071,813.904887_1211.632185
ChapCAT001	YMR186W	Hsc82	DLTNLLFETALLTSGFSLEEPTSFASR	C	HS	NA
ChapCAT001	YMR186W	Hsc82	DLTNLLFETALLTSGFSLEEPTSFASR	C	NG	NA
ChapCAT001	YMR186W	Hsc82	FYSAFAK	B2	NG	2	y5_1,y5_1,y6_1	417.213246_506.260925,417.213246_523.287474,417.213246_668.340237	y5_1,y5_1,y6_1	420.223311_512.281054,420.223311_529.307603,420.223311_674.360366
ChapCAT001	YMR186W	Hsc82	FYSAFAK	A1	HS	2	y5_1,y5_1,y6_1	417.213246_523.287474,417.213246_506.260925,417.213246_668.340237	y5_1,y5_1,y6_1	420.223311_512.281054,420.223311_529.307603,420.223311_674.360366
ChapCAT001	YMR186W	Hsc82	HSEFVAYPIQLLVTK	B1	HS	3	b6_1,y6_1,y8_1	582.325928_671.314751,582.325928_701.455602,582.325928_911.59243	b6_1,y6_1,y8_1	584.332638_707.475731,584.332638_671.314751,584.332638_917.612559
ChapCAT001	YMR186W	Hsc82	HSEFVAYPIQLLVTK	B1	NG	3	b6_1,y6_1,y8_1	582.325928_671.314751,582.325928_701.455602,582.325928_911.59243	b6_1,y6_1,y8_1	584.332638_707.475731,584.332638_671.314751,584.332638_917.612559
ChapCAT001	YMR186W	Hsc82	NNEDEQYIWESNAGGSFTVTLDEVNER	C	HS	NA
ChapCAT001	YMR186W	Hsc82	NNEDEQYIWESNAGGSFTVTLDEVNER	C	NG	NA
ChapCAT001	YPL240C	Hsp82	EILGDQVEK	A1	HS	2	y5_1,y6_1,y7_1	515.774396_618.309331,515.774396_675.330795,515.774396_788.414859	y5_1,y6_1,y7_1	518.784461_624.32946,518.784461_681.350924,518.784461_794.434988
ChapCAT001	YPL240C	Hsp82	EILGDQVEK	A1	NG	2	y5_1,y6_1,y7_1	515.774396_618.309331,515.774396_675.330795,515.774396_788.414859	y5_1,y6_1,y7_1	518.784461_624.32946,518.784461_681.350924,518.784461_794.434988
ChapCAT001	YPL240C	Hsp82	FYSAFSK	A1	HS	2	y4_1,y5_1,y6_1	425.210703_452.25036,425.210703_539.282388,425.210703_702.345717	y4_1,y5_1,y6_1	428.220768_458.270489,428.220768_545.302517,428.220768_708.365846
ChapCAT001	YPL240C	Hsp82	FYSAFSK	A2	NG	2	y4_1*,y5_1,y6_1	425.210703_452.25036,425.210703_539.282388,425.210703_702.345717	y4_1,y5_1,y6_1	428.220768_458.270489,428.220768_545.302517,428.220768_708.365846
ChapCAT001	YPL240C	Hsp82	LLYETALLTSGFSLDEPTSFASR	B2	HS	3	y7_1,y8_1,y9_1	840.095238_765.388979,840.095238_894.431572,840.095238_1009.458515	y7_1,y8_1,y9_1	842.101948_771.409108,842.101948_900.451701,842.101948_1015.478644
ChapCAT001	YPL240C	Hsp82	LLYETALLTSGFSLDEPTSFASR	B2	NG	3	y7_1,y8_1,y9_1	840.095238_765.388979,840.095238_894.431572,840.095238_1009.458515	y7_1,y8_1,y9_1	842.101948_771.409108,842.101948_900.451701,842.101948_1015.478644
ChapCAT001	YPL240C	Hsp82	SNDDEQYIWESNAGGSFTVTLDEVNER	C	HS	NA
ChapCAT001	YPL240C	Hsp82	SNDDEQYIWESNAGGSFTVTLDEVNER	C	NG	NA
ChapCAT002	YEL003W	Gim4	DEHTIVIK	B1	HS	2	y5_1,b5_1,b6_1	477.766374_573.397024,477.766374_578.256902,477.766374_695.335881	y5_1,b5_1,b6_1	480.776439_578.256902,480.776439_579.417153,480.776439_695.335881
ChapCAT002	YEL003W	Gim4	DEHTIVIK	B1	NG	2	b5_1,y5_1,b6_1	477.766374_578.256902,477.766374_573.397024,477.766374_695.335881	b5_1,y5_1,b6_1	480.776439_579.417153,480.776439_578.256902,480.776439_695.335881
ChapCAT002	YEL003W	Gim4	ETLIQTAK	B1	HS	2	y4_1,y5_1,y6_1	452.260925_447.256174,452.260925_560.340238,452.260925_673.424302	y4_1,y5_1,y6_1	455.270989_453.276303,455.270989_566.360367,455.270989_679.444431
ChapCAT002	YEL003W	Gim4	ETLIQTAK	A2	NG	2	y4_1,y5_1,y6_1	452.260925_447.256174,452.260925_560.340238,452.260925_673.424302	y4_1,y5_1,y6_1	455.270989_453.276303,455.270989_566.360367,455.270989_679.444431
ChapCAT002	YEL003W	Gim4	IIELGHDK	B1	HS	2	y4_1,y5_1,y6_1	462.761092_456.220122,462.761092_569.304186,462.761092_698.34678	y4_1,y5_1,y6_1	465.771156_462.240251,465.771156_575.324315,465.771156_704.366909
ChapCAT002	YEL003W	Gim4	IIELGHDK	B1	NG	2	y4_1,y5_1,y6_1	462.761092_456.220122,462.761092_569.304186,462.761092_698.34678	y4_1,y5_1,y6_1	465.771156_462.240251,465.771156_575.324315,465.771156_704.366909
ChapCAT002	YEL003W	Gim4	NNVFQAK	A1	HS	2	y4_1,y5_1,y6_1	410.719227_493.276909,410.719227_592.345323,410.719227_706.38825	y4_1,y5_1,y6_1	413.729291_499.297038,413.729291_598.365452,413.729291_712.408379
ChapCAT002	YEL003W	Gim4	NNVFQAK	A1	NG	2	y4_1,y5_1,y6_1	410.719227_493.276909,410.719227_592.345323,410.719227_706.38825	y4_1,y5_1,y6_1	413.729291_499.297038,413.729291_598.365452,413.729291_712.408379
ChapCAT002	YGR078C	Pac10	ENITTMEVNCAR	B1	HS	2	y6_1,y7_1,y9_1	719.326675_748.340649,719.326675_879.381133,719.326675_1081.47649	y6_1,y7_1,y9_1	722.33674_754.360778,722.33674_885.401262,722.33674_1087.496619
ChapCAT002	YGR078C	Pac10	ENITTMEVNCAR	A1	NG	2	y6_1,y7_1,y9_1	719.326675_748.340649,719.326675_879.381133,719.326675_1081.47649	y6_1,y7_1,y9_1	722.33674_754.360778,722.33674_885.401262,722.33674_1087.496619
ChapCAT002	YGR078C	Pac10	FMQESK	C	HS	NA
ChapCAT002	YGR078C	Pac10	FMQESK	C	NG	NA
ChapCAT002	YGR078C	Pac10	GIPQAPFIENVNEIIK	B1	HS	2	y8_1,y11_1,y12_1	891.493444_958.520387,891.493444_1315.725629,891.493444_1386.762743	y8_1,y11_1,y12_1	894.503508_964.540516,894.503508_1321.745758,894.503508_1392.782872
ChapCAT002	YGR078C	Pac10	GIPQAPFIENVNEIIK	B1	NG	2	y8_1,y11_1,y12_1	891.493444_958.520387,891.493444_1315.725629,891.493444_1386.762743	y8_1,y11_1,y12_1	894.503508_964.540516,894.503508_1321.745758,894.503508_1392.782872
ChapCAT002	YGR078C	Pac10	ICQSLR	B2	HS	2	y4_1,y4_1,y5_1	388.707805_503.293622,388.707805_485.283057,388.707805_663.32427	y4_1,y4_1,y5_1	391.71787_509.313751,391.71787_491.303186,391.71787_669.344399
ChapCAT002	YGR078C	Pac10	ICQSLR	A1	NG	2	y4_1,y4_1,y5_1	388.707805_485.283057,388.707805_503.293622,388.707805_663.32427	y4_1,y4_1,y5_1	391.71787_491.303186,391.71787_509.313751,391.71787_669.344399
ChapCAT002	YGR078C	Pac10	NHSDEGDESDEPILLHYQLNDTLYTK	C	HS	NA
ChapCAT002	YGR078C	Pac10	NHSDEGDESDEPILLHYQLNDTLYTK	C	NG	NA
ChapCAT002	YJL179W	Pfd1	SFILQDK	A1	HS	2	y4_1,y5_1,y6_1	425.737085_503.282388,425.737085_616.366452,425.737085_763.434866	y4_1,y5_1,y6_1	428.74715_509.302517,428.74715_622.386581,428.74715_769.454995
ChapCAT002	YJL179W	Pfd1	SFILQDK	A1	NG	2	y4_1,y5_1,y6_1	425.737085_503.282388,425.737085_616.366452,425.737085_763.434866	y4_1,y5_1,y6_1	428.74715_509.302517,428.74715_622.386581,428.74715_769.454995
ChapCAT002	YJL179W	Pfd1	TIDNLK	A1	HS	2	y4_1,y4_1,y5_1	352.202878_489.266738,352.202878_472.240189,352.202878_602.350802	y4_1,y4_1,y5_1	355.212943_495.286867,355.212943_478.260318,355.212943_608.370931
ChapCAT002	YJL179W	Pfd1	TIDNLK	A1	NG	2	y4_1,y4_1,y5_1	352.202878_472.240189,352.202878_489.266738,352.202878_602.350802	y4_1,y4_1,y5_1	355.212943_478.260318,355.212943_495.286867,355.212943_608.370931
ChapCAT002	YJL179W	Pfd1	TQLDMVNQQLAYLDR	C	HS	2	y9_1,y10_1,y12_1	904.453993_1120.574548,904.453993_1219.642962,904.453993_1465.710389	y9_1,y10_1,y12_1	907.464057_1126.594677,907.464057_1225.663091,907.464057_1471.730518
ChapCAT002	YJL179W	Pfd1	TQLDMVNQQLAYLDR	A1	NG	2	y9_1,y10_1,y12_1	904.453993_1120.574548,904.453993_1219.642962,904.453993_1465.710389	y9_1,y10_1,y12_1	907.464057_1126.594677,907.464057_1225.663091,907.464057_1471.730518
ChapCAT002	YLR200W	Gim1	IVNEEFDQLEEDTPVYK	A1	HS	2	y4_1,y5_1,y9_1	1034.491492_506.29731,1034.491492_607.344989,1034.491492_1093.541182	y4_1,y5_1,y9_1	1037.501557_512.317439,1037.501557_613.365118,1037.501557_1099.561311
ChapCAT002	YLR200W	Gim1	IVNEEFDQLEEDTPVYK	A1	NG	2	y4_1,y5_1,y9_1	1034.491492_506.29731,1034.491492_607.344989,1034.491492_1093.541182	y4_1,y5_1,y9_1	1037.501557_512.317439,1037.501557_613.365118,1037.501557_1099.561311
ChapCAT002	YLR200W	Gim1	LETQLQENK	B1	HS	2	y4_1,y5_1,y7_1	551.790578_518.256902,551.790578_631.340966,551.790578_860.447222	y4_1,y5_1,y7_1	554.800642_524.277031,554.800642_637.361095,554.800642_866.467351
ChapCAT002	YLR200W	Gim1	LETQLQENK	A2	NG	2	y4_1,y5_1,y7_1	551.790578_518.256902,551.790578_631.340966,551.790578_860.447222	y4_1,y5_1,y7_1	554.800642_524.277031,554.800642_637.361095,554.800642_866.467351
ChapCAT002	YLR200W	Gim1	LTGNVLLPVEQSEAR	A1	HS	3	y4_1,b6_1,y8_2	542.633421_462.230687,542.633421_598.355888,542.633421_458.230156	y4_1,b6_1,y8_2	544.640131_468.250816,544.640131_598.355888,544.640131_461.24022
ChapCAT002	YLR200W	Gim1	LTGNVLLPVEQSEAR	A1	NG	3	y4_1,b6_1,y8_2	542.633421_462.230687,542.633421_598.355888,542.633421_458.230156	y4_1,b6_1,y8_2	544.640131_468.250816,544.640131_598.355888,544.640131_461.24022
ChapCAT002	YLR200W	Gim1	YQQLQNELEEFIVAR	A1	HS	2	b3_1,y7_1,y8_1	940.481065_420.18776,940.481065_863.462144,940.481065_976.546208	b3_1,y7_1,y8_1	943.491129_420.18776,943.491129_869.482273,943.491129_982.566337
ChapCAT002	YLR200W	Gim1	YQQLQNELEEFIVAR	A1	NG	2	b3_1,y7_1,y8_1	940.481065_420.18776,940.481065_863.462144,940.481065_976.546208	b3_1,y7_1,y8_1	943.491129_420.18776,943.491129_869.482273,943.491129_982.566337
ChapCAT002	YML094W	Gim5	FTECIDDIK	B1	HS	2	y5_1,y7_1,y8_1	570.765714_603.334818,570.765714_892.40806,570.765714_993.455738	y5_1,y7_1,y8_1	573.775778_609.354947,573.775778_898.428189,573.775778_999.475867
ChapCAT002	YML094W	Gim5	FTECIDDIK	A2	NG	2	y5_1,y7_1,y8_1	570.765714_603.334818,570.765714_892.40806,570.765714_993.455738	y5_1,y7_1,y8_1	573.775778_609.354947,573.775778_898.428189,573.775778_999.475867
ChapCAT002	YML094W	Gim5	LLVPASASLYIPGK	A1	HS	2	y4_1,y9_1,y11_1	714.926677_414.271095,714.926677_935.519659,714.926677_1103.609536	y4_1,y9_1,y11_1	717.936742_420.291224,717.936742_941.539788,717.936742_1109.629665
ChapCAT002	YML094W	Gim5	LLVPASASLYIPGK	A1	NG	2	y4_1,y9_1,y11_1	714.926677_414.271095,714.926677_935.519659,714.926677_1103.609536	y4_1,y9_1,y11_1	717.936742_420.291224,717.936742_941.539788,717.936742_1109.629665
ChapCAT002	YML094W	Gim5	LNPEQLNAVK	B2	HS	2	y4_1,y6_1,y8_1	563.316763_431.261259,563.316763_672.403901,563.316763_898.499258	y4_1,y6_1,y8_1	566.326827_437.281388,566.326827_678.42403,566.326827_904.519387
ChapCAT002	YML094W	Gim5	LNPEQLNAVK	A2	NG	2	y4_1,y6_1,y8_1	563.316763_431.261259,563.316763_672.403901,563.316763_898.499258	y4_1,y6_1,y8_1	566.326827_437.281388,566.326827_678.42403,566.326827_904.519387
ChapCAT002	YML094W	Gim5	TQYSLSIEAQIR	C	HS	NA
ChapCAT002	YML094W	Gim5	TQYSLSIEAQIR	C	NG	NA
ChapCAT002	YNL153C	Gim3	AILYAK	A1	HS	2	y4_1,y4_1,y5_1	339.712882_494.29731,339.712882_476.286745,339.712882_607.381374	y4_1,y4_1,y5_1	342.722946_500.317439,342.722946_482.306874,342.722946_613.401503
ChapCAT002	YNL153C	Gim3	AILYAK	A2	NG	2	y4_1,y4_1,y5_1	339.712882_476.286745,339.712882_494.29731,339.712882_607.381374	y4_1,y4_1,y5_1	342.722946_482.306874,342.722946_500.317439,342.722946_613.401503
ChapCAT002	YNL153C	Gim3	EYLDDVSLEIELIDEDEPVQYK	C	HS	NA
ChapCAT002	YNL153C	Gim3	EYLDDVSLEIELIDEDEPVQYK	C	NG	NA
ChapCAT002	YNL153C	Gim3	INEFSK	A2	HS	2	y4_1,y5_1,y5_1	369.195053_510.255839,369.195053_607.272218,369.195053_624.298767	y4_1,y5_1,y5_1	372.205118_516.275968,372.205118_613.292347,372.205118_630.318896
ChapCAT002	YNL153C	Gim3	INEFSK	A2	NG	2	y4_1,y5_1,y5_1	369.195053_510.255839,369.195053_607.272218,369.195053_624.298767	y4_1,y5_1,y5_1	372.205118_516.275968,372.205118_630.318896,372.205118_613.292347
ChapCAT002	YNL153C	Gim3	VGDLFIFMK	C	HS	2	y5_1,y7_1,y8_1	535.291171_685.37418,535.291171_913.485187,535.291171_970.506651	y5_1,y7_1,y8_1	538.301235_691.394309,538.301235_919.505316,538.301235_976.52678
ChapCAT002	YNL153C	Gim3	VGDLFIFMK	B2	NG	2	y5_1,y7_1,y8_1	535.291171_685.37418,535.291171_913.485187,535.291171_970.506651	y5_1,y7_1,y8_1	538.301235_691.394309,538.301235_919.505316,538.301235_976.52678
ChapCAT002	YNL153C	Gim3	VTAQLEK	A1	HS	2	y4_1,y5_1,y6_1	394.72926_500.271489,394.72926_588.335152,394.72926_689.382831	y4_1,y5_1,y6_1	397.739325_506.291618,397.739325_594.355281,397.739325_695.40296
ChapCAT002	YNL153C	Gim3	VTAQLEK	A1	NG	2	y4_1,y5_1,y6_1	394.72926_500.271489,394.72926_588.335152,394.72926_689.382831	y4_1,y5_1,y6_1	397.739325_506.291618,397.739325_594.355281,397.739325_695.40296
ChapCAT003	YBR072W	Hsp26	DETLDDWFDNDLSLFPSGFGFPR	B1	NG	3	y8_2,y8_1,y9_2	897.406364_432.72177,897.406364_864.436263,897.406364_506.255977	y8_2,y8_1,y9_2	899.413073_435.731834,899.413073_870.456392,899.413073_509.266041
ChapCAT003	YBR072W	Hsp26	DETLDDWFDNDLSLFPSGFGFPR	A2	HS	3	y8_2,y8_1,y9_2	897.406364_432.72177,897.406364_864.436263,897.406364_506.255977	y8_2,y8_1,y9_2	899.413073_435.731834,899.413073_870.456392,899.413073_509.266041
ChapCAT003	YBR072W	Hsp26	LLGEGGLR	A1	HS	2	y4_1,y6_1,y7_1	407.742702_402.245943,407.742702_588.31,407.742702_701.394064	y4_1,y6_1,y7_1	410.752767_408.266072,410.752767_594.330129,410.752767_707.414193
ChapCAT003	YBR072W	Hsp26	LLGEGGLR	A1	NG	2	y4_1,y6_1,y7_1	407.742702_402.245943,407.742702_588.31,407.742702_701.394064	y4_1,y6_1,y7_1	410.752767_408.266072,410.752767_594.330129,410.752767_707.414193
ChapCAT003	YBR072W	Hsp26	SVAVPVDILDHDNNYELK	A1	HS	2	y14_2,y14_1,y16_2	1021.015469_842.912484,1021.015469_1684.817691,1021.015469_927.965248	y14_2,y14_1,y16_2	1024.025533_1690.83782,1024.025533_845.922548,1024.025533_930.975312
ChapCAT003	YBR072W	Hsp26	SVAVPVDILDHDNNYELK	A1	NG	2	y14_2,y14_1,y16_2	1021.015469_842.912484,1021.015469_1684.817691,1021.015469_927.965248	y14_2,y14_1,y16_2	1024.025533_845.922548,1024.025533_1690.83782,1024.025533_930.975312
ChapCAT003	YBR072W	Hsp26	VVVPGVK	B2	NG	2	y4_1,y5_1,y6_1*	349.233982_400.255445,349.233982_499.323859	y4_1,y5_1,y6_1*	352.244046_406.275574,352.244046_505.343988
ChapCAT003	YBR072W	Hsp26	VVVPGVK	A2	HS	2	y4_1,y5_1,y6_1*	349.233982_400.255445,349.233982_499.323859	y4_1,y5_1,y6_1*	352.244046_406.275574,352.244046_505.343988
ChapCAT003	YDR171W	Hsp42	AFHIDYHPSSHEMLIK	C	HS	NA
ChapCAT003	YDR171W	Hsp42	AFHIDYHPSSHEMLIK	C	NG	NA
ChapCAT003	YDR171W	Hsp42	FPVLPR	A1	HS	2	y4_1,y5_1,y5_1	364.726324_484.324194,364.726324_564.350408,364.726324_581.376957	y4_1,y5_1,y5_1	367.736388_490.344323,367.736388_570.370537,367.736388_587.397086
ChapCAT003	YDR171W	Hsp42	FPVLPR	A2	NG	2	y4_1,y5_1,y5_1	364.726324_484.324194,364.726324_564.350408,364.726324_581.376957	y4_1,y5_1,y5_1	367.736388_490.344323,367.736388_570.370537,367.736388_587.397086
ChapCAT003	YDR171W	Hsp42	MDLPFSPEVNVYDTEDTYVVVLALPGANSR	C	HS	NA
ChapCAT003	YDR171W	Hsp42	MDLPFSPEVNVYDTEDTYVVVLALPGANSR	C	NG	NA
ChapCAT003	YDR171W	Hsp42	YGAFER	A1	HS	2	y3_1,y4_1,y5_1	371.67957_451.229959,371.67957_522.267073,371.67957_579.288536	y3_1,y4_1,y5_1	374.689635_457.250088,374.689635_528.287202,374.689635_585.308665
ChapCAT003	YDR171W	Hsp42	YGAFER	A1	NG	2	y3_1,y4_1,y5_1	371.67957_451.229959,371.67957_522.267073,371.67957_579.288536	y3_1,y4_1,y5_1	374.689635_457.250088,374.689635_528.287202,374.689635_585.308665
ChapCAT003	YDR171W	Hsp42	YHPHYGQVHVGGHHPR	C	HS	NA
ChapCAT003	YDR171W	Hsp42	YHPHYGQVHVGGHHPR	C	NG	NA
ChapCAT003	YDR533C	Hsp31	EVNADDYQIFFASAGHGTLFDYPK	C	HS	NA
ChapCAT003	YDR533C	Hsp31	EVNADDYQIFFASAGHGTLFDYPK	C	NG	NA
ChapCAT003	YDR533C	Hsp31	LVTGVNPASAHSTAVR	A1	HS	3	y6_1,y10_1,y14_2	527.289877_670.363098,527.289877_996.522118,527.289877_684.354939	y6_1,y10_1,y14_2	529.296587_676.383227,529.296587_1002.542247,529.296587_687.365003
ChapCAT003	YDR533C	Hsp31	LVTGVNPASAHSTAVR	A1	NG	3	y6_1,y10_1,y14_2	527.289877_670.363098,527.289877_996.522118,527.289877_684.354939	y6_1,y10_1,y14_2	529.296587_676.383227,529.296587_1002.542247,529.296587_687.365003
ChapCAT003	YDR533C	Hsp31	SITGFTDVGETILGVDSILK	A1	HS	2	y5_1,y7_1,y10_1	1033.056802_575.339903,1033.056802_731.429781,1033.056802_1058.645587	y5_1,y7_1,y10_1	1036.066867_581.360032,1036.066867_737.44991,1036.066867_1064.665716
ChapCAT003	YDR533C	Hsp31	SITGFTDVGETILGVDSILK	A1	NG	2	y5_1,y7_1,y10_1	1033.056802_575.339903,1033.056802_731.429781,1033.056802_1058.645587	y5_1,y7_1,y10_1	1036.066867_581.360032,1036.066867_737.44991,1036.066867_1064.665716
ChapCAT003	YDR533C	Hsp31	YLAPVGPWDDYSITDGR	A1	HS	2	y7_1,y11_1,y12_1	962.957423_811.394458,962.957423_1324.580421,962.957423_1381.601885	y7_1,y11_1,y12_1	965.967487_817.414587,965.967487_1330.60055,965.967487_1387.622014
ChapCAT003	YDR533C	Hsp31	YLAPVGPWDDYSITDGR	A1	NG	2	y7_1,y11_1,y12_1	962.957423_811.394458,962.957423_1324.580421,962.957423_1381.601885	y7_1,y11_1,y12_1	965.967487_817.414587,965.967487_1330.60055,965.967487_1387.622014
ChapCAT003	YFL014W	Hsp12	DYMGAAK	B1	HS	2	b3_1,b4_1,y5_1	378.173264_410.138032,378.173264_467.159496,378.173264_477.24898	b3_1,b4_1,y5_1	381.183328_410.138032,381.183328_467.159496,381.183328_483.269109
ChapCAT003	YFL014W	Hsp12	DYMGAAK	A2	NG	2	b3_1,b4_1,y5_1	378.173264_410.138032,378.173264_467.159496,378.173264_477.24898	b3_1,b4_1,y5_1	381.183328_410.138032,381.183328_467.159496,381.183328_483.269109
ChapCAT003	YFL014W	Hsp12	GVFQGVHDSAEK	A1	HS	3	y9_2,y9_2,y10_2	425.210564_477.219788,425.210564_485.733063,425.210564_559.26727	y9_2,y9_2,y10_2	427.217274_488.743127,427.217274_480.229853,427.217274_562.277334
ChapCAT003	YFL014W	Hsp12	GVFQGVHDSAEK	A1	NG	3	y9_2,y9_2,y10_2	425.210564_477.219788,425.210564_485.733063,425.210564_559.26727	y9_2,y9_2,y10_2	427.217274_480.229853,427.217274_488.743127,427.217274_562.277334
ChapCAT003	YFL014W	Hsp12	LNDAVEYVSGR	A1	HS	2	y5_1,y6_1,y7_1	611.806759_581.304186,611.806759_710.34678,611.806759_809.415194	y5_1,y6_1,y7_1	614.816823_587.324315,614.816823_716.366909,614.816823_815.435323
ChapCAT003	YFL014W	Hsp12	LNDAVEYVSGR	A1	NG	2	y5_1,y6_1,y7_1	611.806759_581.304186,611.806759_710.34678,611.806759_809.415194	y5_1,y6_1,y7_1	614.816823_587.324315,614.816823_716.366909,614.816823_815.435323
ChapCAT003	YFL014W	Hsp12	SYAEQGK	C	HS	NA
ChapCAT003	YFL014W	Hsp12	SYAEQGK	C	NG	NA
ChapCAT003	YFL014W	Hsp12	VQPEDNK	C	HS	NA
ChapCAT003	YFL014W	Hsp12	VQPEDNK	C	NG	NA
ChapCAT003	YPL280W_YMR322C_YOR391C	Hsp32_Sno4_Hsp33	AITGFPLEGEIALGVDDILR	C	HS	NA
ChapCAT003	YPL280W_YMR322C_YOR391C	Hsp32_Sno4_Hsp33	AITGFPLEGEIALGVDDILR	C	NG	NA
ChapCAT003	YPL280W_YMR322C_YOR391C	Hsp32_Sno4_Hsp33	HGFEVDFVSETGGFGWDEHYLPK	C	HS	NA
ChapCAT003	YPL280W_YMR322C_YOR391C	Hsp32_Sno4_Hsp33	HGFEVDFVSETGGFGWDEHYLPK	C	NG	NA
ChapCAT003	YPL280W_YMR322C_YOR391C	Hsp32_Sno4_Hsp33	LVTGVNANSSYSTTIR	C	HS	NA
ChapCAT003	YPL280W_YMR322C_YOR391C	Hsp32_Sno4_Hsp33	LVTGVNANSSYSTTIR	C	NG	NA
ChapCAT003	YPL280W_YMR322C_YOR391C	Hsp32_Sno4_Hsp33	TGVFVVEILR	B1	HS	2	b5_1,y5_1,y7_1	566.839873_504.28166,566.839873_629.398087,566.839873_875.534915	b5_1,y5_1,y7_1	569.849938_504.28166,569.849938_635.418216,569.849938_881.555044
ChapCAT003	YPL280W_YMR322C_YOR391C	Hsp32_Sno4_Hsp33	TGVFVVEILR	B1	NG	2	y5_1,b5_1,y7_1	566.839873_629.398087,566.839873_504.28166,566.839873_875.534915	y5_1,b5_1,y7_1	569.849938_635.418216,569.849938_504.28166,569.849938_881.555044
ChapCAT003	YPL280W_YMR322C_YOR391C	Hsp32_Sno4_Hsp33	YLAPIHPWDDYSITDGK	B2	HS	2	b6_1,y11_1,y14_2	995.980898_695.387522,995.980898_1296.574273,995.980898_822.388644	b6_1,y11_1,y14_2	998.990962_695.387522,998.990962_1302.594402,998.990962_825.398709
ChapCAT003	YPL280W_YMR322C_YOR391C	Hsp32_Sno4_Hsp33	YLAPIHPWDDYSITDGK	B2	NG	2	b6_1,y11_1,y14_2	995.980898_695.387522,995.980898_1296.574273,995.980898_822.388644	b6_1,y11_1,y14_2	998.990962_695.387522,998.990962_1302.594402,998.990962_825.398709
ChapCAT004	YAL005C	Ssa1	TTPSFVAFTDTER	A1	HS	2	y4_1,y5_1,y11_2	491.240301_520.236166,491.240301_621.283845,491.240301_635.309134	y4_1,y5_1,y11_2	493.24701_526.256295,493.24701_627.303974,493.24701_638.319199
ChapCAT004	YAL005C	Ssa1	TTPSFVAFTDTER	A1	NG	2	y4_1,y5_1,y11_2	491.240301_520.236166,491.240301_621.283845,491.240301_635.309134	y4_1,y5_1,y11_2	493.24701_526.256295,493.24701_627.303974,493.24701_638.319199
ChapCAT004	YAL005C_YLL024C	Ssa1_Ssa2	NFTPEQISSMVLGK	C	HS	2	y7_1,y9_1,y11_1	775.897791_721.391287,775.897791_962.533929,775.897791_1188.629286	y7_1,y9_1,y11_1	778.907855_727.411416,778.907855_968.554058,778.907855_1194.649415
ChapCAT004	YAL005C_YLL024C	Ssa1_Ssa2	NFTPEQISSMVLGK	A1	NG	2	y7_1,y9_1,y11_1	775.897791_721.391287,775.897791_962.533929,775.897791_1188.629286	y7_1,y9_1,y11_1	778.907855_727.411416,778.907855_968.554058,778.907855_1194.649415
ChapCAT004	YAL005C_YLL024C	Ssa1_Ssa2	NQLESIAYSLK	B2	HS	2	y7_1,y8_1,y9_1	633.340435_781.445431,633.340435_910.488024,633.340435_1023.572088	y7_1,y8_1,y9_1	636.350499_787.46556,636.350499_916.508153,636.350499_1029.592217
ChapCAT004	YAL005C_YLL024C	Ssa1_Ssa2	NQLESIAYSLK	A1	NG	2	y7_1,y8_1,y9_1	633.340435_781.445431,633.340435_910.488024,633.340435_1023.572088	y7_1,y8_1,y9_1	636.350499_787.46556,636.350499_916.508153,636.350499_1029.592217
ChapCAT004	YAL005C_YLL024C	Ssa1_Ssa2	TQDLLLLDVAPLSLGIETAGGVMTK	C	HS	NA
ChapCAT004	YAL005C_YLL024C	Ssa1_Ssa2	TQDLLLLDVAPLSLGIETAGGVMTK	C	NG	NA
ChapCAT004	YAL005C_YLL024C	Ssa1_Ssa2	VDIIANDQGNR	A1	HS	2	y6_1,y7_1,y8_1	607.809833_703.311791,607.809833_774.348905,607.809833_887.432969	y6_1,y7_1,y8_1	610.819897_709.33192,610.819897_780.369034,610.819897_893.453098
ChapCAT004	YAL005C_YLL024C	Ssa1_Ssa2	VDIIANDQGNR	A1	NG	2	y6_1,y7_1,y8_1	607.809833_703.311791,607.809833_774.348905,607.809833_887.432969	y6_1,y7_1,y8_1	610.819897_709.33192,610.819897_780.369034,610.819897_893.453098
ChapCAT004	YBR169C	Sse2	IVNDVTAAAVSYGVFK	C	HS	NA
ChapCAT004	YBR169C	Sse2	IVNDVTAAAVSYGVFK	A2	NG	2	y9_1,y10_1,y11_1	827.445962_941.509094,827.445962_1012.546208,827.445962_1113.593886	y9_1,y10_1,y11_1	830.456027_947.529223,830.456027_1018.566337,830.456027_1119.614015
ChapCAT004	YBR169C	Sse2	LTVNDIDFVEIIGGTTR	C	HS	2	y8_1,y9_1,y11_1	931.996548_846.467957,931.996548_945.536371,931.996548_1207.631728	y8_1,y9_1,y11_1	935.006612_852.488086,935.006612_951.5565,935.006612_1213.651857
ChapCAT004	YBR169C	Sse2	LTVNDIDFVEIIGGTTR	B2	NG	2	y8_1,y9_1,y11_1	931.996548_846.467957,931.996548_945.536371,931.996548_1207.631728	y8_1,y9_1,y11_1	935.006612_852.488086,935.006612_951.5565,935.006612_1213.651857
ChapCAT004	YBR169C	Sse2	SSITDVCLAVPVWYSEEQR	B2	HS	2	y7_1,y9_1,y11_1	1120.038618_997.437386,1120.038618_1193.558563,1120.038618_1363.664091	y7_1,y9_1,y11_1	1123.048683_1003.457515,1123.048683_1199.578692,1123.048683_1369.68422
ChapCAT004	YBR169C	Sse2	SSITDVCLAVPVWYSEEQR	B2	NG	2	y7_1,y9_1,y11_1	1120.038618_997.437386,1120.038618_1193.558563,1120.038618_1363.664091	y7_1,y9_1,y11_1	1123.048683_1003.457515,1123.048683_1199.578692,1123.048683_1369.68422
ChapCAT004	YBR169C	Sse2	STPSLVGFGPR	A1	HS	2	y5_1,y6_1,y7_1	559.303655_533.283057,559.303655_632.351471,559.303655_745.435535	y5_1,y6_1,y7_1	562.31372_539.303186,562.31372_638.3716,562.31372_751.455664
ChapCAT004	YBR169C	Sse2	STPSLVGFGPR	A1	NG	2	y5_1,y6_1,y7_1	559.303655_533.283057,559.303655_632.351471,559.303655_745.435535	y5_1,y6_1,y7_1	562.31372_539.303186,562.31372_638.3716,562.31372_751.455664
ChapCAT004	YBR169C	Sse2	VLGTAYDK	B2	HS	2	y6_1,y6_1,y7_1	433.734543_654.309331,433.734543_636.298766,433.734543_767.393395	y6_1,y6_1,y7_1	436.744607_660.32946,436.744607_642.318895,436.744607_773.413524
ChapCAT004	YBR169C	Sse2	VLGTAYDK	B2	NG	2	y6_1,y6_1,y7_1	433.734543_636.298766,433.734543_654.309331,433.734543_767.393395	y6_1,y6_1,y7_1	436.744607_660.32946,436.744607_642.318895,436.744607_773.413524
ChapCAT004	YER103W	Ssa4	ATAGDTHLGGEDFDSR	C	NG	3	y8_1,y13_2,y14_2	550.244773_882.358801,550.244773_703.302569,550.244773_738.821126	y8_1,y13_2,y14_2	552.251483_888.37893,552.251483_706.312634,552.251483_741.83119
ChapCAT004	YER103W	Ssa4	ATAGDTHLGGEDFDSR	A2	HS	3	y8_1,y13_2,y14_2	550.244773_882.358801,550.244773_703.302569,550.244773_738.821126	y8_1,y13_2,y14_2	552.251483_888.37893,552.251483_706.312634,552.251483_741.83119
ChapCAT004	YER103W	Ssa4	NSVSENNFK	A1	HS	2	y5_1,y6_1,y7_1	519.74617_651.309666,519.74617_738.341694,519.74617_837.410108	y5_1,y6_1,y7_1	522.756235_657.329795,522.756235_744.361823,522.756235_843.430237
ChapCAT004	YER103W	Ssa4	NSVSENNFK	A1	NG	2	y5_1,y6_1,y7_1	519.74617_651.309666,519.74617_738.341694,519.74617_837.410108	y5_1,y6_1,y7_1	522.756235_657.329795,522.756235_744.361823,522.756235_843.430237
ChapCAT004	YER103W	Ssa4	TFTPEEISSMILTK	C	HS	NA
ChapCAT004	YER103W	Ssa4	TFTPEEISSMILTK	C	NG	NA
ChapCAT004	YER103W	Ssa4	VLADSK	C	HS	NA
ChapCAT004	YER103W	Ssa4	VLADSK	C	NG	NA
ChapCAT004	YHR064C	Ssz1	DVNVVVADFGGIR	A1	HS	2	b4_1,y8_1,y9_1	680.864608_428.213974,680.864608_834.446828,680.864608_933.515242	b4_1,y8_1,y9_1	683.874673_428.213974,683.874673_840.466957,683.874673_939.535371
ChapCAT004	YHR064C	Ssz1	DVNVVVADFGGIR	A2	NG	2	b4_1,y8_1,y9_1	680.864608_428.213974,680.864608_834.446828,680.864608_933.515242	b4_1,y8_1,y9_1	683.874673_428.213974,683.874673_840.466957,683.874673_939.535371
ChapCAT004	YHR064C	Ssz1	IGLQIVQFINEPSAALLAHAEQFPFEK	C	HS	3	y16_2,y20_2,y22_2	1004.206074_878.456861,1004.206074_1130.075861,1004.206074_1243.639356	y16_2,y20_2,y22_2	1006.212784_881.466926,1006.212784_1133.085925,1006.212784_1246.649421
ChapCAT004	YHR064C	Ssz1	IGLQIVQFINEPSAALLAHAEQFPFEK	A1	NG	3	y16_2,y20_2,y22_2	1004.206074_878.456861,1004.206074_1130.075861,1004.206074_1243.639356	y16_2,y20_2,y22_2	1006.212784_881.466926,1006.212784_1133.085925,1006.212784_1246.649421
ChapCAT004	YHR064C	Ssz1	LTTNLEYTLPESVEILGPQNK	A1	HS	3	y4_1,y5_1,y6_1	787.084562_486.267073,787.084562_543.288536,787.084562_656.3726	y4_1,y5_1,y6_1	789.091272_492.287202,789.091272_549.308665,789.091272_662.392729
ChapCAT004	YHR064C	Ssz1	LTTNLEYTLPESVEILGPQNK	A1	NG	3	y4_1,y5_1,y6_1	787.084562_486.267073,787.084562_543.288536,787.084562_656.3726	y4_1,y5_1,y6_1	789.091272_492.287202,789.091272_549.308665,789.091272_662.392729
ChapCAT004	YHR064C	Ssz1	NASNNPNELAASGAALQAR	A1	HS	3	y5_1,y7_1,y8_1	623.64516_558.335821,623.64516_686.394398,623.64516_773.426427	y5_1,y7_1,y8_1	625.65187_564.35595,625.65187_692.414527,625.65187_779.446556
ChapCAT004	YHR064C	Ssz1	NASNNPNELAASGAALQAR	A1	NG	3	y5_1,y7_1,y8_1	623.64516_558.335821,623.64516_686.394398,623.64516_773.426427	y5_1,y7_1,y8_1	625.65187_564.35595,625.65187_692.414527,625.65187_779.446556
ChapCAT004	YHR064C	Ssz1	NDVDVIANPDGER	A1	HS	2	y5_1,y7_1,y10_1	707.333869_573.262716,707.333869_758.342757,707.333869_1085.522178	y5_1,y7_1,y10_1	710.343934_579.282845,710.343934_764.362886,710.343934_1091.542307
ChapCAT004	YHR064C	Ssz1	NDVDVIANPDGER	A1	NG	2	y5_1,y7_1,y10_1	707.333869_573.262716,707.333869_758.342757,707.333869_1085.522178	y5_1,y7_1,y10_1	710.343934_579.282845,710.343934_764.362886,710.343934_1091.542307
ChapCAT004	YLL024C	Ssa2	EEFDDQLK	B1	HS	2	y4_1,y5_1,y6_1	512.235104_503.282388,512.235104_618.309331,512.235104_765.377745	y4_1,y5_1,y6_1	515.245168_509.302517,515.245168_624.32946,515.245168_771.397874
ChapCAT004	YLL024C	Ssa2	EEFDDQLK	A2	NG	2	y4_1,y5_1,y6_1	512.235104_503.282388,512.235104_618.309331,512.235104_765.377745	y4_1,y5_1,y6_1	515.245168_509.302517,515.245168_624.32946,515.245168_771.397874
ChapCAT004	YLL024C	Ssa2	ELQEVANPIMSK	C	HS	NA
ChapCAT004	YLL024C	Ssa2	ELQEVANPIMSK	A2	NG	2	y7_1,y5_1,b5_18_1	679.8529_760.4022,679.8529_575.3221,679.8529_581.2930	y7_1,y5_1,b5_18_1	682.8629_766.4223,682.8629_581.3423,682.8629_581.2930
ChapCAT004	YLL024C	Ssa2	TTPSFVGFTDTER	A1	HS	2	y7_1,y8_1,y9_1	729.348988_825.373723,729.348988_924.442137,729.348988_1071.510551	y7_1,y8_1,y9_1	732.359052_831.393852,732.359052_930.462266,732.359052_1077.53068
ChapCAT004	YLL024C	Ssa2	TTPSFVGFTDTER	A1	NG	2	y7_1,y8_1,y9_1	729.348988_825.373723,729.348988_924.442137,729.348988_1071.510551	y7_1,y8_1,y9_1	732.359052_831.393852,732.359052_930.462266,732.359052_1077.53068
ChapCAT004	YLR369W	Ssq1	EYSNIVEDIK	B1	HS	2	y4_1,b5_1,y5_1	605.303518_504.266404,605.303518_589.261653,605.303518_603.334818	y4_1,b5_1,y5_1	608.313582_510.286533,608.313582_589.261653,608.313582_609.354947
ChapCAT004	YLR369W	Ssq1	EYSNIVEDIK	B2	NG	2	y4_1,y5_1,b5_1	605.303518_504.266404,605.303518_603.334818,605.303518_589.261653	y4_1,y5_1,b5_1	608.313582_510.286533,608.313582_589.261653,608.313582_609.354947
ChapCAT004	YLR369W	Ssq1	GIPQIYVTFDIDADGIINVSAAEK	C	HS	3	b8_2,b9_1,b10_2	850.442638_436.747453,850.442638_1019.556044,850.442638_567.795132	b8_2,b9_1,b10_2	852.449347_436.747453,852.449347_1019.556044,852.449347_567.795132
ChapCAT004	YLR369W	Ssq1	GIPQIYVTFDIDADGIINVSAAEK	B1	NG	3	b8_2,b9_1,b10_2	850.442638_436.747453,850.442638_1019.556044,850.442638_567.795132	b8_2,b9_1,b10_2	852.449347_436.747453,852.449347_1019.556044,852.449347_567.795132
ChapCAT004	YLR369W	Ssq1	NVLLLDVTPLTLGIETFGGAFSPLIPR	C	HS	NA
ChapCAT004	YLR369W	Ssq1	NVLLLDVTPLTLGIETFGGAFSPLIPR	C	NG	NA
ChapCAT004	YLR369W	Ssq1	SPNSSVNPDETVALGAAIQGGILSGEIK	B1	HS	3	y4_1,y5_1,b13_2	908.806527_446.260925,908.806527_533.292953,908.806527_649.796588	y4_1,y5_1,b13_2	910.813237_452.281054,910.813237_539.313082,910.813237_649.796588
ChapCAT004	YLR369W	Ssq1	SPNSSVNPDETVALGAAIQGGILSGEIK	B2	NG	3	y4_1,y5_1,b13_2	908.806527_446.260925,908.806527_533.292953,908.806527_649.796588	y4_1,y5_1,b13_2	910.813237_452.281054,910.813237_539.313082,910.813237_649.796588
ChapCAT004	YLR369W	Ssq1	TTPSIVAFDVK	B2	NG	2	y5_1,y6_1,y8_1	589.326796_579.313689,589.326796_678.382102,589.326796_878.498195	y5_1,y6_1,y8_1	592.33686_585.333818,592.33686_684.402231,592.33686_884.518324
ChapCAT004	YLR369W	Ssq1	TTPSIVAFDVK	A1	HS	2	y5_1,y6_1,y8_1	589.326796_579.313689,589.326796_678.382102,589.326796_878.498195	y5_1,y6_1,y8_1	592.33686_585.333818,592.33686_684.402231,592.33686_884.518324
ChapCAT005	YDL229W	Ssb1	DLLLLDVAPLSLGVGMQGDMFGIVVPR	C	HS	NA
ChapCAT005	YDL229W	Ssb1	DLLLLDVAPLSLGVGMQGDMFGIVVPR	C	NG	NA
ChapCAT005	YDL229W	Ssb1	VTPSFVAFTPEER	A1	HS	2	y6_1,y7_1,y8_1	740.377548_778.372994,740.377548_849.410108,740.377548_948.478522	y6_1,y7_1,y8_1	743.387613_784.393123,743.387613_855.430237,743.387613_954.498651
ChapCAT005	YDL229W	Ssb1	VTPSFVAFTPEER	A1	NG	2	y6_1,y7_1,y8_1	740.377548_778.372994,740.377548_849.410108,740.377548_948.478522	y6_1,y7_1,y8_1	743.387613_784.393123,743.387613_855.430237,743.387613_954.498651
ChapCAT005	YEL030W	Ecm10	ADQLANDTENSIK	B1	HS	2	y6_1,y8_1,y9_1	709.841527_691.362095,709.841527_920.431966,709.841527_991.46908	y6_1,y8_1,y9_1	712.851592_697.382224,712.851592_926.452095,712.851592_997.489209
ChapCAT005	YEL030W	Ecm10	ADQLANDTENSIK	C	NG	2	y6_1,y8_1,y9_1	709.841527_691.362095,709.841527_920.431966,709.841527_991.46908	y6_1,y8_1,y9_1	712.851592_697.382224,712.851592_926.452095,712.851592_997.489209
ChapCAT005	YEL030W	Ecm10	DINQVPFK	B1	HS	2	y4_1,b5_1,y6_1	480.761092_490.302396,480.761092_570.288202,480.761092_732.403901	y4_1,b5_1,y6_1	483.771156_496.322525,483.771156_570.288202,483.771156_738.42403
ChapCAT005	YEL030W	Ecm10	DINQVPFK	B2	NG	2	y4_1,b5_1,y6_1	480.761092_490.302396,480.761092_570.288202,480.761092_732.403901	y4_1,b5_1,y6_1	483.771156_496.322525,483.771156_570.288202,483.771156_738.42403
ChapCAT005	YEL030W	Ecm10	DLASHK	C	HS	NA
ChapCAT005	YEL030W	Ecm10	DLASHK	C	NG	NA
ChapCAT005	YEL030W	Ecm10	DSSITVAGASGLSDTEIDR	C	HS	NA
ChapCAT005	YEL030W	Ecm10	DSSITVAGASGLSDTEIDR	B1	NG	2	y10_1,y12_1,y13_1	947.455441_1092.516758,947.455441_1220.575336,947.455441_1291.61245	y10_1,y12_1,y13_1	950.465505_1098.536887,950.465505_1226.595465,950.465505_1297.632579
ChapCAT005	YEL030W	Ecm10	VQLENITAPLIDR	B1	HS	2	y5_1,y7_1,y11_1	741.419748_613.366787,741.419748_785.451579,741.419748_1254.705228	y5_1,y7_1,y11_1	744.429812_619.386916,744.429812_791.471708,744.429812_1260.725357
ChapCAT005	YEL030W	Ecm10	VQLENITAPLIDR	B1	NG	2	y5_1,y7_1,y11_1	741.419748_613.366787,741.419748_785.451579,741.419748_1254.705228	y5_1,y7_1,y11_1	744.429812_619.386916,744.429812_791.471708,744.429812_1260.725357
ChapCAT005	YJR045C	Ssc1	DAGQIVGLNVLR	A1	HS	2	y6_1,y7_1,y8_1	627.861869_671.419885,627.861869_770.488299,627.861869_883.572363	y6_1,y7_1,y8_1	630.871933_677.440014,630.871933_776.508428,630.871933_889.592492
ChapCAT005	YJR045C	Ssc1	DAGQIVGLNVLR	A1	NG	2	y6_1,y7_1,y8_1	627.861869_671.419885,627.861869_770.488299,627.861869_883.572363	y6_1,y7_1,y8_1	630.871933_677.440014,630.871933_776.508428,630.871933_889.592492
ChapCAT005	YJR045C	Ssc1	GQTYSPAQIGGFVLNK	B1	HS	2	y7_1,y11_1,y12_1	840.441211_734.419551,840.441211_1143.65207,840.441211_1230.684098	y7_1,y11_1,y12_1	843.451276_740.43968,843.451276_1149.672199,843.451276_1236.704227
ChapCAT005	YJR045C	Ssc1	GQTYSPAQIGGFVLNK	A2	NG	2	y7_1,y11_1,y12_1	840.441211_734.419551,840.441211_1143.65207,840.441211_1230.684098	y7_1,y11_1,y12_1	843.451276_740.43968,843.451276_1149.672199,843.451276_1236.704227
ChapCAT005	YJR045C	Ssc1	VQGGEEVNAEELK	A1	HS	3	y4_1,y5_1,y6_1	467.900055_518.282054,467.900055_589.319168,467.900055_703.362095	y4_1,y5_1,y6_1	469.906765_524.302183,469.906765_595.339297,469.906765_709.382224
ChapCAT005	YJR045C	Ssc1	VQGGEEVNAEELK	A1	NG	3	y4_1,y5_1,y6_1	467.900055_518.282054,467.900055_589.319168,467.900055_703.362095	y4_1,y5_1,y6_1	469.906765_524.302183,469.906765_595.339297,469.906765_709.382224
ChapCAT005	YJR045C	Ssc1	VVETVK	C	HS	NA
ChapCAT005	YJR045C	Ssc1	VVETVK	C	NG	NA
ChapCAT005	YJR045C	Ssc1	VVNEPTAAALAYGLEK	A1	HS	3	y5_1,y6_1,y7_1	549.298038_609.324253,549.298038_680.361367,549.298038_793.445431	y5_1,y6_1,y7_1	551.304748_615.344382,551.304748_686.381496,551.304748_799.46556
ChapCAT005	YJR045C	Ssc1	VVNEPTAAALAYGLEK	A1	NG	3	y5_1,y6_1,y7_1	549.298038_609.324253,549.298038_680.361367,549.298038_793.445431	y5_1,y6_1,y7_1	551.304748_615.344382,551.304748_686.381496,551.304748_799.46556
ChapCAT005	YKL073W	Lhs1	FLETHPAIR	A1	HS	3	y4_1,y7_2,y8_2	361.869702_456.292893,361.869702_412.224676,361.869702_468.766708	y4_1,y7_2,y8_2	363.876412_462.313022,363.876412_415.234741,363.876412_471.776773
ChapCAT005	YKL073W	Lhs1	FLETHPAIR	A1	NG	3	y4_1,y7_2,y8_2	361.869702_456.292893,361.869702_412.224676,361.869702_468.766708	y4_1,y7_2,y8_2	363.876412_462.313022,363.876412_415.234741,363.876412_471.776773
ChapCAT005	YKL073W	Lhs1	IYGSAVGSLATR	B2	HS	2	y6_1,y7_1,y10_1	597.827494_604.3413,597.827494_703.409714,597.827494_918.50032	y6_1,y7_1,y10_1	600.837559_610.361429,600.837559_709.429843,600.837559_924.520449
ChapCAT005	YKL073W	Lhs1	IYGSAVGSLATR	A2	NG	2	y6_1,y7_1,y10_1	597.827494_604.3413,597.827494_703.409714,597.827494_918.50032	y6_1,y7_1,y10_1	600.837559_610.361429,600.837559_709.429843,600.837559_924.520449
ChapCAT005	YKL073W	Lhs1	LFETITVNSGAIK	B2	HS	2	y6_1,y8_1,y10_1	696.890292_589.330401,696.890292_789.446494,696.890292_1003.578236	y6_1,y8_1,y10_1	699.900356_595.35053,699.900356_795.466623,699.900356_1009.598365
ChapCAT005	YKL073W	Lhs1	LFETITVNSGAIK	B2	NG	2	y6_1,y8_1,y10_1	696.890292_589.330401,696.890292_789.446494,696.890292_1003.578236	y6_1,y8_1,y10_1	699.900356_595.35053,699.900356_795.466623,699.900356_1009.598365
ChapCAT005	YKL073W	Lhs1	LSNESELYDVFTR	B2	HS	2	y4_1,y6_1,y9_1	786.880652_522.303458,786.880652_800.39373,786.880652_1129.552415	y4_1,y6_1,y9_1	789.890717_528.323587,789.890717_806.413859,789.890717_1135.572544
ChapCAT005	YKL073W	Lhs1	LSNESELYDVFTR	B2	NG	2	y4_1,y6_1,y9_1	786.880652_522.303458,786.880652_800.39373,786.880652_1129.552415	y4_1,y6_1,y9_1	789.890717_528.323587,789.890717_806.413859,789.890717_1135.572544
ChapCAT005	YKL073W	Lhs1	SLEDETTVTLYSK	B1	HS	2	y4_1,y5_1,y8_1	743.369586_510.292225,743.369586_611.339903,743.369586_912.503674	y4_1,y5_1,y8_1	746.379651_516.312354,746.379651_617.360032,746.379651_918.523803
ChapCAT005	YKL073W	Lhs1	SLEDETTVTLYSK	B1	NG	2	y4_1,y5_1,y8_1	743.369586_510.292225,743.369586_611.339903,743.369586_912.503674	y4_1,y5_1,y8_1	746.379651_516.312354,746.379651_617.360032,746.379651_918.523803
ChapCAT005	YNL209W	Ssb2	DLLLLDVAPLSLGVGMQGDIFGIVVPR	C	HS	NA
ChapCAT005	YNL209W	Ssb2	DLLLLDVAPLSLGVGMQGDIFGIVVPR	C	NG	NA
ChapCAT005	YNL209W	Ssb2	VTPSFVAFTPQER	A1	HS	3	y4_1,y6_1,y11_2	493.592786_529.272886,493.592786_777.388979,493.592786_639.827494	y4_1,y6_1,y11_2	495.599495_535.293015,495.599495_783.409108,495.599495_642.837559
ChapCAT005	YNL209W	Ssb2	VTPSFVAFTPQER	A1	NG	3	y4_1,y6_1,y11_2	493.592786_529.272886,493.592786_777.388979,493.592786_639.827494	y4_1,y6_1,y11_2	495.599495_535.293015,495.599495_783.409108,495.599495_642.837559
ChapCAT005	YNL209W_YDL229	Ssb2_Ssb1	NQAALNPR	A1	HS	2	y4_1,y5_1,y6_1	442.240858_499.298707,442.240858_570.335821,442.240858_641.372935	y4_1,y5_1,y6_1	445.250922_505.318836,445.250922_576.35595,445.250922_647.393064
ChapCAT005	YNL209W_YDL229	Ssb2_Ssb1	NQAALNPR	A1	NG	2	y4_1,y5_1,y6_1	442.240858_499.298707,442.240858_570.335821,442.240858_641.372935	y4_1,y5_1,y6_1	445.250922_505.318836,445.250922_576.35595,445.250922_647.393064
ChapCAT005	YNL209W_YDL229	Ssb2_Ssb1	SINPDEAVAYGAAVQGAILTGQSTSDETK	A1	HS	3	y9_1,y10_1,y11_1	965.140235_952.421795,965.140235_1053.469474,965.140235_1166.553538	y9_1,y10_1,y11_1	967.146944_958.441924,967.146944_1059.489603,967.146944_1172.573667
ChapCAT005	YNL209W_YDL229	Ssb2_Ssb1	SINPDEAVAYGAAVQGAILTGQSTSDETK	A1	NG	3	y9_1,y10_1,y11_1	965.140235_952.421795,965.140235_1053.469474,965.140235_1166.553538	y9_1,y10_1,y11_1	967.146944_958.441924,967.146944_1059.489603,967.146944_1172.573667
ChapCAT005	YNL209W_YDL229	Ssb2_Ssb1	TFSPQEISAMVLTK	C	HS	2	y7_1,y8_1,y9_1	776.407991_749.422587,776.407991_862.506651,776.407991_991.549244	y7_1,y8_1,y9_1	779.418056_755.442716,779.418056_868.52678,779.418056_997.569373
ChapCAT005	YNL209W_YDL229	Ssb2_Ssb1	TFSPQEISAMVLTK	A1	NG	2	y7_1,y8_1,y9_1	776.407991_749.422587,776.407991_862.506651,776.407991_991.549244	y7_1,y8_1,y9_1	779.418056_755.442716,779.418056_868.52678,779.418056_997.569373
ChapCAT005	YNL209W_YDL229	Ssb2_Ssb1	VIDVDGNPVIEVQYLEETK	B1	HS	3	y4_1,y6_1,y7_1	720.707203_506.245669,720.707203_782.393061,720.707203_910.451639	y4_1,y6_1,y7_1	722.713913_512.265798,722.713913_788.41319,722.713913_916.471768
ChapCAT005	YNL209W_YDL229	Ssb2_Ssb1	VIDVDGNPVIEVQYLEETK	A1	NG	3	y4_1,y6_1,y7_1	720.707203_506.245669,720.707203_782.393061,720.707203_910.451639	y4_1,y6_1,y7_1	722.713913_512.265798,722.713913_788.41319,722.713913_916.471768
ChapCAT005	YPL106C	Sse1	ANITDVCIAVPPWYTEEQR	C	HS	NA
ChapCAT005	YPL106C	Sse1	ANITDVCIAVPPWYTEEQR	C	NG	NA
ChapCAT005	YPL106C	Sse1	IVNDVTAAGVSYGIFK	B2	NG	2	b4_1,y6_1,y11_1	827.445962_442.229624,827.445962_714.382102,827.445962_1113.593886	b4_1,y6_1,y11_1	830.456027_442.229624,830.456027_720.402231,830.456027_1119.614015
ChapCAT005	YPL106C	Sse1	IVNDVTAAGVSYGIFK	A2	HS	2	b4_1,y6_1,y11_1	827.445962_442.229624,827.445962_714.382102,827.445962_1113.593886	b4_1,y6_1,y11_1	830.456027_442.229624,830.456027_720.402231,830.456027_1119.614015
ChapCAT005	YPL106C	Sse1	LSAEEVDFVEIIGGTTR	B1	HS	2	y5_1,y8_1,y11_1	918.472905_491.257236,918.472905_846.467957,918.472905_1207.631728	y5_1,y8_1,y11_1	921.48297_497.277365,921.48297_852.488086,921.48297_1213.651857
ChapCAT005	YPL106C	Sse1	LSAEEVDFVEIIGGTTR	A2	NG	2	y5_1,y8_1,y11_1	918.472905_491.257236,918.472905_846.467957,918.472905_1207.631728	y5_1,y8_1,y11_1	921.48297_497.277365,921.48297_852.488086,921.48297_1213.651857
ChapCAT005	YPL106C	Sse1	VLGTACDK	A2	HS	2	y6_1,y6_1,y7_1	432.218203_651.276651,432.218203_633.266086,432.218203_764.360715	y6_1,y6_1,y7_1	435.228267_657.29678,435.228267_639.286215,435.228267_770.380844
ChapCAT005	YPL106C	Sse1	VLGTACDK	A1	NG	2	y6_1,y6_1,y7_1	432.218203_633.266086,432.218203_651.276651,432.218203_764.360715	y6_1,y6_1,y7_1	435.228267_657.29678,435.228267_639.286215,435.228267_770.380844
ChapCAT005	YPL106C	Sse1	VTEPVTK	A1	HS	2	y5_1,y6_1,y6_1	387.223811_573.324253,387.223811_656.361367,387.223811_674.371932	y5_1,y6_1,y6_1	390.233875_579.344382,390.233875_662.381496,390.233875_680.392061
ChapCAT005	YPL106C	Sse1	VTEPVTK	A1	NG	2	y5_1,y6_1,y6_1	387.223811_573.324253,387.223811_656.361367,387.223811_674.371932	y5_1,y6_1,y6_1	390.233875_579.344382,390.233875_680.392061,390.233875_662.381496
ChapCAT006	YDL143W	Cct4	AASTSLSSK	C	HS	NA
ChapCAT006	YDL143W	Cct4	AASTSLSSK	C	NG	NA
ChapCAT006	YDL143W	Cct4	GANNMIIDETER	A1	HS	2	y5_1,y6_1,y7_1	681.81954_649.27876,681.81954_762.362824,681.81954_875.446888	y5_1,y6_1,y7_1	684.829605_655.298889,684.829605_768.382953,684.829605_881.467017
ChapCAT006	YDL143W	Cct4	GANNMIIDETER	A1	NG	2	y5_1,y6_1,y7_1	681.81954_649.27876,681.81954_762.362824,681.81954_875.446888	y5_1,y6_1,y7_1	684.829605_655.298889,684.829605_768.382953,684.829605_881.467017
ChapCAT006	YDL143W	Cct4	GLGCKPIADIELFTEDR	A1	HS	3	y4_1,y5_1,y6_1	645.32778_520.236166,645.32778_667.30458,645.32778_780.388644	y4_1,y5_1,y6_1	649.3412_526.256295,649.3412_673.324709,649.3412_786.408773
ChapCAT006	YDL143W	Cct4	GLGCKPIADIELFTEDR	A1	NG	3	y4_1,y5_1,y6_1	645.32778_520.236166,645.32778_667.30458,645.32778_780.388644	y4_1,y5_1,y6_1	649.3412_526.256295,649.3412_673.324709,649.3412_786.408773
ChapCAT006	YDL143W	Cct4	IVSQYSSFLAPLAVDSVLK	A1	HS	3	y7_1,y9_2,y9_1	679.713741_731.429781,679.713741_471.286942,679.713741_941.566609	y7_1,y9_2,y9_1	681.72045_737.44991,681.72045_474.297007,681.72045_947.586738
ChapCAT006	YDL143W	Cct4	IVSQYSSFLAPLAVDSVLK	A1	NG	3	y7_1,y9_1,y9_2	679.713741_731.429781,679.713741_941.566609,679.713741_471.286942	y7_1,y9_1,y9_2	681.72045_737.44991,681.72045_947.586738,681.72045_474.297007
ChapCAT006	YDL143W	Cct4	SLHDALCVIR	A1	HS	2	y4_1,y6_1,y7_1	592.31624_547.302078,592.31624_731.423256,592.31624_846.450199	y4_1,y6_1,y7_1	595.326304_553.322207,595.326304_737.443385,595.326304_852.470328
ChapCAT006	YDL143W	Cct4	SLHDALCVIR	A1	NG	2	y4_1,y6_1,y7_1	592.31624_547.302078,592.31624_731.423256,592.31624_846.450199	y4_1,y6_1,y7_1	595.326304_553.322207,595.326304_737.443385,595.326304_852.470328
ChapCAT006	YDR188W	Cct6	DTTFIK	A2	HS	2	y3_1,y4_1,y5_1	362.697429_407.265282,362.697429_508.31296,362.697429_609.360639	y3_1,y4_1,y5_1	365.707493_413.285411,365.707493_514.333089,365.707493_615.380768
ChapCAT006	YDR188W	Cct6	DTTFIK	A2	NG	2	y3_1,y4_1,y5_1	362.697429_407.265282,362.697429_508.31296,362.697429_609.360639	y3_1,y4_1,y5_1	365.707493_413.285411,365.707493_514.333089,365.707493_615.380768
ChapCAT006	YDR188W	Cct6	GSTHYALAQTK	B2	HS	2	y6_1,y7_1,y8_2	588.804019_631.377351,588.804019_794.44068,588.804019_466.253434	y6_1,y7_1,y8_2	591.814084_637.39748,591.814084_800.460809,591.814084_469.263498
ChapCAT006	YDR188W	Cct6	GSTHYALAQTK	B1	NG	2	y6_1,y7_1,y8_2	588.804019_631.377351,588.804019_794.44068,588.804019_466.253434	y6_1,y7_1,y8_2	591.814084_637.39748,591.814084_800.460809,591.814084_469.263498
ChapCAT006	YDR188W	Cct6	NAITGATGIASNLLLCDELLR	A2	HS	2	y6_1,y7_1,y11_1	1108.091185_805.387264,1108.091185_918.471328,1108.091185_1345.714412	y6_1,y7_1,y11_1	1111.101249_811.407393,1111.101249_924.491458,1111.101249_1351.734541
ChapCAT006	YDR188W	Cct6	NAITGATGIASNLLLCDELLR	A2	NG	2	y6_1*,y7_1,y11_1	1108.091185_805.387264,1108.091185_918.471328,1108.091185_1345.714412	y6_1,y7_1,y11_1	1111.101249_811.407393,1111.101249_924.491458,1111.101249_1351.734541
ChapCAT006	YDR188W	Cct6	SCTILIK	C	HS	NA
ChapCAT006	YDR188W	Cct6	SCTILIK	C	NG	NA
ChapCAT006	YDR188W	Cct6	VNVTSAEGLQSVLETNLGPK	A1	HS	3	y6_1,y7_1,y8_1	686.035542_629.361701,686.035542_758.404294,686.035542_871.488358	y6_1,y7_1,y8_1	688.042252_635.38183,688.042252_764.424423,688.042252_877.508488
ChapCAT006	YDR188W	Cct6	VNVTSAEGLQSVLETNLGPK	A1	NG	3	y6_1,y7_1,y8_1	686.035542_629.361701,686.035542_758.404294,686.035542_871.488358	y6_1,y7_1,y8_1	688.042252_635.38183,688.042252_764.424423,688.042252_877.508488
ChapCAT006	YIL142W	Cct2	FGINTFINR	A2	HS	2	y3_1,y4_1,y6_1	541.29309_402.245943,541.29309_549.314357,541.29309_764.404963	y3_1,y4_1,y6_1	544.303155_408.266072,544.303155_555.334486,544.303155_770.425092
ChapCAT006	YIL142W	Cct2	FGINTFINR	A2	NG	2	y3_1,y4_1,y6_1	541.29309_402.245943,541.29309_549.314357,541.29309_764.404963	y3_1,y4_1,y6_1	544.303155_408.266072,544.303155_555.334486,544.303155_770.425092
ChapCAT006	YIL142W	Cct2	GATDQTLDEAER	A1	HS	2	y5_1,y6_1,y7_1	653.299495_619.268195,653.299495_732.352259,653.299495_833.399937	y5_1,y6_1,y7_1	656.30956_625.288324,656.30956_738.372388,656.30956_839.420066
ChapCAT006	YIL142W	Cct2	GATDQTLDEAER	A1	NG	2	y5_1,y6_1,y7_1	653.299495_619.268195,653.299495_732.352259,653.299495_833.399937	y5_1,y6_1,y7_1	656.30956_625.288324,656.30956_738.372388,656.30956_839.420066
ChapCAT006	YIL142W	Cct2	LALVTGGEVVSTFDEPSK	B1	HS	2	y8_1,y9_1,y14_1	924.983106_910.415253,924.983106_1009.483667,924.983106_1452.68528	y8_1,y9_1,y14_1	927.99317_916.435382,927.99317_1015.503796,927.99317_1458.705409
ChapCAT006	YIL142W	Cct2	LALVTGGEVVSTFDEPSK	B1	NG	2	y8_1,y9_1,y14_1	924.983106_910.415253,924.983106_1009.483667,924.983106_1452.68528	y8_1,y9_1,y14_1	927.99317_916.435382,927.99317_1015.503796,927.99317_1458.705409
ChapCAT006	YIL142W	Cct2	LSAFVGAIAVGDLVK	B1	HS	2	y5_1,y7_1,y10_1	730.429584_531.313689,730.429584_701.419216,730.429584_942.561858	y5_1,y7_1,y10_1	733.439648_537.333818,733.439648_707.439345,733.439648_948.581987
ChapCAT006	YIL142W	Cct2	LSAFVGAIAVGDLVK	B2	NG	2	y5_1,y7_1,y10_1	730.429584_531.313689,730.429584_701.419216,730.429584_942.561858	y5_1,y7_1,y10_1	733.439648_537.333818,733.439648_707.439345,733.439648_948.581987
ChapCAT006	YIL142W	Cct2	SLHDALSVLSQTTK	A2	HS	2	b4_1,y5_1,y8_1	750.406837_453.209223,750.406837_564.298767,750.406837_863.483273	b4_1,y5_1,y8_1	753.416902_453.209223,753.416902_570.318896,753.416902_869.503402
ChapCAT006	YIL142W	Cct2	SLHDALSVLSQTTK	A2	NG	2	b4_1,y5_1,y8_1	750.406837_453.209223,750.406837_564.298767,750.406837_863.483273	b4_1,y5_1,y8_1	753.416902_453.209223,753.416902_570.318896,753.416902_869.503402
ChapCAT006	YJL014W	Cct3	EIDVAHPAAK	B2	HS	2	y5_1,y6_1,y8_1	525.782556_505.288142,525.782556_594.335821,525.782556_808.431178	y5_1,y6_1,y8_1	528.79262_511.308271,528.79262_600.35595,528.79262_814.451307
ChapCAT006	YJL014W	Cct3	EIDVAHPAAK	A2	NG	2	y5_1,y6_1,y8_1	525.782556_505.288142,525.782556_594.335821,525.782556_808.431178	y5_1,y6_1,y8_1	528.79262_511.308271,528.79262_600.35595,528.79262_814.451307
ChapCAT006	YJL014W	Cct3	GVSDLAQHYLLK	A1	HS	2	y4_1,y7_1,y10_2	672.369526_536.34426,672.369526_872.498864,672.369526_594.324588	y4_1,y7_1,y10_2	675.379591_542.364389,675.379591_878.518993,675.379591_597.334652
ChapCAT006	YJL014W	Cct3	GVSDLAQHYLLK	A1	NG	2	y4_1,y7_1,y10_2	672.369526_536.34426,672.369526_872.498864,672.369526_594.324588	y4_1,y7_1,y10_2	675.379591_542.364389,675.379591_878.518993,675.379591_597.334652
ChapCAT006	YJL014W	Cct3	NVMLSPSLSPGGGATEMAVSVK	C	HS	NA
ChapCAT006	YJL014W	Cct3	NVMLSPSLSPGGGATEMAVSVK	A2	NG	3	y13_2,y14_2,y17_2	711.362385_602.305538,711.362385_645.821552,711.362385_794.40598	y13_2,y14_2,y17_2	713.369094_605.315602,713.369094_648.831616,713.369094_797.416044
ChapCAT006	YJL014W	Cct3	TAIESACLLLR	A1	HS	2	y5_1,y7_1,y8_1	623.84483_674.401792,623.84483_832.470935,623.84483_961.513528	y5_1,y7_1,y8_1	626.854894_680.421921,626.854894_838.491064,626.854894_967.533657
ChapCAT006	YJL014W	Cct3	TAIESACLLLR	A1	NG	2	y5_1,y7_1,y8_1	623.84483_674.401792,623.84483_832.470935,623.84483_961.513528	y5_1,y7_1,y8_1	626.854894_680.421921,626.854894_838.491064,626.854894_967.533657
ChapCAT006	YJL014W	Cct3	TQDEEVGDGTTTVIILAGEILAQCAPYLIEK	C	HS	NA
ChapCAT006	YJL014W	Cct3	TQDEEVGDGTTTVIILAGEILAQCAPYLIEK	C	NG	NA
ChapCAT006	YJL111W	Cct7	INALNSATEATNLILSVDETITNK	A1	HS	3	y8_1,y9_1,y10_1	849.116702_919.473102,849.116702_1006.505131,849.116702_1119.589195	y8_1,y9_1,y10_1	851.123411_925.493231,851.123411_1012.52526,851.123411_1125.609324
ChapCAT006	YJL111W	Cct7	INALNSATEATNLILSVDETITNK	A1	NG	3	y8_1,y9_1,y10_1	849.116702_919.473102,849.116702_1006.505131,849.116702_1119.589195	y8_1,y9_1,y10_1	851.123411_925.493231,851.123411_1012.52526,851.123411_1125.609324
ChapCAT006	YJL111W	Cct7	INELAVDITSEK	A1	HS	2	y7_1,y8_1,y9_1	666.356282_791.414525,666.356282_862.451639,666.356282_975.535703	y7_1,y8_1,y9_1	669.366346_797.434654,669.366346_868.471768,669.366346_981.555832
ChapCAT006	YJL111W	Cct7	INELAVDITSEK	A1	NG	2	y7_1,y8_1,y9_1	666.356282_791.414525,666.356282_862.451639,666.356282_975.535703	y7_1,y8_1,y9_1	669.366346_797.434654,669.366346_868.471768,669.366346_981.555832
ChapCAT006	YJL111W	Cct7	LIHNNADFFVK	B1	NG	3	y4_1,y5_1,y10_2	439.903183_540.318046,439.903183_655.344989,439.903183_602.809105	y4_1,y5_1,y10_2	441.909893_546.338175,441.909893_661.365118,441.909893_605.819169
ChapCAT006	YJL111W	Cct7	LIHNNADFFVK	A1	HS	3	y4_1,y5_1,y10_2	439.903183_540.318046,439.903183_655.344989,439.903183_602.809105	y4_1,y5_1,y10_2	441.909893_546.338175,441.909893_661.365118,441.909893_605.819169
ChapCAT006	YJL111W	Cct7	LLDVVHPAAK	A1	HS	2	y6_1,y8_2,y8_1	531.818941_622.367121,531.818941_418.734877,531.818941_836.462478	y6_1,y8_2,y8_1	534.829006_628.38725,534.829006_842.482607,534.829006_421.744942
ChapCAT006	YJL111W	Cct7	LLDVVHPAAK	A1	NG	2	y6_1,y8_2,y8_1	531.818941_622.367121,531.818941_418.734877,531.818941_836.462478	y6_1,y8_2,y8_1	534.829006_628.38725,534.829006_842.482607,534.829006_421.744942
ChapCAT006	YJL111W	Cct7	LPIGDLATQFFADR	B2	HS	2	y7_1,y8_1,y11_1	782.411923_884.426093,782.411923_955.463206,782.411923_1240.595677	y7_1,y8_1,y11_1	785.421987_890.446222,785.421987_961.483335,785.421987_1246.615806
ChapCAT006	YJL111W	Cct7	LPIGDLATQFFADR	A2	NG	2	y7_1,y8_1,y11_1	782.411923_884.426093,782.411923_955.463206,782.411923_1240.595677	y7_1,y8_1,y11_1	785.421987_890.446222,785.421987_961.483335,785.421987_1246.615806
ChapCAT006	YJR064W	Cct5	ILISPDGEITITNDGATILSQMELDNEIAK	C	HS	NA
ChapCAT006	YJR064W	Cct5	ILISPDGEITITNDGATILSQMELDNEIAK	C	NG	NA
ChapCAT006	YJR064W	Cct5	IYEQEFGTTK	A1	HS	2	y5_1,y8_1,y9_1	608.298235_553.298038,608.298235_939.441802,608.298235_1102.505131	y5_1,y8_1,y9_1	611.3083_559.318167,611.3083_945.461931,611.3083_1108.52526
ChapCAT006	YJR064W	Cct5	IYEQEFGTTK	A1	NG	2	y5_1,y8_1,y9_1	608.298235_553.298038,608.298235_939.441802,608.298235_1102.505131	y5_1,y8_1,y9_1	611.3083_559.318167,611.3083_945.461931,611.3083_1108.52526
ChapCAT006	YJR064W	Cct5	LLVQLSK	A1	HS	2	y4_1,y5_1,y6_1	400.765646_475.287474,400.765646_574.355888,400.765646_687.439952	y4_1,y5_1,y6_1	403.77571_481.307603,403.77571_580.376017,403.77571_693.460081
ChapCAT006	YJR064W	Cct5	LLVQLSK	A1	NG	2	y4_1,y5_1,y6_1	400.765646_475.287474,400.765646_574.355888,400.765646_687.439952	y4_1,y5_1,y6_1	403.77571_481.307603,403.77571_580.376017,403.77571_693.460081
ChapCAT006	YJR064W	Cct5	SVASIIK	A1	HS	2	y4_1,y4_1,y5_1	359.228896_443.286411,359.228896_460.31296,359.228896_531.350074	y4_1,y4_1,y5_1	362.238961_449.30654,362.238961_466.333089,362.238961_537.370203
ChapCAT006	YJR064W	Cct5	SVASIIK	A1	NG	2	y4_1,y4_1,y5_1	359.228896_443.286411,359.228896_460.31296,359.228896_531.350074	y4_1,y4_1,y5_1	362.238961_449.30654,362.238961_466.333089,362.238961_537.370203
ChapCAT006	YJR064W	Cct5	TVTCFVR	A2	HS	2	y3_1,y4_1,y5_1	441.728738_421.25578,441.728738_581.286428,441.728738_682.334107	y3_1,y4_1,y5_1	444.738802_427.275909,444.738802_587.306557,444.738802_688.354236
ChapCAT006	YJR064W	Cct5	TVTCFVR	A2	NG	2	y3_1,y4_1,y5_1	441.728738_421.25578,441.728738_581.286428,441.728738_682.334107	y3_1,y4_1,y5_1	444.738802_427.275909,444.738802_587.306557,444.738802_688.354236
ChapCAT007	YBL075C	Ssa3	DAGTIAGMNVLR	C	HS	NA
ChapCAT007	YBL075C	Ssa3	DAGTIAGMNVLR	C	NG	NA
ChapCAT007	YBL075C	Ssa3	MVSEAEK	C	HS	NA
ChapCAT007	YBL075C	Ssa3	MVSEAEK	C	NG	NA
ChapCAT007	YBL075C	Ssa3	SINPDEAVAYGAAVQAAILTGDQSTK	B2	NG	3	y6_1,y7_1,y8_1	864.104685_635.299495,864.104685_736.347174,864.104685_849.431238	y6_1,y7_1,y8_1	866.111394_641.319624,866.111394_742.367303,866.111394_855.451367
ChapCAT007	YBL075C	Ssa3	SINPDEAVAYGAAVQAAILTGDQSTK	A1	HS	3	y6_1,y7_1,y8_1	864.104685_635.299495,864.104685_736.347174,864.104685_849.431238	y6_1,y7_1,y8_1	866.111394_641.319624,866.111394_742.367303,866.111394_855.451367
ChapCAT007	YBL075C	Ssa3	TFTPEEISSMVLSK	C	HS	NA
ChapCAT007	YBL075C	Ssa3	TFTPEEISSMVLSK	C	NG	NA
ChapCAT007	YBL075C	Ssa3	TQDLLLLDVAPLSLGIETAGGIMTK	C	HS	NA
ChapCAT007	YBL075C	Ssa3	TQDLLLLDVAPLSLGIETAGGIMTK	C	NG	NA
ChapCAT007	YDR212W	Tcp1	EQLAIAEFAAALLIIPK	C	HS	NA
ChapCAT007	YDR212W	Tcp1	EQLAIAEFAAALLIIPK	C	NG	NA
ChapCAT007	YDR212W	Tcp1	FSDDECILIK	A1	HS	2	y7_1,y8_1,y9_1	620.299921_890.465181,620.299921_1005.492124,620.299921_1092.524152	y7_1,y8_1,y9_1	623.309985_896.48531,623.309985_1011.512253,623.309985_1098.544281
ChapCAT007	YDR212W	Tcp1	FSDDECILIK	A1	NG	2	y7_1,y8_1,y9_1	620.299921_890.465181,620.299921_1005.492124,620.299921_1092.524152	y7_1,y8_1,y9_1	623.309985_896.48531,623.309985_1011.512253,623.309985_1098.544281
ChapCAT007	YDR212W	Tcp1	GANDYSLDEMER	C	HS	NA
ChapCAT007	YDR212W	Tcp1	GANDYSLDEMER	C	NG	NA
ChapCAT007	YDR212W	Tcp1	MLVDDIGDFTVTNDGATILSLLDVQHPAGK	C	HS	NA
ChapCAT007	YDR212W	Tcp1	MLVDDIGDFTVTNDGATILSLLDVQHPAGK	C	NG	NA
ChapCAT007	YDR212W	Tcp1	NQNVLATMAVANVVK	A1	HS	2	y9_1,y10_1,y11_1	786.432332_932.523364,786.432332_1003.560478,786.432332_1116.644542	y9_1,y10_1,y11_1	789.442397_938.543493,789.442397_1009.580607,789.442397_1122.664671
ChapCAT007	YDR212W	Tcp1	NQNVLATMAVANVVK	A1	NG	2	y9_1,y10_1,y11_1	786.432332_932.523364,786.432332_1003.560478,786.432332_1116.644542	y9_1,y10_1,y11_1	789.442397_938.543493,789.442397_1009.580607,789.442397_1122.664671
ChapCAT007	YJL008C	Cct8	ELDIVHPAVK	A1	HS	2	y4_1,y6_1*,y8_1	560.821681_414.271095,560.821681_650.398421,560.821681_878.509428	y4_1,y6_1,y8_1	563.831745_420.291224,563.831745_656.41855,563.831745_884.529557
ChapCAT007	YJL008C	Cct8	ELDIVHPAVK	A1	NG	2	y4_1,y6_1,y8_1	560.821681_414.271095,560.821681_650.398421,560.821681_878.509428	y4_1,y6_1,y8_1	563.831745_420.291224,563.831745_656.41855,563.831745_884.529557
ChapCAT007	YJL008C	Cct8	GATQNNLDDIER	A1	HS	2	y4_1,y5_1,y8_1	673.320762_532.272552,673.320762_647.299495,673.320762_988.469414	y4_1,y5_1,y8_1	676.330826_538.292681,676.330826_653.319624,676.330826_994.489543
ChapCAT007	YJL008C	Cct8	GATQNNLDDIER	A1	NG	2	y4_1,y5_1,y8_1	673.320762_532.272552,673.320762_647.299495,673.320762_988.469414	y4_1,y5_1,y8_1	676.330826_538.292681,676.330826_653.319624,676.330826_994.489543
ChapCAT007	YJL008C	Cct8	IIITNDAATMLR	A1	HS	2	y8_1,y9_1,y10_1	666.371212_891.435277,666.371212_992.482956,666.371212_1105.56702	y8_1,y9_1,y10_1	669.381276_897.455406,669.381276_998.503085,669.381276_1111.587149
ChapCAT007	YJL008C	Cct8	IIITNDAATMLR	A1	NG	2	y8_1,y9_1,y10_1	666.371212_891.435277,666.371212_992.482956,666.371212_1105.56702	y8_1,y9_1,y10_1	669.381276_897.455406,669.381276_998.503085,669.381276_1111.587149
ChapCAT007	YJL008C	Cct8	LGAPTPEELGLVETVK	A1	HS	3	y5_1,y7_1,y13_2	551.641694_575.339903,551.641694_745.445431,551.641694_706.387582	y5_1,y7_1,y13_2	553.648403_581.360032,553.648403_751.46556,553.648403_709.397646
ChapCAT007	YJL008C	Cct8	LGAPTPEELGLVETVK	A1	NG	3	y5_1,y7_1,y13_2	551.641694_575.339903,551.641694_745.445431,551.641694_706.387582	y5_1,y7_1,y13_2	553.648403_581.360032,553.648403_751.46556,553.648403_709.397646
ChapCAT007	YJL008C	Cct8	TLAETAGLDVNEVLPNLYAAHNVTEPGAVK	A1	HS	3	y16_2,y20_2,y24_2	1036.206691_840.938836,1036.206691_1068.557835,1036.206691_1260.658277	y16_2,y20_2,y24_2	1038.213401_843.9489,1038.213401_1071.5679,1038.213401_1263.668342
ChapCAT007	YJL008C	Cct8	TLAETAGLDVNEVLPNLYAAHNVTEPGAVK	A1	NG	3	y16_2,y20_2,y24_2	1036.206691_840.938836,1036.206691_1068.557835,1036.206691_1260.658277	y16_2,y20_2,y24_2	1038.213401_843.9489,1038.213401_1071.5679,1038.213401_1263.668342
ChapCAT007	YJL034W	Kar2	GADDVENYGTVIGIDLGTTYSCVAVMK	C	HS	NA
ChapCAT007	YJL034W	Kar2	GADDVENYGTVIGIDLGTTYSCVAVMK	C	NG	NA
ChapCAT007	YJL034W	Kar2	IEIDSFVDGIDLSETLTR	C	HS	NA
ChapCAT007	YJL034W	Kar2	IEIDSFVDGIDLSETLTR	A1	NG	2	y8_1,y10_1,y11_1	1012.015134_934.484001,1012.015134_1104.589529,1012.015134_1219.616472	y8_1,y10_1,y11_1	1015.025199_940.50413,1015.025199_1110.609658,1015.025199_1225.636601
ChapCAT007	YJL034W	Kar2	ITPSYVAFTDDER	A1	HS	2	y5_1,y6_1,y8_1	757.362095_635.26311,757.362095_782.331523,757.362095_952.437051	y5_1,y6_1,y8_1	760.37216_641.283239,760.37216_788.351652,760.37216_958.45718
ChapCAT007	YJL034W	Kar2	ITPSYVAFTDDER	A1	NG	2	y5_1,y6_1,y8_1	757.362095_635.26311,757.362095_782.331523,757.362095_952.437051	y5_1,y6_1,y8_1	760.37216_641.283239,760.37216_788.351652,760.37216_958.45718
ChapCAT007	YJL034W	Kar2	LLVPLSVVLYALFVVILPLQNSFHSSNVLVR	C	HS	NA
ChapCAT007	YJL034W	Kar2	LLVPLSVVLYALFVVILPLQNSFHSSNVLVR	C	NG	NA
ChapCAT007	YJL034W	Kar2	VAYPITSK	A1	HS	2	y5_1,y6_1,y7_1	439.752735_545.329339,439.752735_708.392667,439.752735_779.429781	y5_1,y6_1,y7_1	442.7628_551.349468,442.7628_714.412796,442.7628_785.44991
ChapCAT007	YJL034W	Kar2	VAYPITSK	A1	NG	2	y5_1,y6_1,y7_1	439.752735_545.329339,439.752735_708.392667,439.752735_779.429781	y5_1,y6_1,y7_1	442.7628_551.349468,442.7628_714.412796,442.7628_785.44991
ChapCAT007	YLR090W	Xdj1	CGDLYVFVHIEFPPDNWFNEK	C	HS	NA
ChapCAT007	YLR090W	Xdj1	CGDLYVFVHIEFPPDNWFNEK	C	NG	NA
ChapCAT007	YLR090W	Xdj1	DATVQEIK	B2	HS	2	y4_1,y5_1,y6_1	452.242732_517.298038,452.242732_616.366452,452.242732_717.414131	y4_1,y5_1,y6_1	455.252796_523.318167,455.252796_622.386581,455.252796_723.43426
ChapCAT007	YLR090W	Xdj1	DATVQEIK	A1	NG	2	y4_1,y5_1,y6_1	452.242732_517.298038,452.242732_616.366452,452.242732_717.414131	y4_1,y5_1,y6_1	455.252796_523.318167,455.252796_622.386581,455.252796_723.43426
ChapCAT007	YLR090W	Xdj1	DIDIDISLTLK	C	HS	NA
ChapCAT007	YLR090W	Xdj1	DIDIDISLTLK	C	NG	NA
ChapCAT007	YLR090W	Xdj1	NFDDGAGEDLYTSITISLSEALTGFEK	C	HS	NA
ChapCAT007	YLR090W	Xdj1	NFDDGAGEDLYTSITISLSEALTGFEK	C	NG	NA
ChapCAT007	YLR090W	Xdj1	TNLPSSSSCASHATVNTEDDSNLTNNETISNFR	C	HS	NA
ChapCAT007	YLR090W	Xdj1	TNLPSSSSCASHATVNTEDDSNLTNNETISNFR	A1	NG	3	y4_1,y30_2	1195.199435_523.262322,1195.199435_1619.694905	y4_1,y30_2	1197.206144_529.282451,1197.206144_1622.704969
ChapCAT007	YNL064C	Ydj1	GEADQAPDVIPGDVVFIVSERPHK	A2	HS	3	y14_2,y18_2,y19_2	859.109882_790.433189,859.109882_1002.549282,859.109882_1038.067839	y14_2,y18_2,y19_2	863.123301_796.453318,863.123301_1008.569411,863.123301_1044.087968
ChapCAT007	YNL064C	Ydj1	GEADQAPDVIPGDVVFIVSERPHK	A2	NG	3	y14_2,y18_2,y19_2	859.109882_790.433189,859.109882_1002.549282,859.109882_1038.067839	y14_2,y18_2,y19_2	863.123301_796.453318,863.123301_1008.569411,863.123301_1044.087968
ChapCAT007	YNL064C	Ydj1	GMPIPK	C	HS	NA
ChapCAT007	YNL064C	Ydj1	GMPIPK	C	NG	2	y4_1,y4_1,y5_1	321.68581_454.302396,321.68581_436.291831,321.68581_567.332315	y4_1,y4_1,y5_1	324.695874_442.31196,324.695874_460.322525,324.695874_573.352444
ChapCAT007	YNL064C	Ydj1	IVPAIPK	C	NG	NA
ChapCAT007	YNL064C	Ydj1	IVPAIPK	A2	HS	2	y4_1,y5_1,y6_1	369.249632_428.286745,369.249632_525.339509,369.249632_624.407923	y4_1,y5_1,y6_1	372.259696_434.306874,372.259696_531.359638,372.259696_630.428052
ChapCAT007	YNL064C	Ydj1	NPSEEAAEK	C	HS	NA
ChapCAT007	YNL064C	Ydj1	NPSEEAAEK	C	NG	NA
ChapCAT007	YNL064C	Ydj1	YGGYGNLIIK	A1	HS	2	y6_1,y8_1,y9_1	549.303124_657.429387,549.303124_877.514179,549.303124_934.535643	y6_1,y8_1,y9_1	552.313188_663.449516,552.313188_883.534308,552.313188_940.555772
ChapCAT007	YNL064C	Ydj1	YGGYGNLIIK	A1	NG	2	y6_1,y8_1,y9_1	549.303124_657.429387,549.303124_877.514179,549.303124_934.535643	y6_1,y8_1,y9_1	552.313188_663.449516,552.313188_883.534308,552.313188_940.555772
ChapCAT008	YDR320C	Swa2	ILFEDNEVVENLPPADNPDQDLLTDFETK	B1	HS	3	y16_2,y17_2	1110.868181_909.923245,1110.868181_958.449627	y16_2,y17_2	1112.87489_912.93331,1112.87489_961.459692
ChapCAT008	YDR320C	Swa2	ILFEDNEVVENLPPADNPDQDLLTDFETK	B1	NG	3	y16_2,y17_2	1110.868181_909.923245,1110.868181_958.449627	y16_2,y17_2	1112.87489_912.93331,1112.87489_961.459692
ChapCAT008	YDR320C	Swa2	LMSLGLSIEEATEFYENDVTYER	C	HS	NA
ChapCAT008	YDR320C	Swa2	LMSLGLSIEEATEFYENDVTYER	C	NG	NA
ChapCAT008	YDR320C	Swa2	SIENSSMALELFPSSK	C	HS	NA
ChapCAT008	YDR320C	Swa2	SIENSSMALELFPSSK	B1	NG	2	y4_1,y5_1	870.429652_418.229624,870.429652_565.298038	y4_1,y5_1	873.439716_424.249753,873.439716_571.318167
ChapCAT008	YDR320C	Swa2	SLNTLPLNHPLR	B1	HS	2	y4_1,y7_1,y8_1	687.896243_522.314692,687.896243_846.494447,687.896243_959.578511	y4_1,y7_1,y8_1	690.906307_528.334821,690.906307_852.514576,690.906307_965.59864
ChapCAT008	YDR320C	Swa2	SLNTLPLNHPLR	B1	NG	2	y4_1,y7_1,y8_1	687.896243_522.314692,687.896243_846.494447,687.896243_959.578511	y4_1,y7_1,y8_1	690.906307_528.334821,690.906307_852.514576,690.906307_965.59864
ChapCAT008	YDR320C	Swa2	VDFSAPPLVPTNSTTK	B1	NG	2	y7_1,y8_1,y10_1	837.440877_748.383559,837.440877_847.451973,837.440877_1057.588801	y7_1,y8_1,y10_1	840.450941_754.403688,840.450941_853.472102,840.450941_1063.60893
ChapCAT008	YDR320C	Swa2	VDFSAPPLVPTNSTTK	A1	HS	2	y7_1,y8_1,y10_1	837.440877_748.383559,837.440877_847.451973,837.440877_1057.588801	y7_1,y8_1,y10_1	840.450941_754.403688,840.450941_853.472102,840.450941_1063.60893
ChapCAT008	YGR285C	Zuo1	ANASAK	C	HS	NA
ChapCAT008	YGR285C	Zuo1	ANASAK	C	NG	NA
ChapCAT008	YGR285C	Zuo1	FFLQHAQR	B2	HS	2	y5_1,y6_1,y7_2	523.78015_639.332133,523.78015_752.416197,523.78015_450.245943	y5_1,y6_1,y7_2	526.790215_645.352262,526.790215_758.436326,526.790215_453.256008
ChapCAT008	YGR285C	Zuo1	FFLQHAQR	A1	NG	2	y5_1,y6_1,y7_2	523.78015_639.332133,523.78015_752.416197,523.78015_450.245943	y5_1,y6_1,y7_2	526.790215_645.352262,526.790215_758.436326,526.790215_453.256008
ChapCAT008	YGR285C	Zuo1	RPVEPVGK	C	HS	NA
ChapCAT008	YGR285C	Zuo1	RPVEPVGK	C	NG	NA
ChapCAT008	YGR285C	Zuo1	TADLYAAMGLSK	C	HS	NA
ChapCAT008	YGR285C	Zuo1	TADLYAAMGLSK	A1	NG	2	y7_1,y8_1,y10_1	620.815738_677.365072,620.815738_840.428401,620.815738_1068.539408	y7_1,y8_1,y10_1	623.825803_683.385201,623.825803_846.44853,623.825803_1074.559537
ChapCAT008	YGR285C	Zuo1	TIVDSGK	C	HS	NA
ChapCAT008	YGR285C	Zuo1	TIVDSGK	C	NG	NA
ChapCAT008	YIR004W	Djp1	AEIFLASQNLFGMGGIFHSMK	C	HS	NA
ChapCAT008	YIR004W	Djp1	AEIFLASQNLFGMGGIFHSMK	C	NG	NA
ChapCAT008	YIR004W	Djp1	FQAISEAYQVLGDDDLR	B1	HS	2	y7_1,y13_1	970.473437_803.389373,970.473437_1480.691428	y7_1,y13_1	973.483501_809.409502,973.483501_1486.711557
ChapCAT008	YIR004W	Djp1	FQAISEAYQVLGDDDLR	B1	NG	2	y7_1,y13_1	970.473437_803.389373,970.473437_1480.691428	y7_1,y13_1	973.483501_809.409502,973.483501_1486.711557
ChapCAT008	YIR004W	Djp1	MESFGLDILHTIGDVYYEK	C	HS	NA
ChapCAT008	YIR004W	Djp1	MESFGLDILHTIGDVYYEK	C	NG	NA
ChapCAT008	YIR004W	Djp1	TVSAAIDAQNTMK	C	HS	NA
ChapCAT008	YIR004W	Djp1	TVSAAIDAQNTMK	B1	NG	2	y7_1,y8_1,y11_1	675.340109_807.366529,675.340109_920.450593,675.340109_1149.556849	y7_1,y8_1,y11_1	678.350173_813.386658,678.350173_926.470722,678.350173_1155.576978
ChapCAT008	YIR004W	Djp1	VLSAAWHGSK	C	HS	NA
ChapCAT008	YIR004W	Djp1	VLSAAWHGSK	C	NG	NA
ChapCAT008	YNL007C	Sis1	ESLLGFSK	A1	HS	2	y5_1,y6_1	440.742368_551.318774,440.742368_664.402838	y5_1,y6_1	443.752432_557.338903,443.752432_670.422967
ChapCAT008	YNL007C	Sis1	ESLLGFSK	A1	NG	2	y5_1,y6_1	440.742368_551.318774,440.742368_664.402838	y5_1,y6_1	443.752432_557.338903,443.752432_670.422967
ChapCAT008	YNL007C	Sis1	TIQTIDGR	A1	HS	2	y5_1,y6_1,y6_1	452.248349_561.299101,452.248349_689.357679,452.248349_672.33113	y5_1,y6_1,y6_1	455.258413_567.31923,455.258413_695.377808,455.258413_678.351259
ChapCAT008	YNL007C	Sis1	TIQTIDGR	A1	NG	2	y5_1,y6_1,y6_1	452.248349_561.299101,452.248349_689.357679,452.248349_672.33113	y5_1,y6_1,y6_1	455.258413_567.31923,455.258413_678.351259,455.258413_695.377808
ChapCAT008	YNL007C	Sis1	TQIDIQLKPGWK	A2	HS	2	y4_1,y5_1,y9_1	713.906276_487.266344,713.906276_615.361307,713.906276_1084.614956	y4_1,y5_1,y9_1	719.926405_493.286473,719.926405_627.401565,719.926405_1096.655214
ChapCAT008	YNL007C	Sis1	TQIDIQLKPGWK	A1	NG	2	y4_1,y5_1,y9_1	713.906276_487.266344,713.906276_615.361307,713.906276_1084.614956	y4_1,y5_1,y9_1	719.926405_493.286473,719.926405_627.401565,719.926405_1096.655214
ChapCAT008	YNL007C	Sis1	VQPVQPSQTSTYPGQGMPTPK	C	HS	NA
ChapCAT008	YNL007C	Sis1	VQPVQPSQTSTYPGQGMPTPK	A2	NG	3	y9_2,y9_1	743.372049_456.73402,743.372049_912.460764	y9_2,y9_1	745.378758_459.744084,745.378758_918.480893
ChapCAT008	YNL007C	Sis1	YHPDKPTGDTEK	A1	HS	3	y7_1,y10_2,y10_2	463.221129_747.351925,463.221129_544.266935,463.221129_535.753661	y7_1,y10_2,y10_2	467.234548_753.372054,467.234548_550.287064,467.234548_541.77379
ChapCAT008	YNL007C	Sis1	YHPDKPTGDTEK	A1	NG	3	y7_1,y10_2,y10_2	463.221129_747.351925,463.221129_544.266935,463.221129_535.753661	y7_1,y10_2,y10_2	467.234548_753.372054,467.234548_550.287064,467.234548_541.77379
ChapCAT008	YNL077W	Apj1	FDVTYPER	A1	HS	2	y3_1,y5_1	513.748181_401.214309,513.748181_665.325316	y3_1,y5_1	516.758246_407.234438,516.758246_671.345445
ChapCAT008	YNL077W	Apj1	FDVTYPER	A1	NG	2	y3_1,y5_1	513.748181_401.214309,513.748181_665.325316	y3_1,y5_1	516.758246_407.234438,516.758246_671.345445
ChapCAT008	YNL077W	Apj1	GGGHEK	C	HS	NA
ChapCAT008	YNL077W	Apj1	GGGHEK	C	NG	NA
ChapCAT008	YNL077W	Apj1	SGFGHLYVK	C	HS	NA
ChapCAT008	YNL077W	Apj1	SGFGHLYVK	B1	NG	2	y3_1,y6_1,b8_1	504.269084_409.244546,504.269084_716.408986,504.269084_861.425364	y3_1,y6_1,b8_1	507.279149_415.264675,507.279149_722.429115,507.279149_861.425364
ChapCAT008	YNL077W	Apj1	TVEDMGMPK	C	HS	NA
ChapCAT008	YNL077W	Apj1	TVEDMGMPK	C	NG	NA
ChapCAT008	YNL077W	Apj1	YNSNDEDHHLDR	B1	HS	3	y3_1,y4_1,b11-17_2	505.546675_403.229959,505.546675_540.288871,505.546675_662.247263	y3_1,y4_1,b11-17_2	507.553385_409.250088,507.553385_546.309,507.553385_662.247263
ChapCAT008	YNL077W	Apj1	YNSNDEDHHLDR	B1	NG	3	y3_1,y4_1,b11-17_2	505.546675_403.229959,505.546675_540.288871,505.546675_662.247263	y3_1,y4_1,b11-17_2	507.553385_409.250088,507.553385_546.309,507.553385_662.247263
ChapCAT008	YNL227C	Jjj1	ACDNFINK	C	HS	NA
ChapCAT008	YNL227C	Jjj1	ACDNFINK	A1	NG	2	y4_1,y5_1,y6_1	491.226559_521.308209,491.226559_635.351137,491.226559_750.37808	y4_1,y5_1,y6_1	494.236624_527.328338,494.236624_641.371266,494.236624_756.398209
ChapCAT008	YNL227C	Jjj1	AWYDSHK	B1	HS	3	b3_1,y4_1,y6_2	302.808331_421.187031,302.808331_486.230687,302.808331_418.190302	b3_1,y4_1,y6_2	304.815041_421.187031,304.815041_492.250816,304.815041_421.200367
ChapCAT008	YNL227C	Jjj1	AWYDSHK	B1	NG	3	b3_1,y4_1,y6_2	302.808331_421.187031,302.808331_486.230687,302.808331_418.190302	b3_1,y4_1,y6_2	304.815041_421.187031,304.815041_492.250816,304.815041_421.200367
ChapCAT008	YNL227C	Jjj1	IAGHAAVK	C	HS	NA
ChapCAT008	YNL227C	Jjj1	IAGHAAVK	C	NG	NA
ChapCAT008	YNL227C	Jjj1	IDNSAAGIYQIAGK	B1	HS	2	y6_1,y8_1,y9_1	710.875173_679.377351,710.875173_849.482879,710.875173_920.519993	y6_1,y8_1,y9_1	713.885237_685.39748,713.885237_855.503008,713.885237_926.540122
ChapCAT008	YNL227C	Jjj1	IDNSAAGIYQIAGK	B2	NG	2	y6_1,y8_1,y9_1	710.875173_679.377351,710.875173_849.482879,710.875173_920.519993	y6_1,y8_1,y9_1	713.885237_685.39748,713.885237_855.503008,713.885237_926.540122
ChapCAT008	YNL227C	Jjj1	TWSAFNTLK	B1	HS	2	y5_1,y6_1,y7_1	534.279649_622.355888,534.279649_693.393001,534.279649_780.42503	y5_1,y6_1,y7_1	537.289713_628.376017,537.289713_699.41313,537.289713_786.445159
ChapCAT008	YNL227C	Jjj1	TWSAFNTLK	B1	NG	2	y5_1,y6_1,y7_1	534.279649_622.355888,534.279649_693.393001,534.279649_780.42503	y5_1,y6_1,y7_1	537.289713_628.376017,537.289713_699.41313,537.289713_786.445159
ChapCAT009	YER048C	Caj1	ADESTDGGMVK	NA	HS	NA
ChapCAT009	YER048C	Caj1	ADESTDGGMVK	NA	NG	NA
ChapCAT009	YER048C	Caj1	ALGVMWAMSK	NA	HS	NA
ChapCAT009	YER048C	Caj1	ALGVMWAMSK	NA	NG	NA
ChapCAT009	YER048C	Caj1	AMLFIAHK	NA	HS	NA
ChapCAT009	YER048C	Caj1	AMLFIAHK	NA	NG	NA
ChapCAT009	YER048C	Caj1	MSEVNTDELDQYER	NA	HS	NA
ChapCAT009	YER048C	Caj1	MSEVNTDELDQYER	NA	NG	NA
ChapCAT009	YER048C	Caj1	YLIAVK	NA	HS	NA
ChapCAT009	YER048C	Caj1	YLIAVK	NA	NG	NA
ChapCAT009	YFL016C	Mdj1	CHGEGVQVNR	NA	HS	NA
ChapCAT009	YFL016C	Mdj1	CHGEGVQVNR	NA	NG	NA
ChapCAT009	YFL016C	Mdj1	HINNILYR	NA	HS	NA
ChapCAT009	YFL016C	Mdj1	HINNILYR	NA	NG	NA
ChapCAT009	YFL016C	Mdj1	SSFHTSAIR	NA	HS	NA
ChapCAT009	YFL016C	Mdj1	SSFHTSAIR	NA	NG	NA
ChapCAT009	YFL016C	Mdj1	TITVDLPHGLQDGDVVR	NA	HS	NA
ChapCAT009	YFL016C	Mdj1	TITVDLPHGLQDGDVVR	NA	NG	NA
ChapCAT009	YFL016C	Mdj1	VSCSTCHGTGTTVHIR	NA	HS	NA
ChapCAT009	YFL016C	Mdj1	VSCSTCHGTGTTVHIR	NA	NG	NA
ChapCAT009	YGL128C	Cwc23	DDSIIIYTVFDTPITAQHVFR	NA	HS	NA
ChapCAT009	YGL128C	Cwc23	DDSIIIYTVFDTPITAQHVFR	NA	NG	NA
ChapCAT009	YGL128C	Cwc23	DISPLIPLHYYSDFNLETELNDDIAR	NA	HS	NA
ChapCAT009	YGL128C	Cwc23	DISPLIPLHYYSDFNLETELNDDIAR	NA	NG	NA
ChapCAT009	YGL128C	Cwc23	HLNTQDQENASQHPYYDCSTLR	NA	HS	NA
ChapCAT009	YGL128C	Cwc23	HLNTQDQENASQHPYYDCSTLR	NA	NG	NA
ChapCAT009	YGL128C	Cwc23	NQVFITLSANEIYDIYFSER	NA	HS	NA
ChapCAT009	YGL128C	Cwc23	NQVFITLSANEIYDIYFSER	NA	NG	NA
ChapCAT009	YGL128C	Cwc23	SNCLSHLR	NA	HS	NA
ChapCAT009	YGL128C	Cwc23	SNCLSHLR	NA	NG	NA
ChapCAT009	YJL162C	Jjj2	EIPATTSANEGWNILR	NA	HS	NA
ChapCAT009	YJL162C	Jjj2	EIPATTSANEGWNILR	NA	NG	NA
ChapCAT009	YJL162C	Jjj2	LNVQLFNNQCNK	NA	HS	NA
ChapCAT009	YJL162C	Jjj2	LNVQLFNNQCNK	NA	NG	NA
ChapCAT009	YJL162C	Jjj2	TSTFSSGSHDSNLQSPFYNHEYR	NA	HS	NA
ChapCAT009	YJL162C	Jjj2	TSTFSSGSHDSNLQSPFYNHEYR	NA	NG	NA
ChapCAT009	YJL162C	Jjj2	TTYYSILGLTSNATSSEVHK	NA	HS	NA
ChapCAT009	YJL162C	Jjj2	TTYYSILGLTSNATSSEVHK	NA	NG	NA
ChapCAT009	YJL162C	Jjj2	TYLEFDK	NA	HS	NA
ChapCAT009	YJL162C	Jjj2	TYLEFDK	NA	NG	NA
ChapCAT009	YJR097W	Jjj3	CQFVGGFHFSESLLDECIDNVDAMER	NA	HS	NA
ChapCAT009	YJR097W	Jjj3	CQFVGGFHFSESLLDECIDNVDAMER	NA	NG	NA
ChapCAT009	YJR097W	Jjj3	ILSNIK	NA	HS	NA
ChapCAT009	YJR097W	Jjj3	ILSNIK	NA	NG	NA
ChapCAT009	YJR097W	Jjj3	IQDAYK	NA	HS	NA
ChapCAT009	YJR097W	Jjj3	IQDAYK	NA	NG	NA
ChapCAT009	YJR097W	Jjj3	LLNTHPDK	NA	HS	NA
ChapCAT009	YJR097W	Jjj3	LLNTHPDK	NA	NG	NA
ChapCAT009	YJR097W	Jjj3	SHSGYQLLTQCSACSLWLK	NA	HS	NA
ChapCAT009	YJR097W	Jjj3	SHSGYQLLTQCSACSLWLK	NA	NG	NA
ChapCAT009	YNL328C	Mdj2	GGSPYMAAK	NA	HS	NA
ChapCAT009	YNL328C	Mdj2	GGSPYMAAK	NA	NG	NA
ChapCAT009	YNL328C	Mdj2	IENPTAGYR	NA	HS	NA
ChapCAT009	YNL328C	Mdj2	IENPTAGYR	NA	NG	NA
ChapCAT009	YNL328C	Mdj2	MTEPEALLILDISAR	NA	HS	NA
ChapCAT009	YNL328C	Mdj2	MTEPEALLILDISAR	NA	NG	NA
ChapCAT009	YNL328C	Mdj2	SGLNAWTVYK	NA	HS	NA
ChapCAT009	YNL328C	Mdj2	SGLNAWTVYK	NA	NG	NA
ChapCAT009	YNL328C	Mdj2	TLSPLTIAK	NA	HS	NA
ChapCAT009	YNL328C	Mdj2	TLSPLTIAK	NA	NG	NA
ChapCAT010	YFR041C	Erj5	FSDVYVVEPDGSETLISPDTLDKPSVK	NA	HS	NA
ChapCAT010	YFR041C	Erj5	FSDVYVVEPDGSETLISPDTLDKPSVK	NA	NG	NA
ChapCAT010	YFR041C	Erj5	IPASVWNMTFGK	NA	HS	NA
ChapCAT010	YFR041C	Erj5	IPASVWNMTFGK	NA	NG	NA
ChapCAT010	YFR041C	Erj5	NCLFWR	NA	HS	NA
ChapCAT010	YFR041C	Erj5	NCLFWR	NA	NG	NA
ChapCAT010	YFR041C	Erj5	TWFLLAFIWIVVNIGQYIISIIQYR	NA	HS	NA
ChapCAT010	YFR041C	Erj5	TWFLLAFIWIVVNIGQYIISIIQYR	NA	NG	NA
ChapCAT010	YFR041C	Erj5	YGPDMNFYK	NA	HS	NA
ChapCAT010	YFR041C	Erj5	YGPDMNFYK	NA	NG	NA
ChapCAT010	YGL018C	Jac1	DYAAAVK	NA	HS	NA
ChapCAT010	YGL018C	Jac1	DYAAAVK	NA	NG	NA
ChapCAT010	YGL018C	Jac1	LTVELK	NA	HS	NA
ChapCAT010	YGL018C	Jac1	LTVELK	NA	NG	NA
ChapCAT010	YGL018C	Jac1	VLDIHDELSQMDDEAGVK	NA	HS	NA
ChapCAT010	YGL018C	Jac1	VLDIHDELSQMDDEAGVK	NA	NG	NA
ChapCAT010	YGL018C	Jac1	YWYNLAK	NA	HS	NA
ChapCAT010	YGL018C	Jac1	YWYNLAK	NA	NG	NA
ChapCAT010	YJL073W	Jem1	HLASLSIDTR	NA	HS	NA
ChapCAT010	YJL073W	Jem1	HLASLSIDTR	NA	NG	NA
ChapCAT010	YJL073W	Jem1	ITPYDVNVLSTHIDVLFHK	NA	HS	NA
ChapCAT010	YJL073W	Jem1	ITPYDVNVLSTHIDVLFHK	NA	NG	NA
ChapCAT010	YJL073W	Jem1	IVFNETYK	NA	HS	NA
ChapCAT010	YJL073W	Jem1	IVFNETYK	NA	NG	NA
ChapCAT010	YJL073W	Jem1	LAEEIDVSLAAAIILDYETILDK	NA	HS	NA
ChapCAT010	YJL073W	Jem1	LAEEIDVSLAAAIILDYETILDK	NA	NG	NA
ChapCAT010	YJL073W	Jem1	NNYFFLEEIIK	NA	HS	NA
ChapCAT010	YJL073W	Jem1	NNYFFLEEIIK	NA	NG	NA
ChapCAT010	YLR008C	Pam18	GGSPFLATK	NA	HS	NA
ChapCAT010	YLR008C	Pam18	GGSPFLATK	NA	NG	NA
ChapCAT010	YLR008C	Pam18	IMLANHPDK	NA	HS	NA
ChapCAT010	YLR008C	Pam18	IMLANHPDK	NA	NG	NA
ChapCAT010	YLR008C	Pam18	STTAFLK	NA	HS	NA
ChapCAT010	YLR008C	Pam18	STTAFLK	NA	NG	NA
ChapCAT010	YMR161W	Hlj1	AGEAFK	NA	HS	NA
ChapCAT010	YMR161W	Hlj1	AGEAFK	NA	NG	NA
ChapCAT010	YMR161W	Hlj1	AGPPEDIFDFLFNAGGSPFGASPFGPSASTFSFGGPGGFR	NA	HS	NA
ChapCAT010	YMR161W	Hlj1	AGPPEDIFDFLFNAGGSPFGASPFGPSASTFSFGGPGGFR	NA	NG	NA
ChapCAT010	YMR161W	Hlj1	GAASGFR	NA	HS	NA
ChapCAT010	YMR161W	Hlj1	GAASGFR	NA	NG	NA
ChapCAT010	YMR161W	Hlj1	GSAGGSPMGGGFEDMFFNSR	NA	HS	NA
ChapCAT010	YMR161W	Hlj1	GSAGGSPMGGGFEDMFFNSR	NA	NG	NA
ChapCAT010	YMR161W	Hlj1	NMLVLFIIFIVLPMIK	NA	HS	NA
ChapCAT010	YMR161W	Hlj1	NMLVLFIIFIVLPMIK	NA	NG	NA
ChapCAT010	YMR214W	Scj1	GVIIQVLR	NA	HS	NA
ChapCAT010	YMR214W	Scj1	GVIIQVLR	NA	NG	NA
ChapCAT010	YMR214W	Scj1	GYGDLYIDYVVVMPK	NA	HS	NA
ChapCAT010	YMR214W	Scj1	GYGDLYIDYVVVMPK	NA	NG	NA
ChapCAT010	YMR214W	Scj1	LAQCPDCQGR	NA	HS	NA
ChapCAT010	YMR214W	Scj1	LAQCPDCQGR	NA	NG	NA
ChapCAT010	YMR214W	Scj1	TEVLSAAEALYGGWQR	NA	HS	NA
ChapCAT010	YMR214W	Scj1	TEVLSAAEALYGGWQR	NA	NG	NA
ChapCAT010	YMR214W	Scj1	TIEFLDENKPVK	NA	HS	NA
ChapCAT010	YMR214W	Scj1	TIEFLDENKPVK	NA	NG	NA
ChapCAT010	YOR254C	Sec63	AYESLTDELVR	NA	HS	NA
ChapCAT010	YOR254C	Sec63	AYESLTDELVR	NA	NG	NA
ChapCAT010	YOR254C	Sec63	NLDIALGAINTFK	NA	HS	NA
ChapCAT010	YOR254C	Sec63	NLDIALGAINTFK	NA	NG	NA
ChapCAT010	YOR254C	Sec63	STDYFTTDLDITMNMK	NA	HS	NA
ChapCAT010	YOR254C	Sec63	STDYFTTDLDITMNMK	NA	NG	NA
ChapCAT010	YOR254C	Sec63	VASHIPNLK	NA	HS	NA
ChapCAT010	YOR254C	Sec63	VASHIPNLK	NA	NG	NA
ChapCAT010	YOR254C	Sec63	YGHPDGPQSTSHGIALPR	NA	HS	NA
ChapCAT010	YOR254C	Sec63	YGHPDGPQSTSHGIALPR	NA	NG	NA
ChapCAT010	YPR061C	Jid1	FVYPFLFK	NA	HS	NA
ChapCAT010	YPR061C	Jid1	FVYPFLFK	NA	NG	NA
ChapCAT010	YPR061C	Jid1	IQESLSK	NA	HS	NA
ChapCAT010	YPR061C	Jid1	IQESLSK	NA	NG	NA
ChapCAT010	YPR061C	Jid1	LYHPDHSDNIQIFSSEK	NA	HS	NA
ChapCAT010	YPR061C	Jid1	LYHPDHSDNIQIFSSEK	NA	NG	NA
ChapCAT010	YPR061C	Jid1	TWGLYK	NA	HS	NA
ChapCAT010	YPR061C	Jid1	TWGLYK	NA	NG	NA
ChapCAT010	YPR061C	Jid1	WHLSCVEK	NA	HS	NA
ChapCAT010	YPR061C	Jid1	WHLSCVEK	NA	NG	NA
	*Removed transitions					NA

## Sheet: Table S3
ChapCAT	Protein	Gene	Peptide	Classification	Condition	BioRep1	BioRep2	BioRep3	BioRep4
ChapCAT001	YBR227C	Mcx1	DVSGEGVQQSLLK	A1	NG	700.486	728.716	764.069	457.37
ChapCAT001	YBR227C	Mcx1	DVSGEGVQQSLLK	A1	HS	641.365	842.355	771.531	1081.09
ChapCAT001	YBR227C	Mcx1	ILNVPIAITDCTQLTQAGYIGEDVEVCIER	C	NG	NA	NA	NA	NA
ChapCAT001	YBR227C	Mcx1	ILNVPIAITDCTQLTQAGYIGEDVEVCIER	C	HS	NA	NA	NA	NA
ChapCAT001	YBR227C	Mcx1	NALLDQYEYIFK	B1	NG	726.3	707.4	684.18	648.81
ChapCAT001	YBR227C	Mcx1	NALLDQYEYIFK	B1	HS	2702.7	2722.24	2698.15	2715.19
ChapCAT001	YBR227C	Mcx1	SNVLVVGPSGSGK	A2	NG	498.668	363.217	277.693	230.629
ChapCAT001	YBR227C	Mcx1	SNVLVVGPSGSGK	A1	HS	571.196	759.69	788.694	1052.47
ChapCAT001	YBR227C	Mcx1	TLLATTLAK	B1	NG	726.3	707.4	684.18	648.81
ChapCAT001	YBR227C	Mcx1	TLLATTLAK	C	HS	NA	NA	NA	NA
ChapCAT001	YDR258C	Hsp78	AHPDVSK	C	NG	NA	NA	NA	NA
ChapCAT001	YDR258C	Hsp78	AHPDVSK	C	HS	NA	NA	NA	NA
ChapCAT001	YDR258C	Hsp78	ALAEFLFDDESNVIR	A2	NG	4618.52	3428.86	2737.41	2471.1
ChapCAT001	YDR258C	Hsp78	ALAEFLFDDESNVIR	A1	HS	6627.53	8924.97	9588.93	8178.29
ChapCAT001	YDR258C	Hsp78	ITDTALVSAAVLSNR	A1	NG	11173.8	13121.1	11416.1	10148.8
ChapCAT001	YDR258C	Hsp78	ITDTALVSAAVLSNR	A1	HS	11319.2	12004.6	15193.3	16008.3
ChapCAT001	YDR258C	Hsp78	NTIIVMTSNIGQDILLNDTK	B1	NG	726.3	707.4	684.18	648.81
ChapCAT001	YDR258C	Hsp78	NTIIVMTSNIGQDILLNDTK	B1	HS	2702.7	2722.24	2698.15	2715.19
ChapCAT001	YDR258C	Hsp78	TALIDGLAQR	B2	NG	726.3	707.4	684.18	648.81
ChapCAT001	YDR258C	Hsp78	TALIDGLAQR	B2	HS	675.676	680.559	674.536	678.798
ChapCAT001	YLL026W	Hsp104	ALTILTLAQK	A1	NG	5890.8	4273.78	3475.23	3992.03
ChapCAT001	YLL026W	Hsp104	ALTILTLAQK	A1	HS	37736.9	41322.9	51060.6	43628.6
ChapCAT001	YLL026W	Hsp104	IIDDDVPTILQGAK	A1	NG	16724.4	13960.6	10789.7	11339.9
ChapCAT001	YLL026W	Hsp104	IIDDDVPTILQGAK	A1	HS	33012.2	34453.8	44265.4	47127.5
ChapCAT001	YLL026W	Hsp104	LFSLDLAALTAGAK	B1	NG	726.3	707.4	684.18	648.81
ChapCAT001	YLL026W	Hsp104	LFSLDLAALTAGAK	A1	HS	192352	180358	217325	277153
ChapCAT001	YLL026W	Hsp104	TAIIEGVAQR	B2	NG	726.3	707.4	684.18	648.81
ChapCAT001	YLL026W	Hsp104	TAIIEGVAQR	B2	HS	675.676	680.559	674.536	678.798
ChapCAT001	YLL026W	Hsp104	VIGATTNNEYR	A1	NG	16291.8	11958.7	10785.4	11154
ChapCAT001	YLL026W	Hsp104	VIGATTNNEYR	A1	HS	28815.4	28002.1	37973	40639.1
ChapCAT001	YLR259C	Hsp60	AAVEEGILPGGGTALVK	A1	NG	44161.8	39450.7	34044.4	29932
ChapCAT001	YLR259C	Hsp60	AAVEEGILPGGGTALVK	A1	HS	43697.5	43318.4	51885.3	59274.1
ChapCAT001	YLR259C	Hsp60	GVETLAEAVAATLGPK	A1	NG	27209	29137	25662.2	21223.1
ChapCAT001	YLR259C	Hsp60	GVETLAEAVAATLGPK	A1	HS	30981.2	39986.3	40610.7	35409.4
ChapCAT001	YLR259C	Hsp60	LIDEYGDDFAK	A1	NG	41811.7	37049.2	31990.3	27477.6
ChapCAT001	YLR259C	Hsp60	LIDEYGDDFAK	A1	HS	39261.3	43863.4	51101	59255.6
ChapCAT001	YLR259C	Hsp60	LSGGVAVIR	A1	NG	NA	35782.7	31824.3	26962.4
ChapCAT001	YLR259C	Hsp60	LSGGVAVIR	A1	HS	35774.2	39915.4	46381	51817.9
ChapCAT001	YLR259C	Hsp60	TNEAAGDGTTSATVLGR	A1	NG	42251.7	39046.1	35076.6	29488.1
ChapCAT001	YLR259C	Hsp60	TNEAAGDGTTSATVLGR	A1	HS	44709.9	43753	52053.8	61094
ChapCAT001	YMR186W	Hsc82	DLTNLLFETALLTSGFSLEEPTSFASR	C	NG	NA	NA	NA	NA
ChapCAT001	YMR186W	Hsc82	DLTNLLFETALLTSGFSLEEPTSFASR	C	HS	NA	NA	NA	NA
ChapCAT001	YMR186W	Hsc82	FYSAFAK	B2	NG	29052	28296	27367.2	25952.4
ChapCAT001	YMR186W	Hsc82	FYSAFAK	A1	HS	24644.1	39956.3	38857.8	33037.3
ChapCAT001	YMR186W	Hsc82	HSEFVAYPIQLLVTK	B1	NG	726.3	707.4	684.18	648.81
ChapCAT001	YMR186W	Hsc82	HSEFVAYPIQLLVTK	B1	HS	675.676	680.559	674.536	678.798
ChapCAT001	YMR186W	Hsc82	NNEDEQYIWESNAGGSFTVTLDEVNER	C	NG	NA	NA	NA	NA
ChapCAT001	YMR186W	Hsc82	NNEDEQYIWESNAGGSFTVTLDEVNER	C	HS	NA	NA	NA	NA
ChapCAT001	YPL240C	Hsp82	EILGDQVEK	A1	NG	22708	15732.3	14979.4	14620
ChapCAT001	YPL240C	Hsp82	EILGDQVEK	A1	HS	51282.3	48886	66235.5	60588.1
ChapCAT001	YPL240C	Hsp82	FYSAFSK	A2	NG	1412.71	780.326	495.617	439.974
ChapCAT001	YPL240C	Hsp82	FYSAFSK	A1	HS	35725.8	47723.4	51909.5	44909.1
ChapCAT001	YPL240C	Hsp82	LLYETALLTSGFSLDEPTSFASR	B2	NG	29052	28296	27367.2	25952.4
ChapCAT001	YPL240C	Hsp82	LLYETALLTSGFSLDEPTSFASR	B2	HS	27027	27222.4	26981.5	27151.9
ChapCAT001	YPL240C	Hsp82	SNDDEQYIWESNAGGSFTVTLDEVNER	C	NG	NA	NA	NA	NA
ChapCAT001	YPL240C	Hsp82	SNDDEQYIWESNAGGSFTVTLDEVNER	C	HS	NA	NA	NA	NA
ChapCAT002	YEL003W	Gim4	DEHTIVIK	B1	NG	662.594	670.322	684.18	675.805
ChapCAT002	YEL003W	Gim4	DEHTIVIK	B1	HS	714.42	677.97	632.475	714.825
ChapCAT002	YEL003W	Gim4	ETLIQTAK	A2	NG	766.572	443.259	636.897	346.713
ChapCAT002	YEL003W	Gim4	ETLIQTAK	B1	HS	714.42	677.97	632.475	714.825
ChapCAT002	YEL003W	Gim4	IIELGHDK	B1	NG	662.594	670.322	684.18	675.805
ChapCAT002	YEL003W	Gim4	IIELGHDK	B1	HS	714.42	677.97	632.475	714.825
ChapCAT002	YEL003W	Gim4	NNVFQAK	A1	NG	2631.68	2187.07	972.524	1875.19
ChapCAT002	YEL003W	Gim4	NNVFQAK	A1	HS	12110.1	17795.6	21562.3	17261.5
ChapCAT002	YGR078C	Pac10	ENITTMEVNCAR	A1	NG	4485.49	3220.19	5616.58	3508.06
ChapCAT002	YGR078C	Pac10	ENITTMEVNCAR	B1	HS	2857.68	2711.88	2529.9	2859.3
ChapCAT002	YGR078C	Pac10	FMQESK	C	NG	NA	NA	NA	NA
ChapCAT002	YGR078C	Pac10	FMQESK	C	HS	NA	NA	NA	NA
ChapCAT002	YGR078C	Pac10	GIPQAPFIENVNEIIK	B1	NG	662.594	670.322	684.18	675.805
ChapCAT002	YGR078C	Pac10	GIPQAPFIENVNEIIK	B1	HS	714.42	677.97	632.475	714.825
ChapCAT002	YGR078C	Pac10	ICQSLR	A1	NG	3174.56	2441.51	3493.74	2036.36
ChapCAT002	YGR078C	Pac10	ICQSLR	B2	HS	714.42	677.97	632.475	714.825
ChapCAT002	YGR078C	Pac10	NHSDEGDESDEPILLHYQLNDTLYTK	C	NG	NA	NA	NA	NA
ChapCAT002	YGR078C	Pac10	NHSDEGDESDEPILLHYQLNDTLYTK	C	HS	NA	NA	NA	NA
ChapCAT002	YJL179W	Pfd1	SFILQDK	A1	NG	2844.91	2098.09	2683.21	1593.3
ChapCAT002	YJL179W	Pfd1	SFILQDK	A1	HS	2640.79	3910.12	4420.31	3198.36
ChapCAT002	YJL179W	Pfd1	TIDNLK	A1	NG	2742.36	2034.05	3068.09	2142.67
ChapCAT002	YJL179W	Pfd1	TIDNLK	A1	HS	1722.96	2077.3	2343.73	1888.72
ChapCAT002	YJL179W	Pfd1	TQLDMVNQQLAYLDR	A1	NG	3385.25	3614.51	4623.31	3996.16
ChapCAT002	YJL179W	Pfd1	TQLDMVNQQLAYLDR	C	HS	NA	NA	NA	NA
ChapCAT002	YLR200W	Gim1	IVNEEFDQLEEDTPVYK	A1	NG	5348.66	4733.34	5765.78	3959.16
ChapCAT002	YLR200W	Gim1	IVNEEFDQLEEDTPVYK	A1	HS	8369.22	7171.59	7167.31	6201.47
ChapCAT002	YLR200W	Gim1	LETQLQENK	A2	NG	1986.91	1596.6	1930.92	1235.99
ChapCAT002	YLR200W	Gim1	LETQLQENK	B1	HS	2857.68	2711.88	2529.9	2859.3
ChapCAT002	YLR200W	Gim1	LTGNVLLPVEQSEAR	A1	NG	6621.12	5745.15	8581.73	6010
ChapCAT002	YLR200W	Gim1	LTGNVLLPVEQSEAR	A1	HS	5773.93	8373.31	8234.72	6202.86
ChapCAT002	YLR200W	Gim1	YQQLQNELEEFIVAR	A1	NG	9290.23	8235.5	8267.41	NA
ChapCAT002	YLR200W	Gim1	YQQLQNELEEFIVAR	A1	HS	9612.76	17284.6	13568.1	11980.5
ChapCAT002	YML094W	Gim5	FTECIDDIK	A2	NG	3058.39	2765.48	2879.63	2322.87
ChapCAT002	YML094W	Gim5	FTECIDDIK	B1	HS	28576.8	27118.8	25299	28593
ChapCAT002	YML094W	Gim5	LLVPASASLYIPGK	A1	NG	3765.95	2484.4	3557.44	2554.6
ChapCAT002	YML094W	Gim5	LLVPASASLYIPGK	A1	HS	10295.5	18637	25509.4	47832.1
ChapCAT002	YML094W	Gim5	LNPEQLNAVK	A2	NG	1247.2	798.742	961.252	463.533
ChapCAT002	YML094W	Gim5	LNPEQLNAVK	B2	HS	714.42	677.97	632.475	714.825
ChapCAT002	YML094W	Gim5	TQYSLSIEAQIR	C	NG	NA	NA	NA	NA
ChapCAT002	YML094W	Gim5	TQYSLSIEAQIR	C	HS	NA	NA	NA	NA
ChapCAT002	YNL153C	Gim3	AILYAK	A2	NG	1907.92	4857.91	2241.1	5829.06
ChapCAT002	YNL153C	Gim3	AILYAK	A1	HS	4087.76	5438.13	NA	5362.64
ChapCAT002	YNL153C	Gim3	EYLDDVSLEIELIDEDEPVQYK	C	NG	NA	NA	NA	NA
ChapCAT002	YNL153C	Gim3	EYLDDVSLEIELIDEDEPVQYK	C	HS	NA	NA	NA	NA
ChapCAT002	YNL153C	Gim3	INEFSK	A2	NG	2569	2284.77	2943.36	2030.7
ChapCAT002	YNL153C	Gim3	INEFSK	A2	HS	2466.8	2586.89	2196.54	NA
ChapCAT002	YNL153C	Gim3	VGDLFIFMK	B2	NG	26503.8	26812.9	27367.2	27032.2
ChapCAT002	YNL153C	Gim3	VGDLFIFMK	C	HS	NA	NA	NA	NA
ChapCAT002	YNL153C	Gim3	VTAQLEK	A1	NG	6329.46	5001.73	6552.1	4224.78
ChapCAT002	YNL153C	Gim3	VTAQLEK	A1	HS	4092.77	7767.11	6841.29	3562.73
ChapCAT003	YBR072W	Hsp26	DETLDDWFDNDLSLFPSGFGFPR	B1	NG	726.3	707.4	684.18	648.81
ChapCAT003	YBR072W	Hsp26	DETLDDWFDNDLSLFPSGFGFPR	A2	HS	287797	NA	84862.8	724428
ChapCAT003	YBR072W	Hsp26	LLGEGGLR	A1	NG	32783.1	28157.2	25639.9	33443.8
ChapCAT003	YBR072W	Hsp26	LLGEGGLR	A1	HS	239492	NA	219778	185280
ChapCAT003	YBR072W	Hsp26	SVAVPVDILDHDNNYELK	A1	NG	35161	28132.7	24933.3	35299
ChapCAT003	YBR072W	Hsp26	SVAVPVDILDHDNNYELK	A1	HS	305615	NA	260537	230548
ChapCAT003	YBR072W	Hsp26	VVVPGVK	B2	NG	726.3	707.4	684.18	648.81
ChapCAT003	YBR072W	Hsp26	VVVPGVK	A2	HS	253597	237268	229183	196331
ChapCAT003	YDR171W	Hsp42	AFHIDYHPSSHEMLIK	C	NG	NA	NA	NA	NA
ChapCAT003	YDR171W	Hsp42	AFHIDYHPSSHEMLIK	C	HS	NA	NA	NA	NA
ChapCAT003	YDR171W	Hsp42	FPVLPR	A2	NG	2153.71	NA	1741.32	1589.52
ChapCAT003	YDR171W	Hsp42	FPVLPR	A1	HS	18796.9	NA	22343.5	15078.5
ChapCAT003	YDR171W	Hsp42	MDLPFSPEVNVYDTEDTYVVVLALPGANSR	C	NG	NA	NA	NA	NA
ChapCAT003	YDR171W	Hsp42	MDLPFSPEVNVYDTEDTYVVVLALPGANSR	C	HS	NA	NA	NA	NA
ChapCAT003	YDR171W	Hsp42	YGAFER	A1	NG	10902.7	12267.4	10301.8	10410.1
ChapCAT003	YDR171W	Hsp42	YGAFER	A1	HS	20263.8	18915.3	22882.4	15542.2
ChapCAT003	YDR171W	Hsp42	YHPHYGQVHVGGHHPR	C	NG	NA	NA	NA	NA
ChapCAT003	YDR171W	Hsp42	YHPHYGQVHVGGHHPR	C	HS	NA	NA	NA	NA
ChapCAT003	YDR533C	Hsp31	EVNADDYQIFFASAGHGTLFDYPK	C	NG	NA	NA	NA	NA
ChapCAT003	YDR533C	Hsp31	EVNADDYQIFFASAGHGTLFDYPK	C	HS	NA	NA	NA	NA
ChapCAT003	YDR533C	Hsp31	LVTGVNPASAHSTAVR	A1	NG	24208.1	25566.2	24394.9	28419.5
ChapCAT003	YDR533C	Hsp31	LVTGVNPASAHSTAVR	A1	HS	13278.5	11921	13717.4	12053.7
ChapCAT003	YDR533C	Hsp31	SITGFTDVGETILGVDSILK	A1	NG	8960.84	9641.69	9101.38	7769.38
ChapCAT003	YDR533C	Hsp31	SITGFTDVGETILGVDSILK	A1	HS	13053.1	NA	11116	9242.85
ChapCAT003	YDR533C	Hsp31	YLAPVGPWDDYSITDGR	A1	NG	6451.08	7640	5716.58	4884.92
ChapCAT003	YDR533C	Hsp31	YLAPVGPWDDYSITDGR	A1	HS	11801.4	NA	12483.6	13201.7
ChapCAT003	YFL014W	Hsp12	DYMGAAK	A2	NG	130077	128366	131381	141409
ChapCAT003	YFL014W	Hsp12	DYMGAAK	B1	HS	675.676	680.559	674.536	678.798
ChapCAT003	YFL014W	Hsp12	GVFQGVHDSAEK	A1	NG	74045.7	48166.6	50457.6	61397.1
ChapCAT003	YFL014W	Hsp12	GVFQGVHDSAEK	A1	HS	262870	NA	208176	219791
ChapCAT003	YFL014W	Hsp12	LNDAVEYVSGR	A1	NG	74084.3	71893.5	65303.6	81333.4
ChapCAT003	YFL014W	Hsp12	LNDAVEYVSGR	A1	HS	297692	NA	255142	277218
ChapCAT003	YFL014W	Hsp12	SYAEQGK	C	NG	NA	NA	NA	NA
ChapCAT003	YFL014W	Hsp12	SYAEQGK	C	HS	NA	NA	NA	NA
ChapCAT003	YFL014W	Hsp12	VQPEDNK	C	NG	NA	NA	NA	NA
ChapCAT003	YFL014W	Hsp12	VQPEDNK	C	HS	NA	NA	NA	NA
ChapCAT003	YPL280W_YMR322C_YOR391C	Hsp32_Sno4_Hsp33	AITGFPLEGEIALGVDDILR	C	NG	NA	NA	NA	NA
ChapCAT003	YPL280W_YMR322C_YOR391C	Hsp32_Sno4_Hsp33	AITGFPLEGEIALGVDDILR	C	HS	NA	NA	NA	NA
ChapCAT003	YPL280W_YMR322C_YOR391C	Hsp32_Sno4_Hsp33	HGFEVDFVSETGGFGWDEHYLPK	C	NG	NA	NA	NA	NA
ChapCAT003	YPL280W_YMR322C_YOR391C	Hsp32_Sno4_Hsp33	HGFEVDFVSETGGFGWDEHYLPK	C	HS	NA	NA	NA	NA
ChapCAT003	YPL280W_YMR322C_YOR391C	Hsp32_Sno4_Hsp33	LVTGVNANSSYSTTIR	C	NG	NA	NA	NA	NA
ChapCAT003	YPL280W_YMR322C_YOR391C	Hsp32_Sno4_Hsp33	LVTGVNANSSYSTTIR	C	HS	NA	NA	NA	NA
ChapCAT003	YPL280W_YMR322C_YOR391C	Hsp32_Sno4_Hsp33	TGVFVVEILR	B1	NG	726.3	707.4	684.18	648.81
ChapCAT003	YPL280W_YMR322C_YOR391C	Hsp32_Sno4_Hsp33	TGVFVVEILR	B1	HS	675.676	680.559	674.536	678.798
ChapCAT003	YPL280W_YMR322C_YOR391C	Hsp32_Sno4_Hsp33	YLAPIHPWDDYSITDGK	B2	NG	726.3	707.4	684.18	648.81
ChapCAT003	YPL280W_YMR322C_YOR391C	Hsp32_Sno4_Hsp33	YLAPIHPWDDYSITDGK	B2	HS	675.676	680.559	674.536	678.798
ChapCAT004	YAL005C	Ssa1	TTPSFVAFTDTER	A1	NG	115456	88901.5	91509.7	73559.7
ChapCAT004	YAL005C	Ssa1	TTPSFVAFTDTER	A1	HS	93429.3	147544	137968	204115
ChapCAT004	YAL005C_YLL024C	Ssa1_Ssa2	NFTPEQISSMVLGK	A1	NG	51628.9	57534.1	47469	21730.2
ChapCAT004	YAL005C_YLL024C	Ssa1_Ssa2	NFTPEQISSMVLGK	C	HS	NA	NA	NA	NA
ChapCAT004	YAL005C_YLL024C	Ssa1_Ssa2	NQLESIAYSLK	A1	NG	220522	203366	183653	121804
ChapCAT004	YAL005C_YLL024C	Ssa1_Ssa2	NQLESIAYSLK	B2	HS	28576.8	27118.8	25299	28593
ChapCAT004	YAL005C_YLL024C	Ssa1_Ssa2	TQDLLLLDVAPLSLGIETAGGVMTK	C	NG	NA	NA	NA	NA
ChapCAT004	YAL005C_YLL024C	Ssa1_Ssa2	TQDLLLLDVAPLSLGIETAGGVMTK	C	HS	NA	NA	NA	NA
ChapCAT004	YAL005C_YLL024C	Ssa1_Ssa2	VDIIANDQGNR	A1	NG	168658	129312	134805	83781.3
ChapCAT004	YAL005C_YLL024C	Ssa1_Ssa2	VDIIANDQGNR	A1	HS	43640.3	101840	56190.9	65056.6
ChapCAT004	YBR169C	Sse2	IVNDVTAAAVSYGVFK	A2	NG	59854.5	51213.5	39484.2	31267.2
ChapCAT004	YBR169C	Sse2	IVNDVTAAAVSYGVFK	C	HS	NA	NA	NA	NA
ChapCAT004	YBR169C	Sse2	LTVNDIDFVEIIGGTTR	B2	NG	662.594	670.322	684.18	675.805
ChapCAT004	YBR169C	Sse2	LTVNDIDFVEIIGGTTR	C	HS	NA	NA	NA	NA
ChapCAT004	YBR169C	Sse2	SSITDVCLAVPVWYSEEQR	B2	NG	2650.38	2681.29	2736.72	2703.22
ChapCAT004	YBR169C	Sse2	SSITDVCLAVPVWYSEEQR	B2	HS	714.42	677.97	632.475	714.825
ChapCAT004	YBR169C	Sse2	STPSLVGFGPR	A1	NG	2469.48	1742.6	2063.35	1954.82
ChapCAT004	YBR169C	Sse2	STPSLVGFGPR	A1	HS	3576.1	5453.31	3049.17	8770.84
ChapCAT004	YBR169C	Sse2	VLGTAYDK	B2	NG	2650.38	2681.29	2736.72	2703.22
ChapCAT004	YBR169C	Sse2	VLGTAYDK	B2	HS	2857.68	2711.88	2529.9	2859.3
ChapCAT004	YER103W	Ssa4	ATAGDTHLGGEDFDSR	C	NG	NA	NA	NA	NA
ChapCAT004	YER103W	Ssa4	ATAGDTHLGGEDFDSR	A2	HS	47992.1	125079	75798.3	111181
ChapCAT004	YER103W	Ssa4	NSVSENNFK	A1	NG	2277.01	1416.05	1791.12	NA
ChapCAT004	YER103W	Ssa4	NSVSENNFK	A1	HS	10056.5	27362.9	15814.6	12314.2
ChapCAT004	YER103W	Ssa4	TFTPEEISSMILTK	C	NG	NA	NA	NA	NA
ChapCAT004	YER103W	Ssa4	TFTPEEISSMILTK	C	HS	NA	NA	NA	NA
ChapCAT004	YER103W	Ssa4	VLADSK	C	NG	NA	NA	NA	NA
ChapCAT004	YER103W	Ssa4	VLADSK	C	HS	NA	NA	NA	NA
ChapCAT004	YHR064C	Ssz1	DVNVVVADFGGIR	A2	NG	20883.1	17517.5	12746.8	10839.5
ChapCAT004	YHR064C	Ssz1	DVNVVVADFGGIR	A1	HS	8314.12	NA	10055.4	10281
ChapCAT004	YHR064C	Ssz1	IGLQIVQFINEPSAALLAHAEQFPFEK	A1	NG	7519.65	9146.58	6379.83	2069.84
ChapCAT004	YHR064C	Ssz1	IGLQIVQFINEPSAALLAHAEQFPFEK	C	HS	NA	NA	NA	NA
ChapCAT004	YHR064C	Ssz1	LTTNLEYTLPESVEILGPQNK	A1	NG	20710.7	17349	14686.5	11923.8
ChapCAT004	YHR064C	Ssz1	LTTNLEYTLPESVEILGPQNK	A1	HS	21192.7	42225.6	23687.2	39010.6
ChapCAT004	YHR064C	Ssz1	NASNNPNELAASGAALQAR	A1	NG	18639.8	14650.8	14017.5	10433.6
ChapCAT004	YHR064C	Ssz1	NASNNPNELAASGAALQAR	A1	HS	13723.6	25794.9	19261.7	45737.9
ChapCAT004	YHR064C	Ssz1	NDVDVIANPDGER	A1	NG	25330.1	20208.8	19296.1	15209.6
ChapCAT004	YHR064C	Ssz1	NDVDVIANPDGER	A1	HS	189006	344117	245982	395297
ChapCAT004	YLL024C	Ssa2	EEFDDQLK	A2	NG	92403.6	75563.1	79590.8	57793
ChapCAT004	YLL024C	Ssa2	EEFDDQLK	B1	HS	28576.8	27118.8	25299	28593
ChapCAT004	YLL024C	Ssa2	ELQEVANPIMSK	A2	NG	83834.4	66599.8	46050.2	70851.6
ChapCAT004	YLL024C	Ssa2	ELQEVANPIMSK	C	HS	NA	NA	NA	NA
ChapCAT004	YLL024C	Ssa2	TTPSFVGFTDTER	A1	NG	138963	113281	115443	74296.6
ChapCAT004	YLL024C	Ssa2	TTPSFVGFTDTER	A1	HS	142062	272054	180953	328374
ChapCAT004	YLR369W	Ssq1	EYSNIVEDIK	B2	NG	662.594	670.322	684.18	675.805
ChapCAT004	YLR369W	Ssq1	EYSNIVEDIK	B1	HS	28576.8	27118.8	25299	28593
ChapCAT004	YLR369W	Ssq1	GIPQIYVTFDIDADGIINVSAAEK	B1	NG	662.594	670.322	684.18	675.805
ChapCAT004	YLR369W	Ssq1	GIPQIYVTFDIDADGIINVSAAEK	C	HS	NA	NA	NA	NA
ChapCAT004	YLR369W	Ssq1	NVLLLDVTPLTLGIETFGGAFSPLIPR	C	NG	NA	NA	NA	NA
ChapCAT004	YLR369W	Ssq1	NVLLLDVTPLTLGIETFGGAFSPLIPR	C	HS	NA	NA	NA	NA
ChapCAT004	YLR369W	Ssq1	SPNSSVNPDETVALGAAIQGGILSGEIK	B2	NG	662.594	670.322	684.18	675.805
ChapCAT004	YLR369W	Ssq1	SPNSSVNPDETVALGAAIQGGILSGEIK	B1	HS	714.42	677.97	632.475	714.825
ChapCAT004	YLR369W	Ssq1	TTPSIVAFDVK	B2	NG	26503.8	26812.9	27367.2	27032.2
ChapCAT004	YLR369W	Ssq1	TTPSIVAFDVK	A1	HS	634.877	1092.42	676.969	1264.3
ChapCAT005	YDL229W	Ssb1	DLLLLDVAPLSLGVGMQGDMFGIVVPR	C	NG	NA	NA	NA	NA
ChapCAT005	YDL229W	Ssb1	DLLLLDVAPLSLGVGMQGDMFGIVVPR	C	HS	NA	NA	NA	NA
ChapCAT005	YDL229W	Ssb1	VTPSFVAFTPEER	A1	NG	56064.5	63485.8	36089.1	60287.1
ChapCAT005	YDL229W	Ssb1	VTPSFVAFTPEER	A1	HS	46741.3	71058.3	67428.3	77806.9
ChapCAT005	YEL030W	Ecm10	ADQLANDTENSIK	C	NG	NA	NA	NA	NA
ChapCAT005	YEL030W	Ecm10	ADQLANDTENSIK	B1	HS	2857.68	2711.88	2529.9	2859.3
ChapCAT005	YEL030W	Ecm10	DINQVPFK	B2	NG	2210.53	2373.23	2188.01	2484.66
ChapCAT005	YEL030W	Ecm10	DINQVPFK	B1	HS	714.42	677.97	632.475	714.825
ChapCAT005	YEL030W	Ecm10	DLASHK	C	NG	NA	NA	NA	NA
ChapCAT005	YEL030W	Ecm10	DLASHK	C	HS	NA	NA	NA	NA
ChapCAT005	YEL030W	Ecm10	DSSITVAGASGLSDTEIDR	B1	NG	552.632	593.306	547.002	621.166
ChapCAT005	YEL030W	Ecm10	DSSITVAGASGLSDTEIDR	C	HS	NA	NA	NA	NA
ChapCAT005	YEL030W	Ecm10	VQLENITAPLIDR	B1	NG	552.632	593.306	547.002	621.166
ChapCAT005	YEL030W	Ecm10	VQLENITAPLIDR	B1	HS	2857.68	2711.88	2529.9	2859.3
ChapCAT005	YJR045C	Ssc1	DAGQIVGLNVLR	A1	NG	39505.2	41798.8	25641.6	45820.2
ChapCAT005	YJR045C	Ssc1	DAGQIVGLNVLR	A1	HS	32446.5	59870.3	46415.9	56788.5
ChapCAT005	YJR045C	Ssc1	GQTYSPAQIGGFVLNK	A2	NG	27974.3	26809.6	11323.9	50710.3
ChapCAT005	YJR045C	Ssc1	GQTYSPAQIGGFVLNK	B1	HS	714.42	677.97	632.475	714.825
ChapCAT005	YJR045C	Ssc1	VQGGEEVNAEELK	A1	NG	40984.5	36778.9	26567.8	55590.4
ChapCAT005	YJR045C	Ssc1	VQGGEEVNAEELK	A1	HS	77973.3	102667	80222.8	62103.8
ChapCAT005	YJR045C	Ssc1	VVETVK	C	NG	NA	NA	NA	NA
ChapCAT005	YJR045C	Ssc1	VVETVK	C	HS	NA	NA	NA	NA
ChapCAT005	YJR045C	Ssc1	VVNEPTAAALAYGLEK	A1	NG	42279.4	43551.4	27443.8	49586.4
ChapCAT005	YJR045C	Ssc1	VVNEPTAAALAYGLEK	A1	HS	42301.9	62661.6	59239.2	62806.8
ChapCAT005	YKL073W	Lhs1	FLETHPAIR	A1	NG	1020.9	1179.82	668.709	1232.79
ChapCAT005	YKL073W	Lhs1	FLETHPAIR	A1	HS	1522.32	2324.13	1859.72	2399.28
ChapCAT005	YKL073W	Lhs1	IYGSAVGSLATR	A2	NG	321.136	345.763	192.837	291.509
ChapCAT005	YKL073W	Lhs1	IYGSAVGSLATR	B2	HS	2857.68	2711.88	2529.9	2859.3
ChapCAT005	YKL073W	Lhs1	LFETITVNSGAIK	B2	NG	22105.3	23732.3	21880.1	24846.6
ChapCAT005	YKL073W	Lhs1	LFETITVNSGAIK	B2	HS	714.42	677.97	632.475	714.825
ChapCAT005	YKL073W	Lhs1	LSNESELYDVFTR	B2	NG	552.632	593.306	547.002	621.166
ChapCAT005	YKL073W	Lhs1	LSNESELYDVFTR	B2	HS	714.42	677.97	632.475	714.825
ChapCAT005	YKL073W	Lhs1	SLEDETTVTLYSK	B1	NG	552.632	593.306	547.002	621.166
ChapCAT005	YKL073W	Lhs1	SLEDETTVTLYSK	B1	HS	714.42	677.97	632.475	714.825
ChapCAT005	YNL209W	Ssb2	DLLLLDVAPLSLGVGMQGDIFGIVVPR	C	NG	NA	NA	NA	NA
ChapCAT005	YNL209W	Ssb2	DLLLLDVAPLSLGVGMQGDIFGIVVPR	C	HS	NA	NA	NA	NA
ChapCAT005	YNL209W	Ssb2	VTPSFVAFTPQER	A1	NG	42400.6	47898.9	26914.4	47998.3
ChapCAT005	YNL209W	Ssb2	VTPSFVAFTPQER	A1	HS	47405	72090.8	66263.5	80969.7
ChapCAT005	YNL209W_YDL229	Ssb2_Ssb1	NQAALNPR	A1	NG	95335.5	92210	56183.6	103447
ChapCAT005	YNL209W_YDL229	Ssb2_Ssb1	NQAALNPR	A1	HS	99722.6	147226	133670	113216
ChapCAT005	YNL209W_YDL229	Ssb2_Ssb1	SINPDEAVAYGAAVQGAILTGQSTSDETK	A1	NG	84135.3	83915.5	51343.6	72513.5
ChapCAT005	YNL209W_YDL229	Ssb2_Ssb1	SINPDEAVAYGAAVQGAILTGQSTSDETK	A1	HS	13735.6	25312	16752.2	24345
ChapCAT005	YNL209W_YDL229	Ssb2_Ssb1	TFSPQEISAMVLTK	A1	NG	91184	122301	49904.4	87052.2
ChapCAT005	YNL209W_YDL229	Ssb2_Ssb1	TFSPQEISAMVLTK	C	HS	NA	NA	NA	NA
ChapCAT005	YNL209W_YDL229	Ssb2_Ssb1	VIDVDGNPVIEVQYLEETK	A1	NG	83470.2	105811	47668.6	76232.6
ChapCAT005	YNL209W_YDL229	Ssb2_Ssb1	VIDVDGNPVIEVQYLEETK	B1	HS	28576.8	27118.8	25299	28593
ChapCAT005	YPL106C	Sse1	ANITDVCIAVPPWYTEEQR	C	NG	NA	NA	NA	NA
ChapCAT005	YPL106C	Sse1	ANITDVCIAVPPWYTEEQR	C	HS	NA	NA	NA	NA
ChapCAT005	YPL106C	Sse1	IVNDVTAAGVSYGIFK	B2	NG	22105.3	23732.3	21880.1	24846.6
ChapCAT005	YPL106C	Sse1	IVNDVTAAGVSYGIFK	A2	HS	13707.6	43563.3	18550.1	33834.7
ChapCAT005	YPL106C	Sse1	LSAEEVDFVEIIGGTTR	A2	NG	33776.9	52487.6	20689.4	38080.7
ChapCAT005	YPL106C	Sse1	LSAEEVDFVEIIGGTTR	B1	HS	28576.8	27118.8	25299	28593
ChapCAT005	YPL106C	Sse1	VLGTACDK	A1	NG	30309.7	31038.8	17851.7	37760.2
ChapCAT005	YPL106C	Sse1	VLGTACDK	A2	HS	11281.5	19957.6	13195.6	10263
ChapCAT005	YPL106C	Sse1	VTEPVTK	A1	NG	33319.1	32232.6	19393.6	38567.6
ChapCAT005	YPL106C	Sse1	VTEPVTK	A1	HS	31295.9	52508.1	43319.4	35252.8
ChapCAT006	YDL143W	Cct4	AASTSLSSK	C	NG	NA	NA	NA	NA
ChapCAT006	YDL143W	Cct4	AASTSLSSK	C	HS	NA	NA	NA	NA
ChapCAT006	YDL143W	Cct4	GANNMIIDETER	A1	NG	10463.1	10942.4	11046.7	10395.2
ChapCAT006	YDL143W	Cct4	GANNMIIDETER	A1	HS	18113.2	20031.6	15562.2	15622.5
ChapCAT006	YDL143W	Cct4	GLGCKPIADIELFTEDR	A1	NG	3575.54	2379.2	3564.81	NA
ChapCAT006	YDL143W	Cct4	GLGCKPIADIELFTEDR	A1	HS	5127.94	3178.58	6489.62	3967.43
ChapCAT006	YDL143W	Cct4	IVSQYSSFLAPLAVDSVLK	A1	NG	10087.2	13060.8	14671.3	7862.63
ChapCAT006	YDL143W	Cct4	IVSQYSSFLAPLAVDSVLK	A1	HS	9939.27	6228.32	18522.8	6110.88
ChapCAT006	YDL143W	Cct4	SLHDALCVIR	A1	NG	4677.65	5384.06	3806.54	3535.52
ChapCAT006	YDL143W	Cct4	SLHDALCVIR	A1	HS	4692.76	4041.99	5080.53	3247
ChapCAT006	YDR188W	Cct6	DTTFIK	A2	NG	5313.18	7034.87	4848.93	4407.81
ChapCAT006	YDR188W	Cct6	DTTFIK	A2	HS	7757	5572.45	11500.8	4916.64
ChapCAT006	YDR188W	Cct6	GSTHYALAQTK	B1	NG	22105.3	23732.3	21880.1	24846.6
ChapCAT006	YDR188W	Cct6	GSTHYALAQTK	B2	HS	2702.7	2722.24	2698.15	2715.19
ChapCAT006	YDR188W	Cct6	NAITGATGIASNLLLCDELLR	A2	NG	10216.4	12594.3	8735.91	3107.39
ChapCAT006	YDR188W	Cct6	NAITGATGIASNLLLCDELLR	A2	HS	7127.34	4330.24	17674.8	4444.32
ChapCAT006	YDR188W	Cct6	SCTILIK	C	NG	NA	NA	NA	NA
ChapCAT006	YDR188W	Cct6	SCTILIK	C	HS	NA	NA	NA	NA
ChapCAT006	YDR188W	Cct6	VNVTSAEGLQSVLETNLGPK	A1	NG	6308.71	7155.22	6143.21	5154.02
ChapCAT006	YDR188W	Cct6	VNVTSAEGLQSVLETNLGPK	A1	HS	7511.47	6004.38	15013.7	5780.75
ChapCAT006	YIL142W	Cct2	FGINTFINR	A2	NG	64460	94149.4	38859.6	17529.1
ChapCAT006	YIL142W	Cct2	FGINTFINR	A2	HS	117494	70247.5	338257	67427.3
ChapCAT006	YIL142W	Cct2	GATDQTLDEAER	A1	NG	2848.05	3255.6	2945.47	2454.29
ChapCAT006	YIL142W	Cct2	GATDQTLDEAER	A1	HS	4092.17	2897.65	2851.52	2872.89
ChapCAT006	YIL142W	Cct2	LALVTGGEVVSTFDEPSK	B1	NG	2210.53	2373.23	2188.01	2484.66
ChapCAT006	YIL142W	Cct2	LALVTGGEVVSTFDEPSK	B1	HS	27027	27222.4	26981.5	27151.9
ChapCAT006	YIL142W	Cct2	LSAFVGAIAVGDLVK	B2	NG	22105.3	23732.3	21880.1	24846.6
ChapCAT006	YIL142W	Cct2	LSAFVGAIAVGDLVK	B1	HS	27027	27222.4	26981.5	27151.9
ChapCAT006	YIL142W	Cct2	SLHDALSVLSQTTK	A2	NG	4721.96	5526.9	4331.43	3439.48
ChapCAT006	YIL142W	Cct2	SLHDALSVLSQTTK	A2	HS	6923.34	4669.95	15256.5	4556.22
ChapCAT006	YJL014W	Cct3	EIDVAHPAAK	A2	NG	2041.34	NA	1785.73	1428.34
ChapCAT006	YJL014W	Cct3	EIDVAHPAAK	B2	HS	675.676	680.559	674.536	678.798
ChapCAT006	YJL014W	Cct3	GVSDLAQHYLLK	A1	NG	5877.24	6782.05	6256.02	5990.89
ChapCAT006	YJL014W	Cct3	GVSDLAQHYLLK	A1	HS	7478.71	5212.51	10942.3	5439.38
ChapCAT006	YJL014W	Cct3	NVMLSPSLSPGGGATEMAVSVK	A2	NG	9712.47	11638.7	9954.74	10788.8
ChapCAT006	YJL014W	Cct3	NVMLSPSLSPGGGATEMAVSVK	C	HS	NA	NA	NA	NA
ChapCAT006	YJL014W	Cct3	TAIESACLLLR	A1	NG	7762.09	8096.09	6923.85	6716.59
ChapCAT006	YJL014W	Cct3	TAIESACLLLR	A1	HS	9402.73	6546.24	11528.3	6006.85
ChapCAT006	YJL014W	Cct3	TQDEEVGDGTTTVIILAGEILAQCAPYLIEK	C	NG	NA	NA	NA	NA
ChapCAT006	YJL014W	Cct3	TQDEEVGDGTTTVIILAGEILAQCAPYLIEK	C	HS	NA	NA	NA	NA
ChapCAT006	YJL111W	Cct7	INALNSATEATNLILSVDETITNK	A1	NG	4521.22	5693.59	4733.37	4405.7
ChapCAT006	YJL111W	Cct7	INALNSATEATNLILSVDETITNK	A1	HS	4474.02	3065.68	13446.6	3022.33
ChapCAT006	YJL111W	Cct7	INELAVDITSEK	A1	NG	2760.28	3404.19	2677.6	2697.03
ChapCAT006	YJL111W	Cct7	INELAVDITSEK	A1	HS	3612.13	2247.08	5178.48	2705.42
ChapCAT006	YJL111W	Cct7	LIHNNADFFVK	B1	NG	2210.53	2373.23	2188.01	2484.66
ChapCAT006	YJL111W	Cct7	LIHNNADFFVK	A1	HS	2923.73	1416.62	NA	1866.15
ChapCAT006	YJL111W	Cct7	LLDVVHPAAK	A1	NG	2822.49	3437.18	2728.98	2488.01
ChapCAT006	YJL111W	Cct7	LLDVVHPAAK	A1	HS	3590.48	2847.26	3472.65	2670.34
ChapCAT006	YJL111W	Cct7	LPIGDLATQFFADR	A2	NG	NA	100154	35899.7	16494.8
ChapCAT006	YJL111W	Cct7	LPIGDLATQFFADR	B2	HS	27027	27222.4	26981.5	27151.9
ChapCAT006	YJR064W	Cct5	ILISPDGEITITNDGATILSQMELDNEIAK	C	NG	NA	NA	NA	NA
ChapCAT006	YJR064W	Cct5	ILISPDGEITITNDGATILSQMELDNEIAK	C	HS	NA	NA	NA	NA
ChapCAT006	YJR064W	Cct5	IYEQEFGTTK	A1	NG	4680.38	4954.91	4881.62	4131.91
ChapCAT006	YJR064W	Cct5	IYEQEFGTTK	A1	HS	6447.17	4550.76	5694.49	5076.45
ChapCAT006	YJR064W	Cct5	LLVQLSK	A1	NG	3075.5	3480.49	3502.71	3355.54
ChapCAT006	YJR064W	Cct5	LLVQLSK	A1	HS	4969.9	3800.75	4311.54	4123.55
ChapCAT006	YJR064W	Cct5	SVASIIK	A1	NG	5107.55	5785.76	5095.15	4847.86
ChapCAT006	YJR064W	Cct5	SVASIIK	A1	HS	7199.32	5218.93	6333.32	5008.65
ChapCAT006	YJR064W	Cct5	TVTCFVR	A2	NG	3381.49	3882.43	3842.26	3548.99
ChapCAT006	YJR064W	Cct5	TVTCFVR	A2	HS	6575.9	5140.13	7699	5030.84
ChapCAT007	YBL075C	Ssa3	DAGTIAGMNVLR	C	NG	NA	NA	NA	NA
ChapCAT007	YBL075C	Ssa3	DAGTIAGMNVLR	C	HS	NA	NA	NA	NA
ChapCAT007	YBL075C	Ssa3	MVSEAEK	C	NG	NA	NA	NA	NA
ChapCAT007	YBL075C	Ssa3	MVSEAEK	C	HS	NA	NA	NA	NA
ChapCAT007	YBL075C	Ssa3	SINPDEAVAYGAAVQAAILTGDQSTK	B2	NG	22105.3	23732.3	21880.1	24846.6
ChapCAT007	YBL075C	Ssa3	SINPDEAVAYGAAVQAAILTGDQSTK	A1	HS	4023.78	1657.76	2465.92	1593.02
ChapCAT007	YBL075C	Ssa3	TFTPEEISSMVLSK	C	NG	NA	NA	NA	NA
ChapCAT007	YBL075C	Ssa3	TFTPEEISSMVLSK	C	HS	NA	NA	NA	NA
ChapCAT007	YBL075C	Ssa3	TQDLLLLDVAPLSLGIETAGGIMTK	C	NG	NA	NA	NA	NA
ChapCAT007	YBL075C	Ssa3	TQDLLLLDVAPLSLGIETAGGIMTK	C	HS	NA	NA	NA	NA
ChapCAT007	YDR212W	Tcp1	EQLAIAEFAAALLIIPK	C	NG	NA	NA	NA	NA
ChapCAT007	YDR212W	Tcp1	EQLAIAEFAAALLIIPK	C	HS	NA	NA	NA	NA
ChapCAT007	YDR212W	Tcp1	FSDDECILIK	A1	NG	8351.31	7145.08	6893.95	6163.32
ChapCAT007	YDR212W	Tcp1	FSDDECILIK	A1	HS	9974.16	5252.54	9860.52	6156.38
ChapCAT007	YDR212W	Tcp1	GANDYSLDEMER	C	NG	NA	NA	NA	NA
ChapCAT007	YDR212W	Tcp1	GANDYSLDEMER	C	HS	NA	NA	NA	NA
ChapCAT007	YDR212W	Tcp1	MLVDDIGDFTVTNDGATILSLLDVQHPAGK	C	NG	NA	NA	NA	NA
ChapCAT007	YDR212W	Tcp1	MLVDDIGDFTVTNDGATILSLLDVQHPAGK	C	HS	NA	NA	NA	NA
ChapCAT007	YDR212W	Tcp1	NQNVLATMAVANVVK	A1	NG	6729.04	5180.92	4811.76	4555.47
ChapCAT007	YDR212W	Tcp1	NQNVLATMAVANVVK	A1	HS	9992.59	4597.13	6365.2	4456.82
ChapCAT007	YJL008C	Cct8	ELDIVHPAVK	A1	NG	9065.59	7871.33	7483.39	6170.63
ChapCAT007	YJL008C	Cct8	ELDIVHPAVK	A1	HS	10972.3	4941.51	9086.71	4873.58
ChapCAT007	YJL008C	Cct8	GATQNNLDDIER	A1	NG	9387.46	7267.79	7323.52	6067.63
ChapCAT007	YJL008C	Cct8	GATQNNLDDIER	A1	HS	9272.74	4211.38	8603.05	4934.58
ChapCAT007	YJL008C	Cct8	IIITNDAATMLR	A1	NG	7492.19	5744.47	4458.89	4439.78
ChapCAT007	YJL008C	Cct8	IIITNDAATMLR	A1	HS	13101.2	5659.88	6977.12	5393.05
ChapCAT007	YJL008C	Cct8	LGAPTPEELGLVETVK	A1	NG	7428.92	6523.36	5851.12	5171.86
ChapCAT007	YJL008C	Cct8	LGAPTPEELGLVETVK	A1	HS	NA	4389.26	8487.76	5045.41
ChapCAT007	YJL008C	Cct8	TLAETAGLDVNEVLPNLYAAHNVTEPGAVK	A1	NG	9036.2	6842.79	7354.53	4251.03
ChapCAT007	YJL008C	Cct8	TLAETAGLDVNEVLPNLYAAHNVTEPGAVK	A1	HS	13029.9	5051.45	7710.24	5171.01
ChapCAT007	YJL034W	Kar2	GADDVENYGTVIGIDLGTTYSCVAVMK	C	NG	NA	NA	NA	NA
ChapCAT007	YJL034W	Kar2	GADDVENYGTVIGIDLGTTYSCVAVMK	C	HS	NA	NA	NA	NA
ChapCAT007	YJL034W	Kar2	IEIDSFVDGIDLSETLTR	A1	NG	51477.1	31992.6	34653.2	24012.9
ChapCAT007	YJL034W	Kar2	IEIDSFVDGIDLSETLTR	C	HS	NA	NA	NA	NA
ChapCAT007	YJL034W	Kar2	ITPSYVAFTDDER	A1	NG	33864.1	23222	23341.2	18343.1
ChapCAT007	YJL034W	Kar2	ITPSYVAFTDDER	A1	HS	59425.5	23256	34241.7	25024.7
ChapCAT007	YJL034W	Kar2	LLVPLSVVLYALFVVILPLQNSFHSSNVLVR	C	NG	NA	NA	NA	NA
ChapCAT007	YJL034W	Kar2	LLVPLSVVLYALFVVILPLQNSFHSSNVLVR	C	HS	NA	NA	NA	NA
ChapCAT007	YJL034W	Kar2	VAYPITSK	A1	NG	35755.4	25681	25820.5	20664.1
ChapCAT007	YJL034W	Kar2	VAYPITSK	A1	HS	58016.3	25934.5	39659.8	25731.5
ChapCAT007	YLR090W	Xdj1	CGDLYVFVHIEFPPDNWFNEK	C	NG	NA	NA	NA	NA
ChapCAT007	YLR090W	Xdj1	CGDLYVFVHIEFPPDNWFNEK	C	HS	NA	NA	NA	NA
ChapCAT007	YLR090W	Xdj1	DATVQEIK	A1	NG	1489.88	1199.8	1104.87	954.783
ChapCAT007	YLR090W	Xdj1	DATVQEIK	B2	HS	27027	27222.4	26981.5	27151.9
ChapCAT007	YLR090W	Xdj1	DIDIDISLTLK	C	NG	NA	NA	NA	NA
ChapCAT007	YLR090W	Xdj1	DIDIDISLTLK	C	HS	NA	NA	NA	NA
ChapCAT007	YLR090W	Xdj1	NFDDGAGEDLYTSITISLSEALTGFEK	C	NG	NA	NA	NA	NA
ChapCAT007	YLR090W	Xdj1	NFDDGAGEDLYTSITISLSEALTGFEK	C	HS	NA	NA	NA	NA
ChapCAT007	YLR090W	Xdj1	TNLPSSSSCASHATVNTEDDSNLTNNETISNFR	A1	NG	1370.38	898.205	968.983	NA
ChapCAT007	YLR090W	Xdj1	TNLPSSSSCASHATVNTEDDSNLTNNETISNFR	C	HS	NA	NA	NA	NA
ChapCAT007	YNL064C	Ydj1	GEADQAPDVIPGDVVFIVSERPHK	A2	NG	32170.2	11453.6	14928.6	8494.2
ChapCAT007	YNL064C	Ydj1	GEADQAPDVIPGDVVFIVSERPHK	A2	HS	30192.7	31743.7	21677.6	13345.9
ChapCAT007	YNL064C	Ydj1	GMPIPK	C	NG	NA	NA	NA	NA
ChapCAT007	YNL064C	Ydj1	GMPIPK	C	HS	NA	NA	NA	NA
ChapCAT007	YNL064C	Ydj1	IVPAIPK	C	NG	NA	NA	NA	NA
ChapCAT007	YNL064C	Ydj1	IVPAIPK	A2	HS	40794.5	19527.4	36129	18423
ChapCAT007	YNL064C	Ydj1	NPSEEAAEK	C	NG	NA	NA	NA	NA
ChapCAT007	YNL064C	Ydj1	NPSEEAAEK	C	HS	NA	NA	NA	NA
ChapCAT007	YNL064C	Ydj1	YGGYGNLIIK	A1	NG	24162.6	19174.1	19354.6	13929.4
ChapCAT007	YNL064C	Ydj1	YGGYGNLIIK	A1	HS	37683.7	17137.2	24935	16260.7
ChapCAT008	YDR320C	Swa2	ILFEDNEVVENLPPADNPDQDLLTDFETK	B1	NG	2210.53	2373.23	2188.01	2484.66
ChapCAT008	YDR320C	Swa2	ILFEDNEVVENLPPADNPDQDLLTDFETK	B1	HS	2857.68	2711.88	2529.9	2859.3
ChapCAT008	YDR320C	Swa2	LMSLGLSIEEATEFYENDVTYER	C	NG	NA	NA	NA	NA
ChapCAT008	YDR320C	Swa2	LMSLGLSIEEATEFYENDVTYER	C	HS	NA	NA	NA	NA
ChapCAT008	YDR320C	Swa2	SIENSSMALELFPSSK	B1	NG	552.632	593.306	547.002	621.166
ChapCAT008	YDR320C	Swa2	SIENSSMALELFPSSK	C	HS	NA	NA	NA	NA
ChapCAT008	YDR320C	Swa2	SLNTLPLNHPLR	B1	NG	2210.53	2373.23	2188.01	2484.66
ChapCAT008	YDR320C	Swa2	SLNTLPLNHPLR	B1	HS	714.42	677.97	632.475	714.825
ChapCAT008	YDR320C	Swa2	VDFSAPPLVPTNSTTK	B1	NG	2210.53	2373.23	2188.01	2484.66
ChapCAT008	YDR320C	Swa2	VDFSAPPLVPTNSTTK	A1	HS	920.468	461.864	965.894	542.649
ChapCAT008	YGR285C	Zuo1	ANASAK	C	NG	NA	NA	NA	NA
ChapCAT008	YGR285C	Zuo1	ANASAK	C	HS	NA	NA	NA	NA
ChapCAT008	YGR285C	Zuo1	FFLQHAQR	A1	NG	26329	31467.5	25209.2	21180.2
ChapCAT008	YGR285C	Zuo1	FFLQHAQR	B2	HS	28576.8	27118.8	25299	28593
ChapCAT008	YGR285C	Zuo1	RPVEPVGK	C	NG	NA	NA	NA	NA
ChapCAT008	YGR285C	Zuo1	RPVEPVGK	C	HS	NA	NA	NA	NA
ChapCAT008	YGR285C	Zuo1	TADLYAAMGLSK	A1	NG	18222.6	19572.8	22354	15502.1
ChapCAT008	YGR285C	Zuo1	TADLYAAMGLSK	C	HS	NA	NA	NA	NA
ChapCAT008	YGR285C	Zuo1	TIVDSGK	C	NG	NA	NA	NA	NA
ChapCAT008	YGR285C	Zuo1	TIVDSGK	C	HS	NA	NA	NA	NA
ChapCAT008	YIR004W	Djp1	AEIFLASQNLFGMGGIFHSMK	C	NG	NA	NA	NA	NA
ChapCAT008	YIR004W	Djp1	AEIFLASQNLFGMGGIFHSMK	C	HS	NA	NA	NA	NA
ChapCAT008	YIR004W	Djp1	FQAISEAYQVLGDDDLR	B1	NG	2210.53	2373.23	2188.01	2484.66
ChapCAT008	YIR004W	Djp1	FQAISEAYQVLGDDDLR	B1	HS	2857.68	2711.88	2529.9	2859.3
ChapCAT008	YIR004W	Djp1	MESFGLDILHTIGDVYYEK	C	NG	NA	NA	NA	NA
ChapCAT008	YIR004W	Djp1	MESFGLDILHTIGDVYYEK	C	HS	NA	NA	NA	NA
ChapCAT008	YIR004W	Djp1	TVSAAIDAQNTMK	B1	NG	2210.53	2373.23	2188.01	2484.66
ChapCAT008	YIR004W	Djp1	TVSAAIDAQNTMK	C	HS	NA	NA	NA	NA
ChapCAT008	YIR004W	Djp1	VLSAAWHGSK	C	NG	NA	NA	NA	NA
ChapCAT008	YIR004W	Djp1	VLSAAWHGSK	C	HS	NA	NA	NA	NA
ChapCAT008	YNL007C	Sis1	ESLLGFSK	A1	NG	9779.6	11339.5	9980.29	11300.2
ChapCAT008	YNL007C	Sis1	ESLLGFSK	A1	HS	42692.8	22759.8	37825.8	23203.5
ChapCAT008	YNL007C	Sis1	TIQTIDGR	A1	NG	11748.8	12358.5	13428	11028.1
ChapCAT008	YNL007C	Sis1	TIQTIDGR	A1	HS	45375.5	22567.7	40480.7	26158.3
ChapCAT008	YNL007C	Sis1	TQIDIQLKPGWK	A1	NG	9348.39	10506.6	10254.5	7592.63
ChapCAT008	YNL007C	Sis1	TQIDIQLKPGWK	A2	HS	55515.7	NA	121933	166764
ChapCAT008	YNL007C	Sis1	VQPVQPSQTSTYPGQGMPTPK	A2	NG	20268.1	13073.5	40679.5	10863.1
ChapCAT008	YNL007C	Sis1	VQPVQPSQTSTYPGQGMPTPK	C	HS	NA	NA	NA	NA
ChapCAT008	YNL007C	Sis1	YHPDKPTGDTEK	A1	NG	13369.7	14282	13979.6	10496.1
ChapCAT008	YNL007C	Sis1	YHPDKPTGDTEK	A1	HS	34087.1	20711.9	28280.2	15638.9
ChapCAT008	YNL077W	Apj1	FDVTYPER	A1	NG	1494.3	1726.48	1888.6	1411.08
ChapCAT008	YNL077W	Apj1	FDVTYPER	A1	HS	NA	1629.66	2857.21	1480.35
ChapCAT008	YNL077W	Apj1	GGGHEK	C	NG	NA	NA	NA	NA
ChapCAT008	YNL077W	Apj1	GGGHEK	C	HS	NA	NA	NA	NA
ChapCAT008	YNL077W	Apj1	SGFGHLYVK	B1	NG	552.632	593.306	547.002	621.166
ChapCAT008	YNL077W	Apj1	SGFGHLYVK	C	HS	NA	NA	NA	NA
ChapCAT008	YNL077W	Apj1	TVEDMGMPK	C	NG	NA	NA	NA	NA
ChapCAT008	YNL077W	Apj1	TVEDMGMPK	C	HS	NA	NA	NA	NA
ChapCAT008	YNL077W	Apj1	YNSNDEDHHLDR	B1	NG	552.632	593.306	547.002	621.166
ChapCAT008	YNL077W	Apj1	YNSNDEDHHLDR	B1	HS	714.42	677.97	632.475	714.825
ChapCAT008	YNL227C	Jjj1	ACDNFINK	A1	NG	1338.99	1817.27	2035.28	1667.12
ChapCAT008	YNL227C	Jjj1	ACDNFINK	C	HS	NA	NA	NA	NA
ChapCAT008	YNL227C	Jjj1	AWYDSHK	B1	NG	552.632	593.306	547.002	621.166
ChapCAT008	YNL227C	Jjj1	AWYDSHK	B1	HS	714.42	677.97	632.475	714.825
ChapCAT008	YNL227C	Jjj1	IAGHAAVK	C	NG	NA	NA	NA	NA
ChapCAT008	YNL227C	Jjj1	IAGHAAVK	C	HS	NA	NA	NA	NA
ChapCAT008	YNL227C	Jjj1	IDNSAAGIYQIAGK	B2	NG	552.632	593.306	547.002	621.166
ChapCAT008	YNL227C	Jjj1	IDNSAAGIYQIAGK	B1	HS	714.42	677.97	632.475	714.825
ChapCAT008	YNL227C	Jjj1	TWSAFNTLK	B1	NG	552.632	593.306	547.002	621.166
ChapCAT008	YNL227C	Jjj1	TWSAFNTLK	B1	HS	714.42	677.97	632.475	714.825
ChapCAT009	YER048C	Caj1	ADESTDGGMVK	NA	HS	NA	NA	NA	NA
ChapCAT009	YER048C	Caj1	ALGVMWAMSK	NA	HS	NA	NA	NA	NA
ChapCAT009	YER048C	Caj1	AMLFIAHK	NA	HS	NA	NA	NA	NA
ChapCAT009	YER048C	Caj1	MSEVNTDELDQYER	NA	HS	NA	NA	NA	NA
ChapCAT009	YER048C	Caj1	YLIAVK	NA	HS	NA	NA	NA	NA
ChapCAT009	YFL016C	Mdj1	CHGEGVQVNR	NA	HS	NA	NA	NA	NA
ChapCAT009	YFL016C	Mdj1	HINNILYR	NA	HS	NA	NA	NA	NA
ChapCAT009	YFL016C	Mdj1	SSFHTSAIR	NA	HS	NA	NA	NA	NA
ChapCAT009	YFL016C	Mdj1	TITVDLPHGLQDGDVVR	NA	HS	NA	NA	NA	NA
ChapCAT009	YFL016C	Mdj1	VSCSTCHGTGTTVHIR	NA	HS	NA	NA	NA	NA
ChapCAT009	YGL128C	Cwc23	DDSIIIYTVFDTPITAQHVFR	NA	HS	NA	NA	NA	NA
ChapCAT009	YGL128C	Cwc23	DISPLIPLHYYSDFNLETELNDDIAR	NA	HS	NA	NA	NA	NA
ChapCAT009	YGL128C	Cwc23	HLNTQDQENASQHPYYDCSTLR	NA	HS	NA	NA	NA	NA
ChapCAT009	YGL128C	Cwc23	NQVFITLSANEIYDIYFSER	NA	HS	NA	NA	NA	NA
ChapCAT009	YGL128C	Cwc23	SNCLSHLR	NA	HS	NA	NA	NA	NA
ChapCAT009	YJL162C	Jjj2	EIPATTSANEGWNILR	NA	HS	NA	NA	NA	NA
ChapCAT009	YJL162C	Jjj2	LNVQLFNNQCNK	NA	HS	NA	NA	NA	NA
ChapCAT009	YJL162C	Jjj2	TSTFSSGSHDSNLQSPFYNHEYR	NA	HS	NA	NA	NA	NA
ChapCAT009	YJL162C	Jjj2	TTYYSILGLTSNATSSEVHK	NA	HS	NA	NA	NA	NA
ChapCAT009	YJL162C	Jjj2	TYLEFDK	NA	HS	NA	NA	NA	NA
ChapCAT009	YJR097W	Jjj3	CQFVGGFHFSESLLDECIDNVDAMER	NA	HS	NA	NA	NA	NA
ChapCAT009	YJR097W	Jjj3	ILSNIK	NA	HS	NA	NA	NA	NA
ChapCAT009	YJR097W	Jjj3	IQDAYK	NA	HS	NA	NA	NA	NA
ChapCAT009	YJR097W	Jjj3	LLNTHPDK	NA	HS	NA	NA	NA	NA
ChapCAT009	YJR097W	Jjj3	SHSGYQLLTQCSACSLWLK	NA	HS	NA	NA	NA	NA
ChapCAT009	YNL328C	Mdj2	GGSPYMAAK	NA	HS	NA	NA	NA	NA
ChapCAT009	YNL328C	Mdj2	IENPTAGYR	NA	HS	NA	NA	NA	NA
ChapCAT009	YNL328C	Mdj2	MTEPEALLILDISAR	NA	HS	NA	NA	NA	NA
ChapCAT009	YNL328C	Mdj2	SGLNAWTVYK	NA	HS	NA	NA	NA	NA
ChapCAT009	YNL328C	Mdj2	TLSPLTIAK	NA	HS	NA	NA	NA	NA
ChapCAT010	YFR041C	Erj5	FSDVYVVEPDGSETLISPDTLDKPSVK	NA	HS	NA	NA	NA	NA
ChapCAT010	YFR041C	Erj5	IPASVWNMTFGK	NA	HS	NA	NA	NA	NA
ChapCAT010	YFR041C	Erj5	NCLFWR	NA	HS	NA	NA	NA	NA
ChapCAT010	YFR041C	Erj5	TWFLLAFIWIVVNIGQYIISIIQYR	NA	HS	NA	NA	NA	NA
ChapCAT010	YFR041C	Erj5	YGPDMNFYK	NA	HS	NA	NA	NA	NA
ChapCAT010	YGL018C	Jac1	DYAAAVK	NA	HS	NA	NA	NA	NA
ChapCAT010	YGL018C	Jac1	LTVELK	NA	HS	NA	NA	NA	NA
ChapCAT010	YGL018C	Jac1	VLDIHDELSQMDDEAGVK	NA	HS	NA	NA	NA	NA
ChapCAT010	YGL018C	Jac1	YWYNLAK	NA	HS	NA	NA	NA	NA
ChapCAT010	YJL073W	Jem1	HLASLSIDTR	NA	HS	NA	NA	NA	NA
ChapCAT010	YJL073W	Jem1	ITPYDVNVLSTHIDVLFHK	NA	HS	NA	NA	NA	NA
ChapCAT010	YJL073W	Jem1	IVFNETYK	NA	HS	NA	NA	NA	NA
ChapCAT010	YJL073W	Jem1	LAEEIDVSLAAAIILDYETILDK	NA	HS	NA	NA	NA	NA
ChapCAT010	YJL073W	Jem1	NNYFFLEEIIK	NA	HS	NA	NA	NA	NA
ChapCAT010	YLR008C	Pam18	GGSPFLATK	NA	HS	NA	NA	NA	NA
ChapCAT010	YLR008C	Pam18	IMLANHPDK	NA	HS	NA	NA	NA	NA
ChapCAT010	YLR008C	Pam18	STTAFLK	NA	HS	NA	NA	NA	NA
ChapCAT010	YMR161W	Hlj1	AGEAFK	NA	HS	NA	NA	NA	NA
ChapCAT010	YMR161W	Hlj1	AGPPEDIFDFLFNAGGSPFGASPFGPSASTFSFGGPGGFR	NA	HS	NA	NA	NA	NA
ChapCAT010	YMR161W	Hlj1	GAASGFR	NA	HS	NA	NA	NA	NA
ChapCAT010	YMR161W	Hlj1	GSAGGSPMGGGFEDMFFNSR	NA	HS	NA	NA	NA	NA
ChapCAT010	YMR161W	Hlj1	NMLVLFIIFIVLPMIK	NA	HS	NA	NA	NA	NA
ChapCAT010	YMR214W	Scj1	GVIIQVLR	NA	HS	NA	NA	NA	NA
ChapCAT010	YMR214W	Scj1	GYGDLYIDYVVVMPK	NA	HS	NA	NA	NA	NA
ChapCAT010	YMR214W	Scj1	LAQCPDCQGR	NA	HS	NA	NA	NA	NA
ChapCAT010	YMR214W	Scj1	TEVLSAAEALYGGWQR	NA	HS	NA	NA	NA	NA
ChapCAT010	YMR214W	Scj1	TIEFLDENKPVK	NA	HS	NA	NA	NA	NA
ChapCAT010	YOR254C	Sec63	AYESLTDELVR	NA	HS	NA	NA	NA	NA
ChapCAT010	YOR254C	Sec63	NLDIALGAINTFK	NA	HS	NA	NA	NA	NA
ChapCAT010	YOR254C	Sec63	STDYFTTDLDITMNMK	NA	HS	NA	NA	NA	NA
ChapCAT010	YOR254C	Sec63	VASHIPNLK	NA	HS	NA	NA	NA	NA
ChapCAT010	YOR254C	Sec63	YGHPDGPQSTSHGIALPR	NA	HS	NA	NA	NA	NA
ChapCAT010	YPR061C	Jid1	FVYPFLFK	NA	HS	NA	NA	NA	NA
ChapCAT010	YPR061C	Jid1	IQESLSK	NA	HS	NA	NA	NA	NA
ChapCAT010	YPR061C	Jid1	LYHPDHSDNIQIFSSEK	NA	HS	NA	NA	NA	NA
ChapCAT010	YPR061C	Jid1	TWGLYK	NA	HS	NA	NA	NA	NA
ChapCAT010	YPR061C	Jid1	WHLSCVEK	NA	HS	NA	NA	NA	NA

## Sheet: Table S4
ChapCAT	Protein	Peptide	Charge	Standard_k	Analyte_k	Standard_half_life	Analyte_half_life	Standard_completion_time	Analyte_completion_time	Slowest_release_type	Percent_Standard_complete	Percent_Analyte_complete	NG_Class	HS_Class	Passed QC?
ChapCAT001	Hsc82	FYSAFAK	2	0.0164	0.00457	42.2651	151.673	211.325	758.367	Analyte	100	99.639	B2	A1	y
ChapCAT001	Hsc82	HSEFVAYPIQLLVTK	3	0.00799	0.0137	86.7518	50.5947	433.759	252.973	Standard	99.995	100	B1	B1	y
ChapCAT001	Hsp104	ALTILTLAQK	2	0.00954	0.00638	72.6569	108.644	363.285	543.219	Analyte	99.999	99.961	A1	A1	y
ChapCAT001	Hsp104	IIDDDVPTILQGAK	2	0.0424	0.0171	16.3478	40.5349	81.7391	202.675	Analyte	100	100	A1	A1	y
ChapCAT001	Hsp104	LFSLDLAALTAGAK	2	0.00355	0.00962	195.253	72.0527	976.264	360.264	Standard	98.737	99.999	B1	A1	y
ChapCAT001	Hsp104	TAIIEGVAQR	2	0.132	0.011	5.25112	63.0134	26.2556	315.067	Analyte	100	100	B2	B2	y
ChapCAT001	Hsp104	VIGATTNNEYR	2	0.0761	0.165	9.10837	4.20089	45.5419	21.0045	Standard	100	100	A1	A1	y
ChapCAT001	Hsp60	AAVEEGILPGGGTALVK	2	0.429	0.733	1.61573	0.945631	8.07864	4.72815	Standard	100	100	A1	A1	y
ChapCAT001	Hsp60	GVETLAEAVAATLGPK	3	0.00597	0.00602	116.105	115.141	580.525	575.704	Standard	99.935	99.94	A1	A1	y
ChapCAT001	Hsp60	LIDEYGDDFAK	2	0.0441	0.0306	15.7176	22.6519	78.5881	113.259	Analyte	100	100	A1	A1	y
ChapCAT001	Hsp60	LSGGVAVIR	2	0.0834	0.0584	8.31112	11.869	41.5556	59.3448	Analyte	100	100	A1	A1	y
ChapCAT001	Hsp60	TNEAAGDGTTSATVLGR	2	0.345	0.042	2.00912	16.5035	10.0456	82.5175	Analyte	100	100	A1	A1	y
ChapCAT001	Hsp78	ALAEFLFDDESNVIR	2	0.192	0.0189	3.61014	36.6745	18.0507	183.372	Analyte	100	100	A2	A1	y
ChapCAT001	Hsp78	ITDTALVSAAVLSNR	2	0.00738	0.0129	93.9224	53.7323	469.612	268.662	Standard	99.989	100	A1	A1	y
ChapCAT001	Hsp78	NTIIVMTSNIGQDILLNDTK	3	0.112	0.0415	6.18881	16.7023	30.9441	83.5117	Analyte	100	100	B1	B1	y
ChapCAT001	Hsp78	TALIDGLAQR	2	0.124	0.015	5.5899	46.2098	27.9495	231.049	Analyte	100	100	B2	B2	y
ChapCAT001	Hsp82	EILGDQVEK	2	0.00424	0.00338	163.478	205.073	817.391	1025.37	Analyte	99.455	98.436	A1	A1	y
ChapCAT001	Hsp82	FYSAFSK	2	0.0941	0.00573	7.36607	120.968	36.8303	604.84	Analyte	100	99.913	A2	A1	y
ChapCAT001	Hsp82	LLYETALLTSGFSLDEPTSFASR	3	0.0165	0.0157	42.0089	44.1495	210.045	220.748	Analyte	100	100	B2	B2	y
ChapCAT001	Mcx1	DVSGEGVQQSLLK	2	0.0583	0.0376	11.8893	18.4348	59.4466	92.1738	Analyte	100	100	A1	A1	y
ChapCAT001	Mcx1	NALLDQYEYIFK	2	0.0707	0.0604	9.80406	11.4759	49.0203	57.3797	Analyte	100	100	B1	B1	y
ChapCAT001	Mcx1	SNVLVVGPSGSGK	2	0.0364	0.0206	19.0425	33.6479	95.2125	168.24	Analyte	100	100	A2	A1	y
ChapCAT001	Mcx1	TLLATTLAK	2	0.00669	0.00877	103.609	79.0362	518.047	395.181	Standard	99.973	99.998	B1	C	y
ChapCAT002	Gim1	IVNEEFDQLEEDTPVYK	2	0.0192	0.0202	36.1014	34.3142	180.507	171.571	Standard	100	100	A1	A1	y
ChapCAT002	Gim1	LETQLQENK	2	0.0064	0.00727	108.304	95.3435	541.521	476.717	Standard	99.962	99.987	A2	B1	y
ChapCAT002	Gim1	LTGNVLLPVEQSEAR	3	0.13	0.147	5.3319	4.71529	26.6595	23.5764	Standard	100	100	A1	A1	y
ChapCAT002	Gim1	YQQLQNELEEFIVAR	2	0.0395	0.295	17.548	2.34965	87.7401	11.7483	Standard	100	100	A1	A1	y
ChapCAT002	Gim3	AILYAK	2	2.24	0.0274	0.309441	25.2973	1.5472	126.487	Analyte	100	100	A2	A1	y
ChapCAT002	Gim3	INEFSK	2	0.0112	0.0139	61.8881	49.8667	309.441	249.334	Standard	100	100	A2	A2	y
ChapCAT002	Gim3	VGDLFIFMK	2	0.128	0.0278	5.41521	24.9334	27.0761	124.667	Analyte	100	100	B2	C	y
ChapCAT002	Gim3	VTAQLEK	2	0.0193	0.0134	35.9144	51.7274	179.572	258.637	Analyte	100	100	A1	A1	y
ChapCAT002	Gim4	DEHTIVIK	2	0.00808	0.0683	85.7855	10.1486	428.928	50.7428	Standard	99.995	100	B1	B1	y
ChapCAT002	Gim4	ETLIQTAK	2	0.0477	0.0572	14.5314	12.118	72.6569	60.5898	Standard	100	100	A2	B1	y
ChapCAT002	Gim4	IIELGHDK	2	0.0249	0.0274	27.8372	25.2973	139.186	126.487	Standard	100	100	B1	B1	y
ChapCAT002	Gim4	NNVFQAK	2	0.00726	0.0101	95.4748	68.6284	477.374	343.142	Standard	99.987	100	A1	A1	y
ChapCAT002	Gim5	FTECIDDIK	2	0.00643	0.00647	107.799	107.132	538.995	535.662	Standard	99.963	99.965	A2	B1	y
ChapCAT002	Gim5	LLVPASASLYIPGK	2	0.0047	0.00623	147.478	111.26	737.391	556.298	Standard	99.69	99.953	A1	A1	y
ChapCAT002	Gim5	LNPEQLNAVK	2	0.00548	0.00604	126.487	114.759	632.434	573.797	Standard	99.882	99.941	A2	B2	y
ChapCAT002	Pac10	ENITTMEVNCAR	2	0.0262	0.0135	26.456	51.3442	132.28	256.721	Analyte	100	100	A1	B1	y
ChapCAT002	Pac10	GIPQAPFIENVNEIIK	2	0.147	0.0621	4.71529	11.1618	23.5764	55.809	Analyte	100	100	B1	B1	y
ChapCAT002	Pac10	ICQSLR	2	0.06	0.0316	11.5525	21.935	57.7623	109.675	Analyte	100	100	A1	B2	y
ChapCAT002	Pfd1	SFILQDK	2	0.0296	0.0491	23.4171	14.1171	117.086	70.5853	Standard	100	100	A1	A1	y
ChapCAT002	Pfd1	TIDNLK	2	0.0105	0.00979	66.014	70.8016	330.07	354.008	Analyte	100	99.999	A1	A1	y
ChapCAT002	Pfd1	TQLDMVNQQLAYLDR	2	0.0265	0.0165	26.1565	42.0089	130.782	210.045	Analyte	100	100	A1	C	y
ChapCAT003	Hsp12	DYMGAAK	2	0.221	0.105	3.13641	6.6014	15.6821	33.007	Analyte	100	100	A2	B1	y
ChapCAT003	Hsp12	GVFQGVHDSAEK	3	0.0713	0.00548	9.72156	126.487	48.6078	632.434	Analyte	100	99.882	A1	A1	y
ChapCAT003	Hsp12	LNDAVEYVSGR	2	0.00473	0.00333	146.543	208.152	732.714	1040.76	Analyte	99.702	98.339	A1	A1	y
ChapCAT003	Hsp26	DETLDDWFDNDLSLFPSGFGFPR	3	0.0317	0.00151	21.8658	459.038	109.329	2295.19	Analyte	100	84.437	B1	A2	n
ChapCAT003	Hsp26	LLGEGGLR	2	0.0192	0.0163	36.1014	42.5244	180.507	212.622	Analyte	100	100	A1	A1	y
ChapCAT003	Hsp26	SVAVPVDILDHDNNYELK	2	0.0585	0.0448	11.8487	15.472	59.2433	77.3602	Analyte	100	100	A1	A1	y
ChapCAT003	Hsp26	VVVPGVK*	2	0.00232	0.0272	298.77	25.4834	1493.85	127.417	Standard	94.25	100	B2	A2	n
ChapCAT003	Hsp31	LVTGVNPASAHSTAVR	3	0.0034	0.084	203.867	8.25175	1019.33	41.2588	Standard	98.477	100	A1	A1	y
ChapCAT003	Hsp31	SITGFTDVGETILGVDSILK	2	0.0708	0.0769	9.79021	9.01362	48.9511	45.0681	Standard	100	100	A1	A1	y
ChapCAT003	Hsp31	YLAPVGPWDDYSITDGR	2	0.0951	0.0652	7.28861	10.6311	36.4431	53.1555	Analyte	100	100	A1	A1	y
ChapCAT003	Hsp32_Sno4_Hsp33	TGVFVVEILR	2	0.00241	0.0022	287.613	315.067	1438.06	1575.33	Analyte	94.833	93.303	B1	B1	y
ChapCAT003	Hsp32_Sno4_Hsp33	YLAPIHPWDDYSITDGK	2	0.022	0.0554	31.5067	12.5117	157.533	62.5584	Standard	100	100	B2	B2	y
ChapCAT003	Hsp42	FPVLPR	2	0.00963	0.00312	71.9779	222.163	359.89	1110.81	Analyte	99.999	97.852	A2	A1	y
ChapCAT003	Hsp42	YGAFER	2	0.00551	0.317	125.798	2.18658	628.99	10.9329	Standard	99.886	100	A1	A1	y
ChapCAT004	Ssa1	TTPSFVAFTDTER	2	0.114	0.105	6.08024	6.6014	30.4012	33.007	Analyte	100	100	A1	A1	y
ChapCAT004	Ssa1_Ssa2	NFTPEQISSMVLGK	2	0.0609	0.00298	11.3817	232.6	56.9086	1163	Analyte	100	97.448	A1	C	y
ChapCAT004	Ssa1_Ssa2	NQLESIAYSLK	2	0.0148	0.012	46.8343	57.7623	234.171	288.811	Analyte	100	100	A1	B2	y
ChapCAT004	Ssa1_Ssa2	VDIIANDQGNR	2	0.0025	0.00167	277.259	415.058	1386.29	2075.29	Analyte	95.385	87.171	A1	A1	y
ChapCAT004	Ssa2	EEFDDQLK*	2	0.00746	0.00104	92.9152	666.488	464.576	3332.44	Analyte	99.99	72.162	A2	B1	n
ChapCAT004	Ssa2	ELQEVANPIMSK*	2	0.974	0.00139	0.71165	498.667	3.55825	2493.34	Analyte	100	82.007	A2	C	n
ChapCAT004	Ssa2	TTPSFVGFTDTER	2	0.05	0.115	13.8629	6.02737	69.3147	30.1368	Standard	100	100	A1	A1	y
ChapCAT004	Ssa4	ATAGDTHLGGEDFDSR	3	0.0146	0.0329	47.4758	21.0683	237.379	105.342	Standard	100	100	C	A2	y
ChapCAT004	Ssa4	NSVSENNFK	2	0.0407	0.016	17.0306	43.3217	85.1532	216.608	Analyte	100	100	A1	A1	y
ChapCAT004	Sse2	IVNDVTAAAVSYGVFK	2	0.00728	0.0128	95.2125	54.1521	476.063	270.761	Standard	99.987	100	A2	C	y
ChapCAT004	Sse2	LTVNDIDFVEIIGGTTR	2	0.0816	0.00522	8.49445	132.787	42.4723	663.934	Analyte	100	99.837	B2	C	y
ChapCAT004	Sse2	SSITDVCLAVPVWYSEEQR	2	0.0112	0.0097	61.8881	71.4585	309.441	357.292	Analyte	100	99.999	B2	B2	y
ChapCAT004	Sse2	STPSLVGFGPR	2	0.0238	0.15	29.1238	4.62098	145.619	23.1049	Standard	100	100	A1	A1	y
ChapCAT004	Sse2	VLGTAYDK	2	0.012	0.0065	57.7623	106.638	288.811	533.19	Analyte	100	99.966	B2	B2	y
ChapCAT004	Ssq1	EYSNIVEDIK	2	0.00192	0.00191	361.014	362.904	1805.07	1814.52	Analyte	90.614	90.504	B2	B1	y
ChapCAT004	Ssq1	GIPQIYVTFDIDADGIINVSAAEK	3	0.123	0.186	5.63534	3.7266	28.1767	18.633	Standard	100	100	B1	C	y
ChapCAT004	Ssq1	SPNSSVNPDETVALGAAIQGGILSGEIK	3	0.0118	0.00804	58.7413	86.2123	293.706	431.062	Analyte	100	99.995	B2	B1	y
ChapCAT004	Ssq1	TTPSIVAFDVK	2	0.205	0.152	3.38121	4.56018	16.906	22.8009	Analyte	100	100	B2	A1	y
ChapCAT004	Ssz1	DVNVVVADFGGIR	2	0.0495	0.00347	14.003	199.754	70.0149	998.771	Analyte	100	98.593	A2	A1	y
ChapCAT004	Ssz1	IGLQIVQFINEPSAALLAHAEQFPFEK	3	0.00714	0.00552	97.0794	125.57	485.397	627.851	Analyte	99.985	99.888	A1	C	y
ChapCAT004	Ssz1	LTTNLEYTLPESVEILGPQNK	3	0.188	0.242	3.68695	2.86424	18.4348	14.3212	Standard	100	100	A1	A1	y
ChapCAT004	Ssz1	NASNNPNELAASGAALQAR	3	0.341	0.421	2.03269	1.64643	10.1634	8.23215	Standard	100	100	A1	A1	y
ChapCAT004	Ssz1	NDVDVIANPDGER	2	0.00351	0.157	197.478	4.41495	987.389	22.0748	Standard	98.673	100	A1	A1	y
ChapCAT005	Ecm10	ADQLANDTENSIK	2	0.0194	0.0203	35.7292	34.1452	178.646	170.726	Standard	100	100	C	B1	y
ChapCAT005	Ecm10	DINQVPFK	2	0.00681	0.00791	101.784	87.6292	508.919	438.146	Standard	99.977	99.994	B2	B1	y
ChapCAT005	Ecm10	DSSITVAGASGLSDTEIDR	2	0.00654	0.00551	105.986	125.798	529.929	628.99	Analyte	99.968	99.885	B1	C	y
ChapCAT005	Ecm10	VQLENITAPLIDR	2	0.0105	0.0107	66.014	64.7801	330.07	323.901	Standard	100	100	B1	B1	y
ChapCAT005	Lhs1	FLETHPAIR	3	0.0251	0.0251	27.6154	27.6154	138.077	138.077	Analyte	100	100	A1	A1	y
ChapCAT005	Lhs1	IYGSAVGSLATR	2	0.025	0.0197	27.7259	35.1851	138.629	175.926	Analyte	100	100	A2	B2	y
ChapCAT005	Lhs1	LFETITVNSGAIK	2	0.00678	0.0157	102.234	44.1495	511.17	220.748	Standard	99.976	100	B2	B2	y
ChapCAT005	Lhs1	LSNESELYDVFTR	2	0.133	0.131	5.21163	5.2912	26.0582	26.456	Analyte	100	100	B2	B2	y
ChapCAT005	Lhs1	SLEDETTVTLYSK	2	0.0219	0.0901	31.6506	7.69309	158.253	38.4654	Standard	100	100	B1	B1	y
ChapCAT005	Ssb1	VTPSFVAFTPEER	2	0.243	0.149	2.85246	4.65199	14.2623	23.26	Analyte	100	100	A1	A1	y
ChapCAT005	Ssb2	VTPSFVAFTPQER	3	0.0224	0.129	30.9441	5.37323	154.72	26.8662	Standard	100	100	A1	A1	y
ChapCAT005	Ssb2_Ssb1	NQAALNPR	2	0.512	0.294	1.3538	2.35764	6.76902	11.7882	Analyte	100	100	A1	A1	y
ChapCAT005	Ssb2_Ssb1	SINPDEAVAYGAAVQGAILTGQSTSDETK	3	0.0138	0.00279	50.2281	248.44	251.14	1242.2	Analyte	100	96.767	A1	A1	y
ChapCAT005	Ssb2_Ssb1	TFSPQEISAMVLTK	2	0.215	0.00497	3.22394	139.466	16.1197	697.331	Analyte	100	99.778	A1	C	y
ChapCAT005	Ssb2_Ssb1	VIDVDGNPVIEVQYLEETK	3	0.0326	0.00448	21.2622	154.72	106.311	773.602	Analyte	100	99.595	A1	B1	y
ChapCAT005	Ssc1	DAGQIVGLNVLR	2	0.0695	0.0891	9.97334	7.77943	49.8667	38.8971	Standard	100	100	A1	A1	y
ChapCAT005	Ssc1	GQTYSPAQIGGFVLNK	2	0.00551	0.00499	125.798	138.907	628.99	694.536	Analyte	99.886	99.783	A2	B1	y
ChapCAT005	Ssc1	VQGGEEVNAEELK	3	0.00537	0.0119	129.078	58.2477	645.388	291.238	Standard	99.865	100	A1	A1	y
ChapCAT005	Ssc1	VVNEPTAAALAYGLEK	3	0.116	0.216	5.97541	3.20901	29.877	16.0451	Standard	100	100	A1	A1	y
ChapCAT005	Sse1	IVNDVTAAGVSYGIFK	2	0.2	0.0173	3.46574	40.0663	17.3287	200.332	Analyte	100	100	B2	A2	y
ChapCAT005	Sse1	LSAEEVDFVEIIGGTTR	2	0.0188	0.00666	36.8695	104.076	184.348	520.381	Analyte	100	99.972	A2	B1	y
ChapCAT005	Sse1	VLGTACDK	2	0.0268	0.0106	25.8637	65.3912	129.319	326.956	Analyte	100	100	A1	A2	y
ChapCAT005	Sse1	VTEPVTK	2	0.081	0.0095	8.55737	72.9629	42.7869	364.814	Analyte	100	99.999	A1	A1	y
ChapCAT006	Cct2	FGINTFINR	2	0.0172	0.0139	40.2993	49.8667	201.496	249.334	Analyte	100	100	A2	A2	y
ChapCAT006	Cct2	GATDQTLDEAER	2	0.0124	0.0371	55.899	18.6832	279.495	93.4161	Standard	100	100	A1	A1	y
ChapCAT006	Cct2	LALVTGGEVVSTFDEPSK	2	0.00251	0.00658	276.154	105.342	1380.77	526.708	Standard	95.431	99.969	B1	B1	n
ChapCAT006	Cct2	LSAFVGAIAVGDLVK	2	0.0045	0.0291	154.033	23.8195	770.164	119.097	Standard	99.604	100	B2	B1	y
ChapCAT006	Cct2	SLHDALSVLSQTTK*	2	0.00225	0.0398	308.065	17.4158	1540.33	87.0788	Standard	93.741	100	A2	A2	n
ChapCAT006	Cct3	EIDVAHPAAK	2	0.00359	0.0931	193.077	7.44519	965.386	37.2259	Standard	98.791	100	A2	B2	y
ChapCAT006	Cct3	GVSDLAQHYLLK	2	0.00659	0.00856	105.182	80.9751	525.908	404.876	Standard	99.97	99.997	A1	A1	y
ChapCAT006	Cct3	NVMLSPSLSPGGGATEMAVSVK	3	0.0304	0.021	22.8009	33.007	114.004	165.035	Analyte	100	100	A2	C	y
ChapCAT006	Cct3	TAIESACLLLR	2	0.0349	0.016	19.861	43.3217	99.3048	216.608	Analyte	100	100	A1	A1	y
ChapCAT006	Cct4	GANNMIIDETER	2	0.065	0.0193	10.6638	35.9144	53.319	179.572	Analyte	100	100	A1	A1	y
ChapCAT006	Cct4	GLGCKPIADIELFTEDR	3	0.0167	0.0492	41.5058	14.0884	207.529	70.4418	Standard	100	100	A1	A1	y
ChapCAT006	Cct4	IVSQYSSFLAPLAVDSVLK	3	0.00846	0.0379	81.9323	18.2888	409.661	91.4442	Standard	99.997	100	A1	A1	y
ChapCAT006	Cct4	SLHDALCVIR	2	0.00415	0.0108	167.023	64.1803	835.117	320.901	Standard	99.396	100	A1	A1	y
ChapCAT006	Cct5	IYEQEFGTTK	2	0.00446	0.0138	155.414	50.2281	777.071	251.14	Standard	99.586	100	A1	A1	y
ChapCAT006	Cct5	LLVQLSK	2	0.00543	0.00919	127.651	75.4241	638.257	377.12	Standard	99.875	99.999	A1	A1	y
ChapCAT006	Cct5	SVASIIK	2	0.00445	0.0136	155.763	50.9667	778.817	254.834	Standard	99.581	100	A1	A1	y
ChapCAT006	Cct5	TVTCFVR*	2	0.00257	0.129	269.707	5.37323	1348.54	26.8662	Standard	95.773	100	A2	A2	n
ChapCAT006	Cct6	DTTFIK*	2	0.00169	0.00436	410.146	158.979	2050.73	794.894	Standard	87.531	99.528	A2	A2	n
ChapCAT006	Cct6	GSTHYALAQTK	2	0.00344	0.00942	201.496	73.5825	1007.48	367.913	Standard	98.555	99.999	B1	B2	y
ChapCAT006	Cct6	NAITGATGIASNLLLCDELLR	2	0.00171	0.121	405.349	5.72849	2026.75	28.6424	Standard	87.822	100	A2	A2	n
ChapCAT006	Cct6	VNVTSAEGLQSVLETNLGPK	3	0.00388	0.00836	178.646	82.9123	893.231	414.562	Standard	99.151	99.997	A1	A1	y
ChapCAT006	Cct7	INALNSATEATNLILSVDETITNK	3	0.0147	0.00737	47.1529	94.0498	235.764	470.249	Analyte	100	99.988	A1	A1	y
ChapCAT006	Cct7	INELAVDITSEK	2	0.00315	0.00362	220.047	191.477	1100.23	957.386	Standard	97.911	98.834	A1	A1	y
ChapCAT006	Cct7	LIHNNADFFVK	3	0.0758	0.0151	9.14442	45.9038	45.7221	229.519	Analyte	100	100	B1	A1	y
ChapCAT006	Cct7	LLDVVHPAAK	2	0.00641	0.0151	108.135	45.9038	540.676	229.519	Standard	99.962	100	A1	A1	y
ChapCAT006	Cct7	LPIGDLATQFFADR	2	0.00115	0.00167	602.737	415.058	3013.68	2075.29	Standard	75.716	87.189	A2	B2	y
ChapCAT007	Cct8	ELDIVHPAVK	2	0.0104	0.00436	66.6488	158.979	333.244	794.894	Analyte	100	99.53	A1	A1	y
ChapCAT007	Cct8	GATQNNLDDIER	2	0.00387	0.0261	179.108	26.5574	895.539	132.787	Standard	99.148	100	A1	A1	y
ChapCAT007	Cct8	IIITNDAATMLR	2	0.0369	0.00818	18.7845	84.7368	93.9224	423.684	Analyte	100	99.996	A1	A1	y
ChapCAT007	Cct8	LGAPTPEELGLVETVK	3	0.208	0.13	3.33244	5.3319	16.6622	26.6595	Analyte	100	100	A1	A1	y
ChapCAT007	Cct8	TLAETAGLDVNEVLPNLYAAHNVTEPGAVK	3	0.397	0.0474	1.74596	14.6234	8.72981	73.1168	Analyte	100	100	A1	A1	y
ChapCAT007	Kar2	IEIDSFVDGIDLSETLTR	2	0.00497	0.00743	139.466	93.2903	697.331	466.452	Standard	99.779	99.989	A1	C	y
ChapCAT007	Kar2	ITPSYVAFTDDER	2	0.00563	0.0111	123.117	62.4457	615.584	312.228	Standard	99.901	100	A1	A1	y
ChapCAT007	Kar2	VAYPITSK	2	0.341	0.366	2.03269	1.89384	10.1634	9.46922	Standard	100	100	A1	A1	y
ChapCAT007	Ssa3	SINPDEAVAYGAAVQAAILTGDQSTK	3	0.00324	0.0113	213.934	61.3405	1069.67	306.702	Standard	98.142	100	B2	A1	y
ChapCAT007	Tcp1	FSDDECILIK	2	0.0316	0.0607	21.935	11.4192	109.675	57.0961	Standard	100	100	A1	A1	y
ChapCAT007	Tcp1	NQNVLATMAVANVVK	2	0.00431	0.0555	160.823	12.4891	804.115	62.4457	Standard	99.501	100	A1	A1	y
ChapCAT007	Xdj1	DATVQEIK	2	0.0201	0.00557	34.4849	124.443	172.425	622.215	Analyte	100	99.894	A1	B2	y
ChapCAT007	Xdj1	TNLPSSSSCASHATVNTEDDSNLTNNETISNFR	3	0.322	0.169	2.15263	4.10146	10.7632	20.5073	Analyte	100	100	A1	C	y
ChapCAT007	Ydj1	GEADQAPDVIPGDVVFIVSERPHK*	3	0.0425	0.00165	16.3093	420.089	81.5467	2100.45	Analyte	100	86.795	A2	A2	n
ChapCAT007	Ydj1	IVPAIPK	2	0.738	0.00976	0.939224	71.0192	4.69612	355.096	Analyte	100	99.999	C	A2	y
ChapCAT007	Ydj1	YGGYGNLIIK	2	0.00655	0.00666	105.824	104.076	529.12	520.381	Standard	99.968	99.972	A1	A1	y
ChapCAT008	Apj1	FDVTYPER	2	0.0171	0.0232	40.5349	29.877	202.675	149.385	Standard	100	100	A1	A1	y
ChapCAT008	Apj1	SGFGHLYVK	2	0.0175	0.0283	39.6084	24.4928	198.042	122.464	Standard	100	100	B1	C	y
ChapCAT008	Apj1	YNSNDEDHHLDR	3	0.0662	0.0147	10.4705	47.1529	52.3525	235.764	Analyte	100	100	B1	B1	y
ChapCAT008	Djp1	FQAISEAYQVLGDDDLR	2	0.056	0.0335	12.3776	20.691	61.8881	103.455	Analyte	100	100	B1	B1	y
ChapCAT008	Djp1	TVSAAIDAQNTMK	2	0.0161	0.014	43.0526	49.5105	215.263	247.553	Analyte	100	100	B1	C	y
ChapCAT008	Jjj1	ACDNFINK	2	0.00142	0.00189	488.132	366.745	2440.66	1833.72	Standard	82.531	90.201	A1	C	y
ChapCAT008	Jjj1	AWYDSHK	3	0.0572	0.0346	12.118	20.0332	60.5898	100.166	Analyte	100	100	B1	B1	y
ChapCAT008	Jjj1	IDNSAAGIYQIAGK	2	0.166	0.163	4.17559	4.25244	20.8779	21.2622	Analyte	100	100	B2	B1	y
ChapCAT008	Jjj1	TWSAFNTLK	2	0.0687	0.0599	10.0895	11.5717	50.4474	57.8587	Analyte	100	100	B1	B1	y
ChapCAT008	Sis1	ESLLGFSK	2	0.014	0.0201	49.5105	34.4849	247.553	172.425	Standard	100	100	A1	A1	y
ChapCAT008	Sis1	TIQTIDGR	2	0.0153	0.0469	45.3037	14.7793	226.519	73.8963	Standard	100	100	A1	A1	y
ChapCAT008	Sis1	TQIDIQLKPGWK	2	0.025	0.0186	27.7259	37.266	138.629	186.33	Analyte	100	100	A1	A2	y
ChapCAT008	Sis1	VQPVQPSQTSTYPGQGMPTPK	3	0.0384	0.12	18.0507	5.77623	90.2535	28.8811	Standard	100	100	A2	C	y
ChapCAT008	Sis1	YHPDKPTGDTEK	3	0.0358	0.0131	19.3617	52.912	96.8083	264.56	Analyte	100	100	A1	A1	y
ChapCAT008	Swa2	ILFEDNEVVENLPPADNPDQDLLTDFETK	3	0.138	0.0883	5.02281	7.84991	25.114	39.2496	Analyte	100	100	B1	B1	y
ChapCAT008	Swa2	SIENSSMALELFPSSK	2	0.121	0.107	5.72849	6.47801	28.6424	32.3901	Analyte	100	100	B1	C	y
ChapCAT008	Swa2	SLNTLPLNHPLR	2	0.0232	0.00436	29.877	158.979	149.385	794.894	Analyte	100	99.53	B1	B1	y
ChapCAT008	Swa2	VDFSAPPLVPTNSTTK	2	0.0146	0.0235	47.4758	29.4956	237.379	147.478	Standard	100	100	B1	A1	y
ChapCAT008	Zuo1	FFLQHAQR	2	0.0642	0.0143	10.7967	48.4718	53.9834	242.359	Analyte	100	100	A1	B2	y
ChapCAT008	Zuo1	TADLYAAMGLSK	2	0.0352	0.102	19.6917	6.79556	98.4584	33.9778	Standard	100	100	A1	C	y
		*Class 'A' classified 'A2' as a result

## Sheet: Table S5
ChapCAT	Gene	Chaperone_class	Protein	Peptide_Count_WT	BioRep_Count_WT	Quant_WT	rSTD_WT	rCV_WT	Peptide_Count_HS	BioRep_Count_HS	Quant_HS	rSTD_HS	rCV_HS	FoldChange	P.value	Ratio_UB	Ratio_LB	rSTD_Ratio	P.value_adjust
ChapCAT001	Hsp104	AAA+	YLL026W	3	12	10971.9	5982.13	54.5224	4	16	42475.7	12310.6	28.9827	3.87133	7.057e-08	5.06573	2.67693	1.1944	8.93887e-07
ChapCAT001	Hsp78	AAA+	YDR258C	1	4	11295	939.457	8.31748	2	8	10454.1	2836.46	27.1326	0.925551	0.525012	1.12156	0.729546	0.196005	0.623452
ChapCAT001	Mcx1	AAA+	YBR227C	1	4	714.605	47.1319	6.59551	2	8	780.11	148.994	19.0991	1.09167	0.202831	1.20862	0.974711	0.116955	0.350345
ChapCAT006	Cct2	CCT	YIL142W	1	4	2896.76	302.117	10.4295	1	4	2885.27	34.1962	1.1852	0.996033	0.420127	1.02087	0.971195	0.0248386	0.570172
ChapCAT006	Cct3	CCT	YJL014W	2	8	6749.32	927.907	13.7482	2	8	7012.48	2500.45	35.6572	1.03899	0.407672	1.24997	0.828009	0.210981	0.570172
ChapCAT006	Cct4	CCT	YDL143W	4	15	7862.63	4722.05	60.0569	4	16	6169.6	3798.99	61.576	0.784674	0.623402	1.32023	0.249118	0.535555	0.717856
ChapCAT006	Cct5	CCT	YJR064W	3	12	4764.12	723.242	15.181	3	12	5042.55	1025.18	20.3306	1.05844	0.0456826	1.27363	0.843255	0.215188	0.096441
ChapCAT006	Cct6	CCT	YDR188W	1	4	6225.96	750.203	12.0496	1	4	6757.93	1282.98	18.9849	1.08544	0.344574	1.27995	0.890937	0.194506	0.503608
ChapCAT006	Cct7	CCT	YJL111W	3	12	3113.34	631.625	20.2877	4	15	3022.33	842.339	27.8705	0.970768	0.761267	1.20499	0.736549	0.234218	0.781842
ChapCAT007	Cct8	CCT	YJL008C	5	20	7055.29	1387.95	19.6725	5	19	5659.88	1952.94	34.505	0.802218	0.832697	1.04699	0.557444	0.244774	0.832697
ChapCAT007	Tcp1	CCT	YDR212W	2	8	6446.18	1456.03	22.5875	2	8	6260.79	2570.55	41.058	0.97124	0.522079	1.31132	0.631166	0.340075	0.623452
ChapCAT008	Apj1	HSP40	YNL077W	1	4	1610.39	233.806	14.5186	1	3	1629.66	221.367	13.5836	1.01197	0.519672	1.14943	0.874504	0.137462	0.623452
ChapCAT008	Djp1	HSP40	YIR004W	0	0	NA	NA	NA	0	0	NA	NA	NA	NA	NA	NA	NA	NA	NA
ChapCAT008	Jjj1	HSP40	YNL227C	1	4	1742.19	272.917	15.6651	0	0	NA	NA	NA	NA	NA	NA	NA	NA	NA
ChapCAT008	Sis1	HSP40	YNL007C	4	16	11164.1	1762.99	15.7916	3	12	27219.3	9915.01	36.4264	2.4381	2.10021e-07	3.03291	1.8433	0.594806	1.9952e-06
ChapCAT008	Swa2	HSP40	YDR320C	0	0	NA	NA	NA	1	4	731.56	313.748	42.8875	NA	NA	NA	NA	NA	NA
ChapCAT007	Xdj1	HSP40	YLR090W	2	7	1104.87	222.523	20.1402	0	0	NA	NA	NA	NA	NA	NA	NA	NA	NA
ChapCAT007	Ydj1	HSP40	YNL064C	1	4	19264.3	3697.98	19.196	1	4	21036.1	6430.27	30.5678	1.09197	0.450496	1.40614	0.777804	0.314166	0.590305
ChapCAT008	Zuo1	HSP40	YGR285C	2	8	21767.1	5179.19	23.7937	0	0	NA	NA	NA	NA	NA	NA	NA	NA	NA
ChapCAT001	Hsp60	HSP60	YLR259C	5	19	31990.3	7088.83	22.1593	5	20	43808.2	8776.78	20.0346	1.36942	5.35012e-06	1.70286	1.03598	0.333441	4.06609e-05
ChapCAT005	Ecm10	HSP70	YEL030W	0	0	NA	NA	NA	0	0	NA	NA	NA	NA	NA	NA	NA	NA	NA
ChapCAT007	Kar2	HSP70	YJL034W	3	12	25750.8	8397.8	32.6118	2	8	30088.1	8818.13	29.3077	1.16843	0.231658	1.53411	0.802755	0.365679	0.366792
ChapCAT005	Lhs1	HSP70	YKL073W	1	4	1100.36	157.074	14.2748	1	4	2091.93	399.976	19.12	1.90113	0.00869726	2.22373	1.57853	0.322601	0.0254228
ChapCAT004	Ssa1	HSP70	YAL005C	1	4	90205.6	13306.3	14.7511	1	4	142756	40115.3	28.1006	1.58257	0.0693316	1.87897	1.28616	0.296408	0.138663
ChapCAT004	Ssa2	HSP70	YLL024C	1	4	114362	19038	16.6471	1	4	226503	96363.1	42.5438	1.98058	0.0258751	2.57111	1.39006	0.590523	0.0663908
ChapCAT007	Ssa3	HSP70	YBL075C	0	0	NA	NA	NA	1	4	2061.84	647.081	31.3837	NA	NA	NA	NA	NA	NA
ChapCAT004	Ssa4	HSP70	YER103W	1	3	1791.12	556.079	31.0464	1	4	14064.4	4268.48	30.3495	7.8523	0.000519731	10.3365	5.36806	2.48424	0.00219442
ChapCAT005	Ssb1	HSP70	YDL229W	1	4	58175.8	5501.39	9.45649	1	4	69243.3	7693.66	11.1111	1.19024	0.28099	1.29727	1.08322	0.107025	0.427104
ChapCAT005	Ssb2	HSP70	YNL209W	1	4	45149.7	4149.57	9.19068	1	4	69177.1	10901.7	15.7591	1.53217	0.0359612	1.67322	1.39112	0.141049	0.0803838
ChapCAT005	Ssc1	HSP70	YJR045C	3	12	41391.6	6702.37	16.1926	3	12	60987.1	13914	22.8147	1.47342	0.000942833	1.71597	1.23086	0.242555	0.00358277
ChapCAT005	Sse1	HSP70	YPL106C	2	8	31635.7	5787.98	18.2957	1	4	39286.1	8913.03	22.6875	1.24183	0.0760792	1.48631	0.997352	0.244477	0.14455
ChapCAT004	Sse2	HSP70	YBR169C	1	4	2009.09	237.772	11.8348	1	4	4514.7	1782.19	39.4752	2.24714	0.0316984	2.90403	1.59026	0.656884	0.0752837
ChapCAT004	Ssq1	HSP70	YLR369W	0	0	NA	NA	NA	1	4	884.695	339.174	38.338	NA	NA	NA	NA	NA	NA
ChapCAT004	Ssz1	HSP70	YHR064C	4	16	14668.6	6569.82	44.7883	4	15	25794.9	23335.4	90.4652	1.75851	0.00495352	2.85587	0.661152	1.09736	0.0171122
ChapCAT001	Hsc82	HSP90	YMR186W	0	0	NA	NA	NA	1	4	35947.6	5129.11	14.2683	NA	NA	NA	NA	NA	NA
ChapCAT001	Hsp82	HSP90	YPL240C	1	4	15355.9	824.592	5.36989	2	8	50084.2	5586.24	11.1537	3.26157	0.000161607	3.49723	3.0259	0.235664	0.000877293
ChapCAT002	Gim1	PFD	YLR200W	3	11	6010	1892.78	31.4938	3	12	8301.97	2527.76	30.4477	1.38136	0.0262069	1.89919	0.863532	0.517827	0.0663908
ChapCAT002	Gim3	PFD	YNL153C	1	4	5665.6	1149.29	20.2854	2	7	5362.64	1890.14	35.2464	0.946527	0.696666	1.27883	0.614222	0.332306	0.75638
ChapCAT002	Gim4	PFD	YEL003W	1	4	2031.13	560.786	27.6096	1	4	17528.5	3188.15	18.1883	8.62995	0.000387797	10.6218	6.63806	1.99189	0.00184204
ChapCAT002	Gim5	PFD	YML094W	1	4	3056.02	795.445	26.0288	1	4	22073.2	11278.1	51.0939	7.22286	0.00546486	9.28317	5.16255	2.06031	0.0173054
ChapCAT002	Pac10	PFD	YGR078C	2	8	3356.97	813.844	24.2434	0	0	NA	NA	NA	NA	NA	NA	NA	NA	NA
ChapCAT002	Pfd1	PFD	YJL179W	3	12	2793.64	998.168	35.7301	2	8	2492.26	970.836	38.954	0.892121	0.727756	1.23964	0.544604	0.347517	0.768187
ChapCAT003	Hsp12	SMALL	YFL014W	2	8	68598.5	9404.98	13.7102	2	6	259006	42179.5	16.2852	3.77567	2.63187e-09	4.31121	3.24013	0.535542	5.00055e-08
ChapCAT003	Hsp26	SMALL	YBR072W	2	8	30470.2	5681.67	18.6467	2	6	235020	30214.9	12.8563	7.71312	4.84688e-10	8.84231	6.58393	1.12919	1.84181e-08
ChapCAT003	Hsp31	SMALL	YDR533C	3	12	9031.11	4369.64	48.3843	3	10	12268.7	1273.17	10.3774	1.35849	0.662037	1.57202	1.14496	0.213528	0.739924
ChapCAT003	Hsp32_Sno4_Hsp33	SMALL	YPL280W_YMR322C_YOR391C	0	0	NA	NA	NA	0	0	NA	NA	NA	NA	NA	NA	NA	NA	NA
ChapCAT003	Hsp42	SMALL	YDR171W	1	4	10656.4	445.492	4.1805	2	7	18915.3	5000.91	26.4385	1.77501	4.00066e-05	1.96263	1.58739	0.187618	0.000253375

## Sheet: Table S6
Protein.IDs	Majority.protein.IDs	Peptide.counts..all.	Peptide.counts..razor.unique.	Peptide.counts..unique.	Protein.names	Gene.names	Fasta.headers	Number.of.proteins	Peptides	Razor...unique.peptides	Unique.peptides	Peptides.HS1_2	Peptides.HS2_2	Peptides.HS3_2	Peptides.HS4_2	Peptides.NG1_2	Peptides.NG3_2	Peptides.NG4_2	Razor...unique.peptides.HS1_2	Razor...unique.peptides.HS2_2	Razor...unique.peptides.HS3_2	Razor...unique.peptides.HS4_2	Razor...unique.peptides.NG1_2	Razor...unique.peptides.NG3_2	Razor...unique.peptides.NG4_2	Unique.peptides.HS1_2	Unique.peptides.HS2_2	Unique.peptides.HS3_2	Unique.peptides.HS4_2	Unique.peptides.NG1_2	Unique.peptides.NG3_2	Unique.peptides.NG4_2	Sequence.coverage....	Unique...razor.sequence.coverage....	Unique.sequence.coverage....	Mol..weight..kDa.	Sequence.length	Sequence.lengths	Fraction.average	Fraction.1	Q.value	Identification.type.HS1_2	Identification.type.HS2_2	Identification.type.HS3_2	Identification.type.HS4_2	Identification.type.NG1_2	Identification.type.NG3_2	Identification.type.NG4_2	Sequence.coverage.HS1_2....
O13297	O13297	5	5	5	mRNA-capping enzyme subunit beta	CET1	>sp|O13297|CET1_YEAST mRNA-capping enzyme subunit beta OS=Saccharomyces cerevisiae (strain ATCC 204508 / S288c) GN=CET1 PE=1 SV=2	1	5	5	5	3	3	4	3	5	4	5	3	3	4	3	5	4	5	3	3	4	3	5	4	5	15.1	15.1	15.1	61.849	549	549	1	27	0	By matching	By MS/MS	By MS/MS	By matching	By MS/MS	By MS/MS	By MS/MS	6.9
O13547	O13547	4	4	4	Covalently-linked cell wall protein 14	CCW14	>sp|O13547|CCW14_YEAST Covalently-linked cell wall protein 14 OS=Saccharomyces cerevisiae (strain ATCC 204508 / S288c) GN=CCW14 PE=1 SV=1	1	4	4	4	4	4	4	4	4	4	4	4	4	4	4	4	4	4	4	4	4	4	4	4	4	18.1	18.1	18.1	23.268	238	238	1	59	0	By MS/MS	By MS/MS	By MS/MS	By MS/MS	By MS/MS	By MS/MS	By MS/MS	18.1
O13563	O13563	5	5	5	26S proteasome regulatory subunit RPN13	RPN13	>sp|O13563|RPN13_YEAST 26S proteasome regulatory subunit RPN13 OS=Saccharomyces cerevisiae (strain ATCC 204508 / S288c) GN=RPN13 PE=1 SV=1	1	5	5	5	3	4	4	3	5	3	5	3	4	4	3	5	3	5	3	4	4	3	5	3	5	40.4	40.4	40.4	17.902	156	156	1	34	0	By MS/MS	By MS/MS	By MS/MS	By MS/MS	By MS/MS	By MS/MS	By MS/MS	28.2
O14455	O14455	8	8	2	60S ribosomal protein L36-B	RPL36B	>sp|O14455|RL36B_YEAST 60S ribosomal protein L36-B OS=Saccharomyces cerevisiae (strain ATCC 204508 / S288c) GN=RPL36B PE=1 SV=3	1	8	8	2	8	8	8	8	8	8	8	8	8	8	8	8	8	8	2	2	2	2	2	2	2	57	57	10	11.135	100	100	1	79	0	By MS/MS	By MS/MS	By MS/MS	By MS/MS	By MS/MS	By MS/MS	By MS/MS	57
O14467	O14467	10	10	10	Multiprotein-bridging factor 1	MBF1	>sp|O14467|MBF1_YEAST Multiprotein-bridging factor 1 OS=Saccharomyces cerevisiae (strain ATCC 204508 / S288c) GN=MBF1 PE=1 SV=2	1	10	10	10	10	10	10	10	10	10	10	10	10	10	10	10	10	10	10	10	10	10	10	10	10	52.3	52.3	52.3	16.403	151	151	1	92	0	By MS/MS	By MS/MS	By MS/MS	By MS/MS	By MS/MS	By MS/MS	By MS/MS	52.3
O43137	O43137	7	7	7	Uncharacterized protein YBR085C-A	YBR085C-A	>sp|O43137|YB085_YEAST Uncharacterized protein YBR085C-A OS=Saccharomyces cerevisiae (strain ATCC 204508 / S288c) GN=YBR085C-A PE=1 SV=1	1	7	7	7	7	7	7	7	7	7	7	7	7	7	7	7	7	7	7	7	7	7	7	7	7	87.1	87.1	87.1	9.4044	85	85	1	59	0	By MS/MS	By MS/MS	By MS/MS	By MS/MS	By MS/MS	By MS/MS	By MS/MS	87.1
O74700	O74700	3	3	3	Mitochondrial import inner membrane translocase subunit TIM9	TIM9	>sp|O74700|TIM9_YEAST Mitochondrial import inner membrane translocase subunit TIM9 OS=Saccharomyces cerevisiae (strain ATCC 204508 / S288c) GN=TIM9 PE=1 SV=1	1	3	3	3	2	2	2	2	2	2	3	2	2	2	2	2	2	3	2	2	2	2	2	2	3	40.2	40.2	40.2	10.202	87	87	1	15	0	By MS/MS	By MS/MS	By MS/MS	By MS/MS	By MS/MS	By MS/MS	By MS/MS	31
O94742	O94742	3	3	3	26S proteasome complex subunit SEM1	SEM1	>sp|O94742|SEM1_YEAST 26S proteasome complex subunit SEM1 OS=Saccharomyces cerevisiae (strain ATCC 204508 / S288c) GN=SEM1 PE=1 SV=1	1	3	3	3	2	3	2	3	2	3	3	2	3	2	3	2	3	3	2	3	2	3	2	3	3	70.8	70.8	70.8	10.386	89	89	1	25	0	By MS/MS	By MS/MS	By MS/MS	By MS/MS	By MS/MS	By MS/MS	By MS/MS	39.3
P00127	P00127	2	2	2	Cytochrome b-c1 complex subunit 6	QCR6	>sp|P00127|QCR6_YEAST Cytochrome b-c1 complex subunit 6 OS=Saccharomyces cerevisiae (strain ATCC 204508 / S288c) GN=QCR6 PE=1 SV=2	1	2	2	2	2	2	2	2	2	2	2	2	2	2	2	2	2	2	2	2	2	2	2	2	2	17.7	17.7	17.7	17.257	147	147	1	30	0	By MS/MS	By MS/MS	By MS/MS	By MS/MS	By MS/MS	By MS/MS	By MS/MS	17.7
P00128	P00128	5	5	5	Cytochrome b-c1 complex subunit 7	QCR7	>sp|P00128|QCR7_YEAST Cytochrome b-c1 complex subunit 7 OS=Saccharomyces cerevisiae (strain ATCC 204508 / S288c) GN=QCR7 PE=1 SV=2	1	5	5	5	5	5	3	4	4	3	2	5	5	3	4	4	3	2	5	5	3	4	4	3	2	56.7	56.7	56.7	14.565	127	127	1	32	0	By MS/MS	By MS/MS	By MS/MS	By MS/MS	By MS/MS	By MS/MS	By matching	56.7
P00330	P00330	20	20	13	Alcohol dehydrogenase 1	ADH1	>sp|P00330|ADH1_YEAST Alcohol dehydrogenase 1 OS=Saccharomyces cerevisiae (strain ATCC 204508 / S288c) GN=ADH1 PE=1 SV=5	1	20	20	13	20	20	20	20	20	20	19	20	20	20	20	20	20	19	13	13	13	13	13	13	13	66.4	66.4	44.3	36.849	348	348	1	572	0	By MS/MS	By MS/MS	By MS/MS	By MS/MS	By MS/MS	By MS/MS	By MS/MS	66.4
P00358	P00358	25	8	7	Glyceraldehyde-3-phosphate dehydrogenase 2	TDH2	>sp|P00358|G3P2_YEAST Glyceraldehyde-3-phosphate dehydrogenase 2 OS=Saccharomyces cerevisiae (strain ATCC 204508 / S288c) GN=TDH2 PE=1 SV=3	1	25	8	7	23	23	24	23	25	24	25	6	6	7	6	8	8	8	5	5	6	5	7	7	7	78.3	39.2	31.9	35.846	332	332	1	113	0	By MS/MS	By MS/MS	By MS/MS	By MS/MS	By MS/MS	By MS/MS	By MS/MS	71.1
P00359	P00359	29	29	11	Glyceraldehyde-3-phosphate dehydrogenase 3	TDH3	>sp|P00359|G3P3_YEAST Glyceraldehyde-3-phosphate dehydrogenase 3 OS=Saccharomyces cerevisiae (strain ATCC 204508 / S288c) GN=TDH3 PE=1 SV=3	1	29	29	11	29	28	29	29	29	28	29	29	28	29	29	29	28	29	11	10	11	11	11	11	11	79.8	79.8	40.7	35.746	332	332	1	1045	0	By MS/MS	By MS/MS	By MS/MS	By MS/MS	By MS/MS	By MS/MS	By MS/MS	79.8
P00360	P00360	24	17	17	Glyceraldehyde-3-phosphate dehydrogenase 1	TDH1	>sp|P00360|G3P1_YEAST Glyceraldehyde-3-phosphate dehydrogenase 1 OS=Saccharomyces cerevisiae (strain ATCC 204508 / S288c) GN=TDH1 PE=1 SV=3	1	24	17	17	23	21	21	22	24	20	22	16	14	14	15	17	13	15	16	14	14	15	17	13	15	76.8	51.2	51.2	35.75	332	332	1	188	0	By MS/MS	By MS/MS	By MS/MS	By MS/MS	By MS/MS	By MS/MS	By MS/MS	76.2
P00427	P00427	6	6	6	Cytochrome c oxidase subunit 6, mitochondrial	COX6	>sp|P00427|COX6_YEAST Cytochrome c oxidase subunit 6, mitochondrial OS=Saccharomyces cerevisiae (strain ATCC 204508 / S288c) GN=COX6 PE=1 SV=1	1	6	6	6	6	6	6	6	6	6	6	6	6	6	6	6	6	6	6	6	6	6	6	6	6	45.9	45.9	45.9	17.341	148	148	1	61	0	By MS/MS	By MS/MS	By MS/MS	By MS/MS	By MS/MS	By MS/MS	By MS/MS	45.9
P00431	P00431	16	16	16	Cytochrome c peroxidase, mitochondrial	CCP1	>sp|P00431|CCPR_YEAST Cytochrome c peroxidase, mitochondrial OS=Saccharomyces cerevisiae (strain ATCC 204508 / S288c) GN=CCP1 PE=1 SV=2	1	16	16	16	12	13	15	14	14	13	13	12	13	15	14	14	13	13	12	13	15	14	14	13	13	47.6	47.6	47.6	40.352	361	361	1	116	0	By MS/MS	By MS/MS	By MS/MS	By MS/MS	By MS/MS	By MS/MS	By MS/MS	37.4
P00445	P00445	14	14	14	Superoxide dismutase [Cu-Zn]	SOD1	>sp|P00445|SODC_YEAST Superoxide dismutase [Cu-Zn] OS=Saccharomyces cerevisiae (strain ATCC 204508 / S288c) GN=SOD1 PE=1 SV=2	1	14	14	14	13	11	14	12	14	10	12	13	11	14	12	14	10	12	13	11	14	12	14	10	12	94.2	94.2	94.2	15.854	154	154	1	130	0	By MS/MS	By MS/MS	By MS/MS	By MS/MS	By MS/MS	By MS/MS	By MS/MS	94.2
P00447	P00447	8	8	8	Superoxide dismutase [Mn], mitochondrial	SOD2	>sp|P00447|SODM_YEAST Superoxide dismutase [Mn], mitochondrial OS=Saccharomyces cerevisiae (strain ATCC 204508 / S288c) GN=SOD2 PE=1 SV=1	1	8	8	8	8	7	8	7	8	7	8	8	7	8	7	8	7	8	8	7	8	7	8	7	8	46.4	46.4	46.4	25.774	233	233	1	60	0	By MS/MS	By MS/MS	By MS/MS	By MS/MS	By MS/MS	By MS/MS	By MS/MS	46.4
P00498	P00498	20	20	20	ATP phosphoribosyltransferase	HIS1	>sp|P00498|HIS1_YEAST ATP phosphoribosyltransferase OS=Saccharomyces cerevisiae (strain ATCC 204508 / S288c) GN=HIS1 PE=1 SV=1	1	20	20	20	20	20	20	20	20	20	20	20	20	20	20	20	20	20	20	20	20	20	20	20	20	79.5	79.5	79.5	32.266	297	297	1	198	0	By MS/MS	By MS/MS	By MS/MS	By MS/MS	By MS/MS	By MS/MS	By MS/MS	79.5
P00546	P00546	9	9	7	Cyclin-dependent kinase 1	CDC28	>sp|P00546|CDK1_YEAST Cyclin-dependent kinase 1 OS=Saccharomyces cerevisiae (strain ATCC 204508 / S288c) GN=CDC28 PE=1 SV=1	1	9	9	7	9	8	8	8	8	7	9	9	8	8	8	8	7	9	7	6	6	6	6	5	7	31.5	31.5	25.2	34.061	298	298	1	64	0	By MS/MS	By MS/MS	By MS/MS	By MS/MS	By MS/MS	By MS/MS	By MS/MS	31.5
P00549	P00549	47	47	44	Pyruvate kinase 1	CDC19	>sp|P00549|KPYK1_YEAST Pyruvate kinase 1 OS=Saccharomyces cerevisiae (strain ATCC 204508 / S288c) GN=CDC19 PE=1 SV=2	1	47	47	44	47	44	47	45	46	44	46	47	44	47	45	46	44	46	44	41	44	42	43	41	43	84.2	84.2	82.2	54.544	500	500	1	762	0	By MS/MS	By MS/MS	By MS/MS	By MS/MS	By MS/MS	By MS/MS	By MS/MS	84.2
P00560	P00560	37	37	37	Phosphoglycerate kinase	PGK1	>sp|P00560|PGK_YEAST Phosphoglycerate kinase OS=Saccharomyces cerevisiae (strain ATCC 204508 / S288c) GN=PGK1 PE=1 SV=2	1	37	37	37	37	36	37	36	37	35	37	37	36	37	36	37	35	37	37	36	37	36	37	35	37	80.5	80.5	80.5	44.738	416	416	1	1020	0	By MS/MS	By MS/MS	By MS/MS	By MS/MS	By MS/MS	By MS/MS	By MS/MS	80.5
P00729	P00729	10	10	10	Carboxypeptidase Y	PRC1	>sp|P00729|CBPY_YEAST Carboxypeptidase Y OS=Saccharomyces cerevisiae (strain ATCC 204508 / S288c) GN=PRC1 PE=1 SV=1	1	10	10	10	7	6	6	6	9	9	9	7	6	6	6	9	9	9	7	6	6	6	9	9	9	28.8	28.8	28.8	59.801	532	532	1	66	0	By MS/MS	By MS/MS	By MS/MS	By MS/MS	By MS/MS	By MS/MS	By MS/MS	23.3
P00812	P00812	13	13	13	Arginase	CAR1	>sp|P00812|ARGI_YEAST Arginase OS=Saccharomyces cerevisiae (strain ATCC 204508 / S288c) GN=CAR1 PE=1 SV=1	1	13	13	13	12	11	12	11	13	11	11	12	11	12	11	13	11	11	12	11	12	11	13	11	11	50.5	50.5	50.5	35.662	333	333	1	110	0	By MS/MS	By MS/MS	By MS/MS	By MS/MS	By MS/MS	By MS/MS	By MS/MS	42
P00815	P00815	42	42	42	Histidine biosynthesis trifunctional protein;Phosphoribosyl-AMP cyclohydrolase;Phosphoribosyl-ATP pyrophosphohydrolase;Histidinol dehydrogenase	HIS4	>sp|P00815|HIS2_YEAST Histidine biosynthesis trifunctional protein OS=Saccharomyces cerevisiae (strain ATCC 204508 / S288c) GN=HIS4 PE=1 SV=3	1	42	42	42	41	40	41	40	42	41	40	41	40	41	40	42	41	40	41	40	41	40	42	41	40	64.8	64.8	64.8	87.72	799	799	1	438	0	By MS/MS	By MS/MS	By MS/MS	By MS/MS	By MS/MS	By MS/MS	By MS/MS	64.7
P00817	P00817	22	22	22	Inorganic pyrophosphatase	IPP1	>sp|P00817|IPYR_YEAST Inorganic pyrophosphatase OS=Saccharomyces cerevisiae (strain ATCC 204508 / S288c) GN=IPP1 PE=1 SV=4	1	22	22	22	19	18	21	17	21	19	19	19	18	21	17	21	19	19	19	18	21	17	21	19	19	74.9	74.9	74.9	32.299	287	287	1	247	0	By MS/MS	By MS/MS	By MS/MS	By MS/MS	By MS/MS	By MS/MS	By MS/MS	64.5
P00830	P00830	27	27	27	ATP synthase subunit beta, mitochondrial	ATP2	>sp|P00830|ATPB_YEAST ATP synthase subunit beta, mitochondrial OS=Saccharomyces cerevisiae (strain ATCC 204508 / S288c) GN=ATP2 PE=1 SV=2	1	27	27	27	26	23	26	24	26	24	24	26	23	26	24	26	24	24	26	23	26	24	26	24	24	68.5	68.5	68.5	54.793	511	511	1	268	0	By MS/MS	By MS/MS	By MS/MS	By MS/MS	By MS/MS	By MS/MS	By MS/MS	68.3
P00890	P00890	18	18	17	Citrate synthase, mitochondrial	CIT1	>sp|P00890|CISY1_YEAST Citrate synthase, mitochondrial OS=Saccharomyces cerevisiae (strain ATCC 204508 / S288c) GN=CIT1 PE=1 SV=2	1	18	18	17	16	16	16	16	16	15	18	16	16	16	16	16	15	18	15	16	15	15	15	15	17	48.2	48.2	44.1	53.359	479	479	1	152	0	By MS/MS	By MS/MS	By MS/MS	By MS/MS	By MS/MS	By MS/MS	By MS/MS	44.5
P00899	P00899	23	23	23	Anthranilate synthase component 1	TRP2	>sp|P00899|TRPE_YEAST Anthranilate synthase component 1 OS=Saccharomyces cerevisiae (strain ATCC 204508 / S288c) GN=TRP2 PE=1 SV=4	1	23	23	23	18	20	21	16	19	19	20	18	20	21	16	19	19	20	18	20	21	16	19	19	20	55.6	55.6	55.6	56.767	507	507	1	164	0	By MS/MS	By MS/MS	By MS/MS	By MS/MS	By MS/MS	By MS/MS	By MS/MS	45
P00924	P00924	34	16	16	Enolase 1	ENO1	>sp|P00924|ENO1_YEAST Enolase 1 OS=Saccharomyces cerevisiae (strain ATCC 204508 / S288c) GN=ENO1 PE=1 SV=3	1	34	16	16	32	30	34	30	34	32	33	15	13	16	13	16	15	16	15	13	16	13	16	15	16	76.2	33.4	33.4	46.816	437	437	1	314	0	By MS/MS	By MS/MS	By MS/MS	By MS/MS	By MS/MS	By MS/MS	By MS/MS	75.7
P00925	P00925	39	39	21	Enolase 2	ENO2	>sp|P00925|ENO2_YEAST Enolase 2 OS=Saccharomyces cerevisiae (strain ATCC 204508 / S288c) GN=ENO2 PE=1 SV=2	1	39	39	21	36	32	39	34	37	34	36	36	32	39	34	37	34	36	19	15	21	17	19	17	19	84.2	84.2	49	46.914	437	437	1	1178	0	By MS/MS	By MS/MS	By MS/MS	By MS/MS	By MS/MS	By MS/MS	By MS/MS	82.8
P00927	P00927	23	23	23	Threonine dehydratase, mitochondrial	ILV1	>sp|P00927|THDH_YEAST Threonine dehydratase, mitochondrial OS=Saccharomyces cerevisiae (strain ATCC 204508 / S288c) GN=ILV1 PE=1 SV=2	1	23	23	23	22	21	23	19	23	22	19	22	21	23	19	23	22	19	22	21	23	19	23	22	19	54.5	54.5	54.5	63.83	576	576	1	190	0	By MS/MS	By MS/MS	By MS/MS	By MS/MS	By MS/MS	By MS/MS	By MS/MS	51.6
P00931	P00931	35	35	35	Tryptophan synthase	TRP5	>sp|P00931|TRP_YEAST Tryptophan synthase OS=Saccharomyces cerevisiae (strain ATCC 204508 / S288c) GN=TRP5 PE=1 SV=1	1	35	35	35	34	33	34	32	34	32	32	34	33	34	32	34	32	32	34	33	34	32	34	32	32	70.2	70.2	70.2	76.625	707	707	1	365	0	By MS/MS	By MS/MS	By MS/MS	By MS/MS	By MS/MS	By MS/MS	By MS/MS	67
P00937	P00937	21	21	21	Anthranilate synthase component 2;Glutamine amidotransferase;Indole-3-glycerol phosphate synthase	TRP3	>sp|P00937|TRPG_YEAST Multifunctional tryptophan biosynthesis protein OS=Saccharomyces cerevisiae (strain ATCC 204508 / S288c) GN=TRP3 PE=1 SV=2	1	21	21	21	18	17	21	16	21	18	19	18	17	21	16	21	18	19	18	17	21	16	21	18	19	55.6	55.6	55.6	53.489	484	484	1	148	0	By MS/MS	By MS/MS	By MS/MS	By MS/MS	By MS/MS	By MS/MS	By MS/MS	45.7
P00942	P00942	19	19	19	Triosephosphate isomerase	TPI1	>sp|P00942|TPIS_YEAST Triosephosphate isomerase OS=Saccharomyces cerevisiae (strain ATCC 204508 / S288c) GN=TPI1 PE=1 SV=2	1	19	19	19	18	17	19	17	19	16	17	18	17	19	17	19	16	17	18	17	19	17	19	16	17	85.1	85.1	85.1	26.795	248	248	1	340	0	By MS/MS	By MS/MS	By MS/MS	By MS/MS	By MS/MS	By MS/MS	By MS/MS	84.7
P00950	P00950	19	19	19	Phosphoglycerate mutase 1	GPM1	>sp|P00950|PMG1_YEAST Phosphoglycerate mutase 1 OS=Saccharomyces cerevisiae (strain ATCC 204508 / S288c) GN=GPM1 PE=1 SV=3	1	19	19	19	19	19	19	18	18	19	18	19	19	19	18	18	19	18	19	19	19	18	18	19	18	70.4	70.4	70.4	27.608	247	247	1	295	0	By MS/MS	By MS/MS	By MS/MS	By MS/MS	By MS/MS	By MS/MS	By MS/MS	70.4
P00958	P00958	27	27	27	Methionine--tRNA ligase, cytoplasmic	MES1	>sp|P00958|SYMC_YEAST Methionine--tRNA ligase, cytoplasmic OS=Saccharomyces cerevisiae (strain ATCC 204508 / S288c) GN=MES1 PE=1 SV=4	1	27	27	27	25	26	26	22	25	26	22	25	26	26	22	25	26	22	25	26	26	22	25	26	22	41.3	41.3	41.3	85.677	751	751	1	226	0	By MS/MS	By MS/MS	By MS/MS	By MS/MS	By MS/MS	By MS/MS	By MS/MS	37.8
P01094	P01094	2	2	2	Protease A inhibitor 3	PAI3	>sp|P01094|IPA3_YEAST Protease A inhibitor 3 OS=Saccharomyces cerevisiae (strain ATCC 204508 / S288c) GN=PAI3 PE=1 SV=1	1	2	2	2	2	2	1	2	2	2	2	2	2	1	2	2	2	2	2	2	1	2	2	2	2	39.7	39.7	39.7	7.7074	68	68	1	20	0	By MS/MS	By MS/MS	By matching	By MS/MS	By matching	By matching	By MS/MS	39.7
P01097	P01097	4	4	4	ATPase inhibitor, mitochondrial	INH1	>sp|P01097|ATIF_YEAST ATPase inhibitor, mitochondrial OS=Saccharomyces cerevisiae (strain ATCC 204508 / S288c) GN=INH1 PE=1 SV=2	1	4	4	4	4	4	4	4	4	4	2	4	4	4	4	4	4	2	4	4	4	4	4	4	2	31.8	31.8	31.8	9.87	85	85	1	26	0	By MS/MS	By MS/MS	By MS/MS	By MS/MS	By MS/MS	By MS/MS	By MS/MS	31.8
P01098	P01098	3	3	3	ATPase-stabilizing factor 9 kDa, mitochondrial	STF1	>sp|P01098|STF1_YEAST ATPase-stabilizing factor 9 kDa, mitochondrial OS=Saccharomyces cerevisiae (strain ATCC 204508 / S288c) GN=STF1 PE=1 SV=2	1	3	3	3	3	3	2	3	3	3	2	3	3	2	3	3	3	2	3	3	2	3	3	3	2	19.8	19.8	19.8	10.062	86	86	1	25	0	By MS/MS	By MS/MS	By MS/MS	By MS/MS	By MS/MS	By MS/MS	By MS/MS	19.8
P01119	P01119	5	5	5	Ras-like protein 1	RAS1	>sp|P01119|RAS1_YEAST Ras-like protein 1 OS=Saccharomyces cerevisiae (strain ATCC 204508 / S288c) GN=RAS1 PE=1 SV=2	1	5	5	5	4	3	4	2	3	5	3	4	3	4	2	3	5	3	4	3	4	2	3	5	3	23.6	23.6	23.6	34.346	309	309	1	24	0	By MS/MS	By MS/MS	By MS/MS	By MS/MS	By MS/MS	By MS/MS	By MS/MS	19.4
P01120	P01120	10	10	10	Ras-like protein 2	RAS2	>sp|P01120|RAS2_YEAST Ras-like protein 2 OS=Saccharomyces cerevisiae (strain ATCC 204508 / S288c) GN=RAS2 PE=1 SV=4	1	10	10	10	8	9	9	8	8	8	10	8	9	9	8	8	8	10	8	9	9	8	8	8	10	48.1	48.1	48.1	34.705	322	322	1	87	0	By MS/MS	By MS/MS	By MS/MS	By MS/MS	By MS/MS	By MS/MS	By MS/MS	39.8
P01123	P01123	9	9	9	GTP-binding protein YPT1	YPT1	>sp|P01123|YPT1_YEAST GTP-binding protein YPT1 OS=Saccharomyces cerevisiae (strain ATCC 204508 / S288c) GN=YPT1 PE=1 SV=2	1	9	9	9	8	8	8	7	9	8	8	8	8	8	7	9	8	8	8	8	8	7	9	8	8	49.5	49.5	49.5	23.214	206	206	1	75	0	By MS/MS	By MS/MS	By MS/MS	By MS/MS	By MS/MS	By MS/MS	By MS/MS	45.6
P02309	P02309	10	10	10	Histone H4	HHF1	>sp|P02309|H4_YEAST Histone H4 OS=Saccharomyces cerevisiae (strain ATCC 204508 / S288c) GN=HHF1 PE=1 SV=2	1	10	10	10	8	10	10	9	9	7	8	8	10	10	9	9	7	8	8	10	10	9	9	7	8	62.1	62.1	62.1	11.368	103	103	1	84	0	By MS/MS	By MS/MS	By MS/MS	By MS/MS	By MS/MS	By MS/MS	By MS/MS	61.2
P02400	P02400	10	10	10	60S acidic ribosomal protein P2-beta	RPP2B	>sp|P02400|RLA4_YEAST 60S acidic ribosomal protein P2-beta OS=Saccharomyces cerevisiae (strain ATCC 204508 / S288c) GN=RPP2B PE=1 SV=2	1	10	10	10	8	8	9	8	10	8	10	8	8	9	8	10	8	10	8	8	9	8	10	8	10	88.2	88.2	88.2	11.05	110	110	1	98	0	By MS/MS	By MS/MS	By MS/MS	By MS/MS	By MS/MS	By MS/MS	By MS/MS	66.4
P02406	P02406	7	7	7	60S ribosomal protein L28	RPL28	>sp|P02406|RL28_YEAST 60S ribosomal protein L28 OS=Saccharomyces cerevisiae (strain ATCC 204508 / S288c) GN=RPL28 PE=1 SV=3	1	7	7	7	7	7	7	6	7	6	6	7	7	7	6	7	6	6	7	7	7	6	7	6	6	49	49	49	16.721	149	149	1	68	0	By MS/MS	By MS/MS	By MS/MS	By MS/MS	By MS/MS	By MS/MS	By MS/MS	49
P02557	P02557	17	17	17	Tubulin beta chain	TUB2	>sp|P02557|TBB_YEAST Tubulin beta chain OS=Saccharomyces cerevisiae (strain ATCC 204508 / S288c) GN=TUB2 PE=1 SV=2	1	17	17	17	16	14	16	13	16	13	14	16	14	16	13	16	13	14	16	14	16	13	16	13	14	48.6	48.6	48.6	50.922	457	457	1	130	0	By MS/MS	By MS/MS	By MS/MS	By MS/MS	By MS/MS	By MS/MS	By MS/MS	44.2
P02829	P02829	44	9	9	ATP-dependent molecular chaperone HSP82	HSP82	>sp|P02829|HSP82_YEAST ATP-dependent molecular chaperone HSP82 OS=Saccharomyces cerevisiae (strain ATCC 204508 / S288c) GN=HSP82 PE=1 SV=1	1	44	9	9	43	43	44	41	42	41	42	9	9	9	9	7	7	9	9	9	9	9	7	7	9	59	17.5	17.5	81.405	709	709	1	85	0	By MS/MS	By MS/MS	By MS/MS	By MS/MS	By MS/MS	By MS/MS	By MS/MS	58.8
P02992	P02992	18	18	18	Elongation factor Tu, mitochondrial	TUF1	>sp|P02992|EFTU_YEAST Elongation factor Tu, mitochondrial OS=Saccharomyces cerevisiae (strain ATCC 204508 / S288c) GN=TUF1 PE=1 SV=1	1	18	18	18	17	17	15	16	16	17	18	17	17	15	16	16	17	18	17	17	15	16	16	17	18	60.4	60.4	60.4	47.972	437	437	1	142	0	By MS/MS	By MS/MS	By MS/MS	By MS/MS	By MS/MS	By MS/MS	By MS/MS	57
P02994	P02994	31	31	31	Elongation factor 1-alpha	TEF1	>sp|P02994|EF1A_YEAST Elongation factor 1-alpha OS=Saccharomyces cerevisiae (strain ATCC 204508 / S288c) GN=TEF1 PE=1 SV=1	1	31	31	31	25	26	29	26	29	27	29	25	26	29	26	29	27	29	25	26	29	26	29	27	29	70.1	70.1	70.1	50.032	458	458	1	523	0	By MS/MS	By MS/MS	By MS/MS	By MS/MS	By MS/MS	By MS/MS	By MS/MS	52.4
P03871	P03871	5	5	5	Partitioning protein REP1	REP1	>sp|P03871|REP1_YEAST Partitioning protein REP1 OS=Saccharomyces cerevisiae (strain ATCC 204508 / S288c) GN=REP1 PE=1 SV=1	1	5	5	5	3	4	3	4	4	2	3	3	4	3	4	4	2	3	3	4	3	4	4	2	3	20.9	20.9	20.9	43.231	373	373	1	30	0	By MS/MS	By MS/MS	By MS/MS	By MS/MS	By MS/MS	By MS/MS	By MS/MS	14.5
P03872	P03872	7	7	7	Partitioning protein REP2	REP2	>sp|P03872|REP2_YEAST Partitioning protein REP2 OS=Saccharomyces cerevisiae (strain ATCC 204508 / S288c) GN=REP2 PE=1 SV=1	1	7	7	7	6	7	7	5	6	7	6	6	7	7	5	6	7	6	6	7	7	5	6	7	6	35.8	35.8	35.8	33.196	296	296	1	56	0	By MS/MS	By MS/MS	By MS/MS	By MS/MS	By MS/MS	By MS/MS	By MS/MS	26.7
P03965	P03965	60	58	58	Carbamoyl-phosphate synthase arginine-specific large chain	CPA2	>sp|P03965|CARB_YEAST Carbamoyl-phosphate synthase arginine-specific large chain OS=Saccharomyces cerevisiae (strain ATCC 204508 / S288c) GN=CPA2 PE=1 SV=1	1	60	58	58	58	55	57	55	56	55	56	56	53	55	53	54	53	54	56	53	55	53	54	53	54	61.2	59.4	59.4	123.91	1118	1118	1	533	0	By MS/MS	By MS/MS	By MS/MS	By MS/MS	By MS/MS	By MS/MS	By MS/MS	59.7
P04037	P04037	7	7	7	Cytochrome c oxidase subunit 4, mitochondrial	COX4	>sp|P04037|COX4_YEAST Cytochrome c oxidase subunit 4, mitochondrial OS=Saccharomyces cerevisiae (strain ATCC 204508 / S288c) GN=COX4 PE=1 SV=1	1	7	7	7	6	4	5	6	6	5	4	6	4	5	6	6	5	4	6	4	5	6	6	5	4	72.3	72.3	72.3	17.142	155	155	1	41	0	By MS/MS	By MS/MS	By MS/MS	By MS/MS	By MS/MS	By MS/MS	By MS/MS	64.5
P04046	P04046	27	27	27	Amidophosphoribosyltransferase	ADE4	>sp|P04046|PUR1_YEAST Amidophosphoribosyltransferase OS=Saccharomyces cerevisiae (strain ATCC 204508 / S288c) GN=ADE4 PE=1 SV=2	1	27	27	27	25	25	26	25	26	26	24	25	25	26	25	26	26	24	25	25	26	25	26	26	24	60.6	60.6	60.6	56.719	510	510	1	236	0	By MS/MS	By MS/MS	By MS/MS	By MS/MS	By MS/MS	By MS/MS	By MS/MS	60.4
P04050	P04050	38	37	37	DNA-directed RNA polymerase II subunit RPB1	RPO21	>sp|P04050|RPB1_YEAST DNA-directed RNA polymerase II subunit RPB1 OS=Saccharomyces cerevisiae (strain ATCC 204508 / S288c) GN=RPO21 PE=1 SV=2	1	38	37	37	33	32	33	30	31	32	35	32	31	32	29	30	31	34	32	31	32	29	30	31	34	29.2	28.7	28.7	191.61	1733	1733	1	237	0	By MS/MS	By MS/MS	By MS/MS	By MS/MS	By MS/MS	By MS/MS	By MS/MS	26.2
P04076	P04076	26	26	26	Argininosuccinate lyase	ARG4	>sp|P04076|ARLY_YEAST Argininosuccinate lyase OS=Saccharomyces cerevisiae (strain ATCC 204508 / S288c) GN=ARG4 PE=1 SV=2	1	26	26	26	26	25	26	25	26	26	25	26	25	26	25	26	26	25	26	25	26	25	26	26	25	62	62	62	51.989	463	463	1	271	0	By MS/MS	By MS/MS	By MS/MS	By MS/MS	By MS/MS	By MS/MS	By MS/MS	62
P04147	P04147	32	32	32	Polyadenylate-binding protein, cytoplasmic and nuclear	PAB1	>sp|P04147|PABP_YEAST Polyadenylate-binding protein, cytoplasmic and nuclear OS=Saccharomyces cerevisiae (strain ATCC 204508 / S288c) GN=PAB1 PE=1 SV=4	1	32	32	32	31	30	31	30	31	28	28	31	30	31	30	31	28	28	31	30	31	30	31	28	28	65.9	65.9	65.9	64.343	577	577	1	268	0	By MS/MS	By MS/MS	By MS/MS	By MS/MS	By MS/MS	By MS/MS	By MS/MS	60.5
P04161	P04161	6	6	6	Phosphoribosylglycinamide formyltransferase	ADE8	>sp|P04161|PUR3_YEAST Phosphoribosylglycinamide formyltransferase OS=Saccharomyces cerevisiae (strain ATCC 204508 / S288c) GN=ADE8 PE=1 SV=1	1	6	6	6	6	6	6	6	5	6	6	6	6	6	6	5	6	6	6	6	6	6	5	6	6	30.8	30.8	30.8	23.54	214	214	1	51	0	By MS/MS	By MS/MS	By MS/MS	By MS/MS	By MS/MS	By MS/MS	By MS/MS	30.8
P04449	P04449	14	14	3	60S ribosomal protein L24-A	RPL24A	>sp|P04449|RL24A_YEAST 60S ribosomal protein L24-A OS=Saccharomyces cerevisiae (strain ATCC 204508 / S288c) GN=RPL24A PE=1 SV=1	1	14	14	3	14	13	13	11	13	13	13	14	13	13	11	13	13	13	3	3	3	3	3	3	3	34.8	34.8	7.7	17.613	155	155	1	114	0	By MS/MS	By MS/MS	By MS/MS	By MS/MS	By MS/MS	By MS/MS	By MS/MS	34.8
P04456	P04456	8	8	8	60S ribosomal protein L25	RPL25	>sp|P04456|RL25_YEAST 60S ribosomal protein L25 OS=Saccharomyces cerevisiae (strain ATCC 204508 / S288c) GN=RPL25 PE=1 SV=4	1	8	8	8	8	7	8	7	8	7	7	8	7	8	7	8	7	7	8	7	8	7	8	7	7	48.6	48.6	48.6	15.757	142	142	1	88	0	By MS/MS	By MS/MS	By MS/MS	By MS/MS	By MS/MS	By MS/MS	By MS/MS	48.6
P04650	P04650	3	3	3	60S ribosomal protein L39	RPL39	>sp|P04650|RL39_YEAST 60S ribosomal protein L39 OS=Saccharomyces cerevisiae (strain ATCC 204508 / S288c) GN=RPL39 PE=1 SV=3	1	3	3	3	3	2	2	3	3	3	3	3	2	2	3	3	3	3	3	2	2	3	3	3	3	21.6	21.6	21.6	6.3415	51	51	1	40	0	By MS/MS	By MS/MS	By MS/MS	By MS/MS	By MS/MS	By MS/MS	By MS/MS	21.6
P04801	P04801	34	34	34	Threonine--tRNA ligase, cytoplasmic	THS1	>sp|P04801|SYTC_YEAST Threonine--tRNA ligase, cytoplasmic OS=Saccharomyces cerevisiae (strain ATCC 204508 / S288c) GN=THS1 PE=1 SV=2	1	34	34	34	29	29	30	30	31	30	31	29	29	30	30	31	30	31	29	29	30	30	31	30	31	53.1	53.1	53.1	84.519	734	734	1	273	0	By MS/MS	By MS/MS	By MS/MS	By MS/MS	By MS/MS	By MS/MS	By MS/MS	45.5
P04802	P04802	34	34	34	Aspartate--tRNA ligase, cytoplasmic	DPS1	>sp|P04802|SYDC_YEAST Aspartate--tRNA ligase, cytoplasmic OS=Saccharomyces cerevisiae (strain ATCC 204508 / S288c) GN=DPS1 PE=1 SV=3	1	34	34	34	33	33	34	32	33	31	33	33	33	34	32	33	31	33	33	33	34	32	33	31	33	64.1	64.1	64.1	63.515	557	557	1	300	0	By MS/MS	By MS/MS	By MS/MS	By MS/MS	By MS/MS	By MS/MS	By MS/MS	63.6
P04806	P04806	31	31	28	Hexokinase-1	HXK1	>sp|P04806|HXKA_YEAST Hexokinase-1 OS=Saccharomyces cerevisiae (strain ATCC 204508 / S288c) GN=HXK1 PE=1 SV=2	1	31	31	28	28	29	29	29	31	28	31	28	29	29	29	31	28	31	25	26	26	26	28	25	28	71.3	71.3	67.8	53.738	485	485	1	332	0	By MS/MS	By MS/MS	By MS/MS	By MS/MS	By MS/MS	By MS/MS	By MS/MS	70.9
P04807	P04807	28	25	25	Hexokinase-2	HXK2	>sp|P04807|HXKB_YEAST Hexokinase-2 OS=Saccharomyces cerevisiae (strain ATCC 204508 / S288c) GN=HXK2 PE=1 SV=4	1	28	25	25	27	27	26	27	26	27	27	24	24	23	24	23	24	24	24	24	23	24	23	24	24	78.8	75.3	75.3	53.942	486	486	1	330	0	By MS/MS	By MS/MS	By MS/MS	By MS/MS	By MS/MS	By MS/MS	By MS/MS	78.8
P04840	P04840	21	21	21	Mitochondrial outer membrane protein porin 1	POR1	>sp|P04840|VDAC1_YEAST Mitochondrial outer membrane protein porin 1 OS=Saccharomyces cerevisiae (strain ATCC 204508 / S288c) GN=POR1 PE=1 SV=4	1	21	21	21	21	19	20	20	21	17	21	21	19	20	20	21	17	21	21	19	20	20	21	17	21	82.7	82.7	82.7	30.428	283	283	1	183	0	By MS/MS	By MS/MS	By MS/MS	By MS/MS	By MS/MS	By MS/MS	By MS/MS	82.7
P05030	P05030	42	42	17	Plasma membrane ATPase 1	PMA1	>sp|P05030|PMA1_YEAST Plasma membrane ATPase 1 OS=Saccharomyces cerevisiae (strain ATCC 204508 / S288c) GN=PMA1 PE=1 SV=2	1	42	42	17	40	40	42	41	41	38	40	40	40	42	41	41	38	40	16	15	17	16	16	15	16	49	49	22	99.618	918	918	1	560	0	By MS/MS	By MS/MS	By MS/MS	By MS/MS	By MS/MS	By MS/MS	By MS/MS	48.7
P05317	P05317	13	13	13	60S acidic ribosomal protein P0	RPP0	>sp|P05317|RLA0_YEAST 60S acidic ribosomal protein P0 OS=Saccharomyces cerevisiae (strain ATCC 204508 / S288c) GN=RPP0 PE=1 SV=2	1	13	13	13	11	10	12	10	13	13	12	11	10	12	10	13	13	12	11	10	12	10	13	13	12	51	51	51	33.717	312	312	1	102	0	By MS/MS	By MS/MS	By MS/MS	By MS/MS	By MS/MS	By MS/MS	By MS/MS	38.1
P05318	P05318	5	5	5	60S acidic ribosomal protein P1-alpha	RPP1A	>sp|P05318|RLA1_YEAST 60S acidic ribosomal protein P1-alpha OS=Saccharomyces cerevisiae (strain ATCC 204508 / S288c) GN=RPP1A PE=1 SV=4	1	5	5	5	5	4	5	5	4	5	4	5	4	5	5	4	5	4	5	4	5	5	4	5	4	86.8	86.8	86.8	10.908	106	106	1	50	0	By MS/MS	By MS/MS	By MS/MS	By MS/MS	By MS/MS	By MS/MS	By MS/MS	86.8
P05319	P05319	7	7	7	60S acidic ribosomal protein P2-alpha	RPP2A	>sp|P05319|RLA2_YEAST 60S acidic ribosomal protein P2-alpha OS=Saccharomyces cerevisiae (strain ATCC 204508 / S288c) GN=RPP2A PE=1 SV=1	1	7	7	7	6	5	6	6	6	6	7	6	5	6	6	6	6	7	6	5	6	6	6	6	7	96.2	96.2	96.2	10.746	106	106	1	78	0	By MS/MS	By MS/MS	By MS/MS	By MS/MS	By MS/MS	By MS/MS	By MS/MS	96.2
P05373	P05373	11	11	11	Delta-aminolevulinic acid dehydratase	HEM2	>sp|P05373|HEM2_YEAST Delta-aminolevulinic acid dehydratase OS=Saccharomyces cerevisiae (strain ATCC 204508 / S288c) GN=HEM2 PE=1 SV=2	1	11	11	11	10	7	11	7	10	10	10	10	7	11	7	10	10	10	10	7	11	7	10	10	10	51.5	51.5	51.5	37.74	342	342	1	82	0	By MS/MS	By MS/MS	By MS/MS	By MS/MS	By MS/MS	By MS/MS	By MS/MS	45
P05374	P05374	23	23	23	Phosphatidylethanolamine N-methyltransferase	CHO2	>sp|P05374|CHO2_YEAST Phosphatidylethanolamine N-methyltransferase OS=Saccharomyces cerevisiae (strain ATCC 204508 / S288c) GN=CHO2 PE=1 SV=1	1	23	23	23	18	19	20	16	18	18	18	18	19	20	16	18	18	18	18	19	20	16	18	18	18	30	30	30	101.2	869	869	1	145	0	By MS/MS	By MS/MS	By MS/MS	By MS/MS	By MS/MS	By MS/MS	By MS/MS	26.2
P05375	P05375	3	3	3	Phosphatidyl-N-methylethanolamine N-methyltransferase	OPI3	>sp|P05375|PEM2_YEAST Phosphatidyl-N-methylethanolamine N-methyltransferase OS=Saccharomyces cerevisiae (strain ATCC 204508 / S288c) GN=OPI3 PE=1 SV=1	1	3	3	3	2	2	2	2	2	2	3	2	2	2	2	2	2	3	2	2	2	2	2	2	3	20.9	20.9	20.9	23.15	206	206	1	15	0	By MS/MS	By MS/MS	By MS/MS	By MS/MS	By MS/MS	By MS/MS	By MS/MS	11.7
P05453	P05453	23	23	23	Eukaryotic peptide chain release factor GTP-binding subunit	SUP35	>sp|P05453|ERF3_YEAST Eukaryotic peptide chain release factor GTP-binding subunit OS=Saccharomyces cerevisiae (strain ATCC 204508 / S288c) GN=SUP35 PE=1 SV=1	1	23	23	23	23	21	23	21	20	20	22	23	21	23	21	20	20	22	23	21	23	21	20	20	22	46.7	46.7	46.7	76.55	685	685	1	182	0	By MS/MS	By MS/MS	By MS/MS	By MS/MS	By MS/MS	By MS/MS	By MS/MS	46.7
P05626	P05626	10	10	10	ATP synthase subunit 4, mitochondrial	ATP4	>sp|P05626|ATPF_YEAST ATP synthase subunit 4, mitochondrial OS=Saccharomyces cerevisiae (strain ATCC 204508 / S288c) GN=ATP4 PE=1 SV=2	1	10	10	10	10	10	9	10	10	9	8	10	10	9	10	10	9	8	10	10	9	10	10	9	8	42.6	42.6	42.6	26.925	244	244	1	78	0	By MS/MS	By MS/MS	By MS/MS	By MS/MS	By MS/MS	By MS/MS	By MS/MS	42.6
P05694	P05694	55	55	55	5-methyltetrahydropteroyltriglutamate--homocysteine methyltransferase	MET6	>sp|P05694|METE_YEAST 5-methyltetrahydropteroyltriglutamate--homocysteine methyltransferase OS=Saccharomyces cerevisiae (strain ATCC 204508 / S288c) GN=MET6 PE=1 SV=4	1	55	55	55	54	53	54	52	55	52	52	54	53	54	52	55	52	52	54	53	54	52	55	52	52	74.2	74.2	74.2	85.859	767	767	1	685	0	By MS/MS	By MS/MS	By MS/MS	By MS/MS	By MS/MS	By MS/MS	By MS/MS	73.4
P05738	P05738	11	11	2	60S ribosomal protein L9-A	RPL9A	>sp|P05738|RL9A_YEAST 60S ribosomal protein L9-A OS=Saccharomyces cerevisiae (strain ATCC 204508 / S288c) GN=RPL9A PE=1 SV=2	1	11	11	2	11	11	10	11	11	11	11	11	11	10	11	11	11	11	2	2	2	2	2	2	2	64.4	64.4	13.6	21.569	191	191	1	139	0	By MS/MS	By MS/MS	By MS/MS	By MS/MS	By MS/MS	By MS/MS	By MS/MS	64.4
P05739	P05739	14	14	6	60S ribosomal protein L6-B	RPL6B	>sp|P05739|RL6B_YEAST 60S ribosomal protein L6-B OS=Saccharomyces cerevisiae (strain ATCC 204508 / S288c) GN=RPL6B PE=1 SV=4	1	14	14	6	12	12	14	12	14	12	12	12	12	14	12	14	12	12	6	6	6	6	6	6	6	68.2	68.2	30.1	19.986	176	176	1	127	0	By MS/MS	By MS/MS	By MS/MS	By MS/MS	By MS/MS	By MS/MS	By MS/MS	58
P05745	P05745	8	2	2	60S ribosomal protein L36-A	RPL36A	>sp|P05745|RL36A_YEAST 60S ribosomal protein L36-A OS=Saccharomyces cerevisiae (strain ATCC 204508 / S288c) GN=RPL36A PE=1 SV=3	1	8	2	2	8	8	8	8	8	8	8	2	2	2	2	2	2	2	2	2	2	2	2	2	2	57	10	10	11.124	100	100	1	28	0	By MS/MS	By MS/MS	By MS/MS	By MS/MS	By MS/MS	By MS/MS	By MS/MS	57
P05748	P05748	9	9	2	60S ribosomal protein L15-A	RPL15A	>sp|P05748|RL15A_YEAST 60S ribosomal protein L15-A OS=Saccharomyces cerevisiae (strain ATCC 204508 / S288c) GN=RPL15A PE=1 SV=3	1	9	9	2	8	8	9	8	9	8	8	8	8	9	8	9	8	8	1	1	2	1	2	1	1	36.8	36.8	8.3	24.422	204	204	1	99	0	By MS/MS	By MS/MS	By MS/MS	By MS/MS	By MS/MS	By MS/MS	By MS/MS	33.3
P05749	P05749	4	4	3	60S ribosomal protein L22-A	RPL22A	>sp|P05749|RL22A_YEAST 60S ribosomal protein L22-A OS=Saccharomyces cerevisiae (strain ATCC 204508 / S288c) GN=RPL22A PE=1 SV=3	1	4	4	3	4	4	4	4	4	4	4	4	4	4	4	4	4	4	3	3	3	3	3	3	3	61.2	61.2	55.4	13.693	121	121	1	44	0	By MS/MS	By MS/MS	By MS/MS	By MS/MS	By MS/MS	By MS/MS	By MS/MS	61.2
P05750	P05750	21	21	21	40S ribosomal protein S3	RPS3	>sp|P05750|RS3_YEAST 40S ribosomal protein S3 OS=Saccharomyces cerevisiae (strain ATCC 204508 / S288c) GN=RPS3 PE=1 SV=5	1	21	21	21	21	21	21	21	21	20	21	21	21	21	21	21	20	21	21	21	21	21	21	20	21	75	75	75	26.502	240	240	1	232	0	By MS/MS	By MS/MS	By MS/MS	By MS/MS	By MS/MS	By MS/MS	By MS/MS	75
P05755	P05755	16	16	2	40S ribosomal protein S9-B	RPS9B	>sp|P05755|RS9B_YEAST 40S ribosomal protein S9-B OS=Saccharomyces cerevisiae (strain ATCC 204508 / S288c) GN=RPS9B PE=1 SV=4	1	16	16	2	15	15	16	16	16	15	14	15	15	16	16	16	15	14	2	2	2	2	2	2	2	51.8	51.8	8.2	22.298	195	195	1	162	0	By MS/MS	By MS/MS	By MS/MS	By MS/MS	By MS/MS	By MS/MS	By MS/MS	51.8
P05756	P05756	10	10	10	40S ribosomal protein S13	RPS13	>sp|P05756|RS13_YEAST 40S ribosomal protein S13 OS=Saccharomyces cerevisiae (strain ATCC 204508 / S288c) GN=RPS13 PE=1 SV=3	1	10	10	10	9	9	10	9	10	9	9	9	9	10	9	10	9	9	9	9	10	9	10	9	9	58.9	58.9	58.9	17.029	151	151	1	114	0	By MS/MS	By MS/MS	By MS/MS	By MS/MS	By MS/MS	By MS/MS	By MS/MS	58.3
P05759	P05759	9	9	4	Ubiquitin-40S ribosomal protein S31;Ubiquitin;40S ribosomal protein S31	RPS31	>sp|P05759|RS27A_YEAST Ubiquitin-40S ribosomal protein S31 OS=Saccharomyces cerevisiae (strain ATCC 204508 / S288c) GN=RPS31 PE=1 SV=3	1	9	9	4	9	9	9	9	9	8	9	9	9	9	9	9	8	9	4	4	4	4	4	3	4	49.3	49.3	18.4	17.216	152	152	1	141	0	By MS/MS	By MS/MS	By MS/MS	By MS/MS	By MS/MS	By MS/MS	By MS/MS	49.3
P06100	P06100	2	2	2	General negative regulator of transcription subunit 2	CDC36	>sp|P06100|NOT2_YEAST General negative regulator of transcription subunit 2 OS=Saccharomyces cerevisiae (strain ATCC 204508 / S288c) GN=CDC36 PE=1 SV=1	1	2	2	2	2	2	2	1	2	2	2	2	2	2	1	2	2	2	2	2	2	1	2	2	2	11	11	11	22.362	191	191	1	13	0	By MS/MS	By MS/MS	By MS/MS	By MS/MS	By MS/MS	By MS/MS	By MS/MS	11
P06101	P06101	15	15	15	Hsp90 co-chaperone Cdc37	CDC37	>sp|P06101|CDC37_YEAST Hsp90 co-chaperone Cdc37 OS=Saccharomyces cerevisiae (strain ATCC 204508 / S288c) GN=CDC37 PE=1 SV=2	1	15	15	15	13	13	13	14	12	13	13	13	13	13	14	12	13	13	13	13	13	14	12	13	13	44.7	44.7	44.7	58.384	506	506	1	106	0	By MS/MS	By MS/MS	By MS/MS	By MS/MS	By MS/MS	By MS/MS	By MS/MS	39.5
P06102	P06102	9	9	9	General negative regulator of transcription subunit 3	NOT3	>sp|P06102|NOT3_YEAST General negative regulator of transcription subunit 3 OS=Saccharomyces cerevisiae (strain ATCC 204508 / S288c) GN=NOT3 PE=1 SV=2	1	9	9	9	9	8	8	8	7	8	8	9	8	8	8	7	8	8	9	8	8	8	7	8	8	14.8	14.8	14.8	94.402	836	836	1	63	0	By MS/MS	By MS/MS	By MS/MS	By MS/MS	By MS/MS	By MS/MS	By MS/MS	14.8
P06103	P06103	22	22	22	Eukaryotic translation initiation factor 3 subunit B	PRT1	>sp|P06103|EIF3B_YEAST Eukaryotic translation initiation factor 3 subunit B OS=Saccharomyces cerevisiae (strain ATCC 204508 / S288c) GN=PRT1 PE=1 SV=1	1	22	22	22	18	20	20	22	21	16	15	18	20	20	22	21	16	15	18	20	20	22	21	16	15	39.7	39.7	39.7	88.129	763	763	1	138	0	By MS/MS	By MS/MS	By MS/MS	By MS/MS	By MS/MS	By MS/MS	By MS/MS	33.6
P06105	P06105	59	59	59	Protein SCP160	SCP160	>sp|P06105|SC160_YEAST Protein SCP160 OS=Saccharomyces cerevisiae (strain ATCC 204508 / S288c) GN=SCP160 PE=1 SV=3	1	59	59	59	56	53	56	56	57	54	51	56	53	56	56	57	54	51	56	53	56	56	57	54	51	58.2	58.2	58.2	134.81	1222	1222	1	476	0	By MS/MS	By MS/MS	By MS/MS	By MS/MS	By MS/MS	By MS/MS	By MS/MS	56.4
P06106	P06106	20	20	20	Protein MET17;O-acetylhomoserine sulfhydrylase;O-acetylserine sulfhydrylase	MET17	>sp|P06106|MET17_YEAST Protein MET17 OS=Saccharomyces cerevisiae (strain ATCC 204508 / S288c) GN=MET17 PE=1 SV=3	1	20	20	20	19	17	18	16	18	17	19	19	17	18	16	18	17	19	19	17	18	16	18	17	19	57.7	57.7	57.7	48.671	444	444	1	231	0	By MS/MS	By MS/MS	By MS/MS	By MS/MS	By MS/MS	By MS/MS	By MS/MS	57.7
P06115	P06115	12	12	12	Catalase T	CTT1	>sp|P06115|CATT_YEAST Catalase T OS=Saccharomyces cerevisiae (strain ATCC 204508 / S288c) GN=CTT1 PE=1 SV=3	1	12	12	12	10	11	9	12	11	11	10	10	11	9	12	11	11	10	10	11	9	12	11	11	10	32.2	32.2	32.2	64.583	562	562	1	88	0	By MS/MS	By MS/MS	By MS/MS	By MS/MS	By MS/MS	By MS/MS	By MS/MS	25.1
P06168	P06168	22	22	22	Ketol-acid reductoisomerase, mitochondrial	ILV5	>sp|P06168|ILV5_YEAST Ketol-acid reductoisomerase, mitochondrial OS=Saccharomyces cerevisiae (strain ATCC 204508 / S288c) GN=ILV5 PE=1 SV=1	1	22	22	22	20	20	21	20	22	20	21	20	20	21	20	22	20	21	20	20	21	20	22	20	21	65.3	65.3	65.3	44.368	395	395	1	274	0	By MS/MS	By MS/MS	By MS/MS	By MS/MS	By MS/MS	By MS/MS	By MS/MS	60.3
P06197	P06197	7	7	7	CDP-diacylglycerol--inositol 3-phosphatidyltransferase	PIS1	>sp|P06197|PIS_YEAST CDP-diacylglycerol--inositol 3-phosphatidyltransferase OS=Saccharomyces cerevisiae (strain ATCC 204508 / S288c) GN=PIS1 PE=1 SV=1	1	7	7	7	4	4	6	5	7	5	5	4	4	6	5	7	5	5	4	4	6	5	7	5	5	32.7	32.7	32.7	24.823	220	220	1	36	0	By MS/MS	By MS/MS	By MS/MS	By MS/MS	By MS/MS	By MS/MS	By MS/MS	16.8
P06244	P06244	5	5	3	cAMP-dependent protein kinase type 1	TPK1	>sp|P06244|KAPA_YEAST cAMP-dependent protein kinase type 1 OS=Saccharomyces cerevisiae (strain ATCC 204508 / S288c) GN=TPK1 PE=1 SV=3	1	5	5	3	5	5	4	5	4	5	5	5	5	4	5	4	5	5	3	3	3	3	3	3	3	11.6	11.6	7.3	46.075	397	397	1	35	0	By MS/MS	By MS/MS	By MS/MS	By MS/MS	By MS/MS	By MS/MS	By MS/MS	11.6
P06634	P06634	31	31	26	ATP-dependent RNA helicase DED1	DED1	>sp|P06634|DED1_YEAST ATP-dependent RNA helicase DED1 OS=Saccharomyces cerevisiae (strain ATCC 204508 / S288c) GN=DED1 PE=1 SV=2	1	31	31	26	30	28	30	27	28	26	28	30	28	30	27	28	26	28	25	23	25	23	23	22	23	71.7	71.7	63.4	65.552	604	604	1	269	0	By MS/MS	By MS/MS	By MS/MS	By MS/MS	By MS/MS	By MS/MS	By MS/MS	71.7
P06704	P06704	4	4	4	Cell division control protein 31	CDC31	>sp|P06704|CDC31_YEAST Cell division control protein 31 OS=Saccharomyces cerevisiae (strain ATCC 204508 / S288c) GN=CDC31 PE=1 SV=2	1	4	4	4	4	3	3	4	4	3	2	4	3	3	4	4	3	2	4	3	3	4	4	3	2	30.4	30.4	30.4	18.751	161	161	1	23	0	By MS/MS	By MS/MS	By MS/MS	By MS/MS	By MS/MS	By MS/MS	By MS/MS	30.4
P06738	P06738	30	30	30	Glycogen phosphorylase	GPH1	>sp|P06738|PHSG_YEAST Glycogen phosphorylase OS=Saccharomyces cerevisiae (strain ATCC 204508 / S288c) GN=GPH1 PE=1 SV=4	1	30	30	30	22	22	18	21	24	24	28	22	22	18	21	24	24	28	22	22	18	21	24	24	28	48.1	48.1	48.1	103.27	902	902	1	174	0	By MS/MS	By MS/MS	By MS/MS	By MS/MS	By MS/MS	By MS/MS	By MS/MS	32.4
P06780	P06780	11	11	11	GTP-binding protein RHO1	RHO1	>sp|P06780|RHO1_YEAST GTP-binding protein RHO1 OS=Saccharomyces cerevisiae (strain ATCC 204508 / S288c) GN=RHO1 PE=1 SV=3	1	11	11	11	9	9	8	8	8	10	10	9	9	8	8	8	10	10	9	9	8	8	8	10	10	66	66	66	23.152	209	209	1	78	0	By MS/MS	By MS/MS	By MS/MS	By MS/MS	By MS/MS	By MS/MS	By MS/MS	51.2
P06782	P06782	13	13	13	Carbon catabolite-derepressing protein kinase	SNF1	>sp|P06782|SNF1_YEAST Carbon catabolite-derepressing protein kinase OS=Saccharomyces cerevisiae (strain ATCC 204508 / S288c) GN=SNF1 PE=1 SV=1	1	13	13	13	9	9	11	7	10	9	8	9	9	11	7	10	9	8	9	9	11	7	10	9	8	31.1	31.1	31.1	72.045	633	633	1	76	0	By MS/MS	By MS/MS	By MS/MS	By MS/MS	By MS/MS	By MS/MS	By matching	22
P06783	P06783	4	4	4	Pheromone a factor receptor	STE3	>sp|P06783|STE3_YEAST Pheromone a factor receptor OS=Saccharomyces cerevisiae (strain ATCC 204508 / S288c) GN=STE3 PE=1 SV=1	1	4	4	4	2	2	3	2	4	4	3	2	2	3	2	4	4	3	2	2	3	2	4	4	3	8.5	8.5	8.5	53.708	470	470	1	22	0	By MS/MS	By MS/MS	By MS/MS	By matching	By MS/MS	By MS/MS	By matching	4
P06785	P06785	9	9	9	Thymidylate synthase	CDC21	>sp|P06785|TYSY_YEAST Thymidylate synthase OS=Saccharomyces cerevisiae (strain ATCC 204508 / S288c) GN=CDC21 PE=1 SV=1	1	9	9	9	8	7	7	7	6	8	9	8	7	7	7	6	8	9	8	7	7	7	6	8	9	33.9	33.9	33.9	35.047	304	304	1	56	0	By MS/MS	By MS/MS	By MS/MS	By MS/MS	By MS/MS	By MS/MS	By MS/MS	29.9
P06786	P06786	9	9	9	DNA topoisomerase 2	TOP2	>sp|P06786|TOP2_YEAST DNA topoisomerase 2 OS=Saccharomyces cerevisiae (strain ATCC 204508 / S288c) GN=TOP2 PE=1 SV=2	1	9	9	9	4	5	6	8	7	4	6	4	5	6	8	7	4	6	4	5	6	8	7	4	6	7.1	7.1	7.1	164.21	1428	1428	1	41	0	By MS/MS	By MS/MS	By MS/MS	By MS/MS	By MS/MS	By MS/MS	By MS/MS	2.9
P06787	P06787	7	7	7	Calmodulin	CMD1	>sp|P06787|CALM_YEAST Calmodulin OS=Saccharomyces cerevisiae (strain ATCC 204508 / S288c) GN=CMD1 PE=1 SV=1	1	7	7	7	7	7	7	6	7	6	6	7	7	7	6	7	6	6	7	7	7	6	7	6	6	69.4	69.4	69.4	16.135	147	147	1	56	0	By MS/MS	By MS/MS	By MS/MS	By MS/MS	By MS/MS	By MS/MS	By MS/MS	69.4
P07143	P07143	4	4	4	Cytochrome c1, heme protein, mitochondrial	CYT1	>sp|P07143|CY1_YEAST Cytochrome c1, heme protein, mitochondrial OS=Saccharomyces cerevisiae (strain ATCC 204508 / S288c) GN=CYT1 PE=1 SV=1	1	4	4	4	3	4	2	3	3	3	2	3	4	2	3	3	3	2	3	4	2	3	3	3	2	21	21	21	34.054	309	309	1	27	0	By MS/MS	By MS/MS	By MS/MS	By MS/MS	By MS/MS	By MS/MS	By MS/MS	15.9
P07149	P07149	100	100	100	Fatty acid synthase subunit beta;3-hydroxyacyl-[acyl-carrier-protein] dehydratase;Enoyl-[acyl-carrier-protein] reductase [NADH];[Acyl-carrier-protein] acetyltransferase;[Acyl-carrier-protein] malonyltransferase;S-acyl fatty acid synthase thioesterase	FAS1	>sp|P07149|FAS1_YEAST Fatty acid synthase subunit beta OS=Saccharomyces cerevisiae (strain ATCC 204508 / S288c) GN=FAS1 PE=1 SV=2	1	100	100	100	92	89	95	85	91	90	93	92	89	95	85	91	90	93	92	89	95	85	91	90	93	59.4	59.4	59.4	228.69	2051	2051	1	894	0	By MS/MS	By MS/MS	By MS/MS	By MS/MS	By MS/MS	By MS/MS	By MS/MS	54.8
P07170	P07170	16	16	16	Adenylate kinase	ADK1	>sp|P07170|KAD2_YEAST Adenylate kinase OS=Saccharomyces cerevisiae (strain ATCC 204508 / S288c) GN=ADK1 PE=1 SV=2	1	16	16	16	16	15	16	15	15	14	16	16	15	16	15	15	14	16	16	15	16	15	15	14	16	71.6	71.6	71.6	24.254	222	222	1	154	0	By MS/MS	By MS/MS	By MS/MS	By MS/MS	By MS/MS	By MS/MS	By MS/MS	71.6
P07172	P07172	13	13	13	Histidinol-phosphate aminotransferase	HIS5	>sp|P07172|HIS8_YEAST Histidinol-phosphate aminotransferase OS=Saccharomyces cerevisiae (strain ATCC 204508 / S288c) GN=HIS5 PE=1 SV=2	1	13	13	13	12	11	12	11	12	11	12	12	11	12	11	12	11	12	12	11	12	11	12	11	12	51.9	51.9	51.9	42.646	385	385	1	110	0	By MS/MS	By MS/MS	By MS/MS	By MS/MS	By MS/MS	By MS/MS	By MS/MS	48.3
P07213	P07213	26	26	26	Mitochondrial import receptor subunit TOM70	TOM70	>sp|P07213|TOM70_YEAST Mitochondrial import receptor subunit TOM70 OS=Saccharomyces cerevisiae (strain ATCC 204508 / S288c) GN=TOM70 PE=1 SV=2	1	26	26	26	23	24	24	24	23	20	24	23	24	24	24	23	20	24	23	24	24	24	23	20	24	49.3	49.3	49.3	70.122	617	617	1	221	0	By MS/MS	By MS/MS	By MS/MS	By MS/MS	By MS/MS	By MS/MS	By MS/MS	45.1
P07244	P07244	35	35	35	Bifunctional purine biosynthetic protein ADE5,7;Phosphoribosylamine--glycine ligase;Phosphoribosylformylglycinamidine cyclo-ligase	ADE5,7	>sp|P07244|PUR2_YEAST Bifunctional purine biosynthetic protein ADE5,7 OS=Saccharomyces cerevisiae (strain ATCC 204508 / S288c) GN=ADE5,7 PE=1 SV=1	1	35	35	35	35	30	33	31	33	33	32	35	30	33	31	33	33	32	35	30	33	31	33	33	32	62.7	62.7	62.7	86.067	802	802	1	322	0	By MS/MS	By MS/MS	By MS/MS	By MS/MS	By MS/MS	By MS/MS	By MS/MS	62.7
P07245	P07245	44	44	40	C-1-tetrahydrofolate synthase, cytoplasmic;Methylenetetrahydrofolate dehydrogenase;Methenyltetrahydrofolate cyclohydrolase;Formyltetrahydrofolate synthetase	ADE3	>sp|P07245|C1TC_YEAST C-1-tetrahydrofolate synthase, cytoplasmic OS=Saccharomyces cerevisiae (strain ATCC 204508 / S288c) GN=ADE3 PE=1 SV=1	1	44	44	40	41	38	41	39	43	37	41	41	38	41	39	43	37	41	37	34	37	35	39	33	37	69	69	66.2	102.2	946	946	1	372	0	By MS/MS	By MS/MS	By MS/MS	By MS/MS	By MS/MS	By MS/MS	By MS/MS	60.6
P07246	P07246	17	15	15	Alcohol dehydrogenase 3, mitochondrial	ADH3	>sp|P07246|ADH3_YEAST Alcohol dehydrogenase 3, mitochondrial OS=Saccharomyces cerevisiae (strain ATCC 204508 / S288c) GN=ADH3 PE=1 SV=2	1	17	15	15	14	13	17	13	17	15	13	12	11	15	11	15	13	12	12	11	15	11	15	13	12	54.1	46.7	46.7	40.369	375	375	1	104	0	By MS/MS	By MS/MS	By MS/MS	By MS/MS	By MS/MS	By MS/MS	By MS/MS	41.9
P07251	P07251	28	28	28	ATP synthase subunit alpha, mitochondrial	ATP1	>sp|P07251|ATPA_YEAST ATP synthase subunit alpha, mitochondrial OS=Saccharomyces cerevisiae (strain ATCC 204508 / S288c) GN=ATP1 PE=1 SV=5	1	28	28	28	28	25	27	26	25	27	28	28	25	27	26	25	27	28	28	25	27	26	25	27	28	60.7	60.7	60.7	58.607	545	545	1	257	0	By MS/MS	By MS/MS	By MS/MS	By MS/MS	By MS/MS	By MS/MS	By MS/MS	60.7
P07253	P07253	2	2	2	Cytochrome B pre-mRNA-processing protein 6	CBP6	>sp|P07253|CBP6_YEAST Cytochrome B pre-mRNA-processing protein 6 OS=Saccharomyces cerevisiae (strain ATCC 204508 / S288c) GN=CBP6 PE=1 SV=1	1	2	2	2	2	2	2	2	2	2	2	2	2	2	2	2	2	2	2	2	2	2	2	2	2	11.1	11.1	11.1	18.678	162	162	1	14	0	By MS/MS	By MS/MS	By MS/MS	By MS/MS	By MS/MS	By MS/MS	By matching	11.1
P07256	P07256	20	20	20	Cytochrome b-c1 complex subunit 1, mitochondrial	COR1	>sp|P07256|QCR1_YEAST Cytochrome b-c1 complex subunit 1, mitochondrial OS=Saccharomyces cerevisiae (strain ATCC 204508 / S288c) GN=COR1 PE=1 SV=1	1	20	20	20	20	20	19	20	20	20	19	20	20	19	20	20	20	19	20	20	19	20	20	20	19	61.1	61.1	61.1	50.227	457	457	1	185	0	By MS/MS	By MS/MS	By MS/MS	By MS/MS	By MS/MS	By MS/MS	By MS/MS	61.1
P07257	P07257	18	18	18	Cytochrome b-c1 complex subunit 2, mitochondrial	QCR2	>sp|P07257|QCR2_YEAST Cytochrome b-c1 complex subunit 2, mitochondrial OS=Saccharomyces cerevisiae (strain ATCC 204508 / S288c) GN=QCR2 PE=1 SV=1	1	18	18	18	18	17	18	17	18	17	17	18	17	18	17	18	17	17	18	17	18	17	18	17	17	59	59	59	40.478	368	368	1	141	0	By MS/MS	By MS/MS	By MS/MS	By MS/MS	By MS/MS	By MS/MS	By MS/MS	59
P07258	P07258	9	9	9	Carbamoyl-phosphate synthase arginine-specific small chain	CPA1	>sp|P07258|CARA_YEAST Carbamoyl-phosphate synthase arginine-specific small chain OS=Saccharomyces cerevisiae (strain ATCC 204508 / S288c) GN=CPA1 PE=1 SV=1	1	9	9	9	4	5	5	4	3	3	4	4	5	5	4	3	3	4	4	5	5	4	3	3	4	40.1	40.1	40.1	45.361	411	411	1	34	0	By MS/MS	By MS/MS	By MS/MS	By MS/MS	By MS/MS	By MS/MS	By MS/MS	15.1
P07259	P07259	86	86	84	Protein URA2;Glutamine-dependent carbamoyl-phosphate synthase;Aspartate carbamoyltransferase	URA2	>sp|P07259|PYR1_YEAST Protein URA2 OS=Saccharomyces cerevisiae (strain ATCC 204508 / S288c) GN=URA2 PE=1 SV=5	1	86	86	84	76	73	83	74	79	79	81	76	73	83	74	79	79	81	74	71	81	72	77	77	79	50.3	50.3	49.4	245.04	2214	2214	1	651	0	By MS/MS	By MS/MS	By MS/MS	By MS/MS	By MS/MS	By MS/MS	By MS/MS	44.4
P07260	P07260	11	11	11	Eukaryotic translation initiation factor 4E	CDC33	>sp|P07260|IF4E_YEAST Eukaryotic translation initiation factor 4E OS=Saccharomyces cerevisiae (strain ATCC 204508 / S288c) GN=CDC33 PE=1 SV=1	1	11	11	11	9	8	11	10	11	9	11	9	8	11	10	11	9	11	9	8	11	10	11	9	11	46.5	46.5	46.5	24.254	213	213	1	94	0	By MS/MS	By MS/MS	By MS/MS	By MS/MS	By MS/MS	By MS/MS	By MS/MS	41.3
P07264	P07264	36	36	36	3-isopropylmalate dehydratase	LEU1	>sp|P07264|LEUC_YEAST 3-isopropylmalate dehydratase OS=Saccharomyces cerevisiae (strain ATCC 204508 / S288c) GN=LEU1 PE=1 SV=3	1	36	36	36	34	33	34	34	33	33	32	34	33	34	34	33	33	32	34	33	34	34	33	33	32	55.7	55.7	55.7	85.793	779	779	1	290	0	By MS/MS	By MS/MS	By MS/MS	By MS/MS	By MS/MS	By MS/MS	By MS/MS	54.4
P07267	P07267	17	17	17	Saccharopepsin	PEP4	>sp|P07267|CARP_YEAST Saccharopepsin OS=Saccharomyces cerevisiae (strain ATCC 204508 / S288c) GN=PEP4 PE=1 SV=1	1	17	17	17	15	13	16	14	17	15	15	15	13	16	14	17	15	15	15	13	16	14	17	15	15	54.3	54.3	54.3	44.498	405	405	1	146	0	By MS/MS	By MS/MS	By MS/MS	By MS/MS	By MS/MS	By MS/MS	By MS/MS	41.7
P07273	P07273	7	7	7	Transcription elongation factor S-II	DST1	>sp|P07273|TFS2_YEAST Transcription elongation factor S-II OS=Saccharomyces cerevisiae (strain ATCC 204508 / S288c) GN=DST1 PE=1 SV=4	1	7	7	7	5	7	6	7	6	7	5	5	7	6	7	6	7	5	5	7	6	7	6	7	5	29.1	29.1	29.1	34.843	309	309	1	43	0	By MS/MS	By MS/MS	By MS/MS	By MS/MS	By MS/MS	By MS/MS	By MS/MS	24.3
P07274	P07274	5	5	5	Profilin	PFY1	>sp|P07274|PROF_YEAST Profilin OS=Saccharomyces cerevisiae (strain ATCC 204508 / S288c) GN=PFY1 PE=1 SV=2	1	5	5	5	5	5	5	5	5	5	5	5	5	5	5	5	5	5	5	5	5	5	5	5	5	79.4	79.4	79.4	13.677	126	126	1	51	0	By MS/MS	By MS/MS	By MS/MS	By MS/MS	By MS/MS	By MS/MS	By MS/MS	79.4
P07275	P07275	20	20	20	Delta-1-pyrroline-5-carboxylate dehydrogenase, mitochondrial	PUT2	>sp|P07275|PUT2_YEAST Delta-1-pyrroline-5-carboxylate dehydrogenase, mitochondrial OS=Saccharomyces cerevisiae (strain ATCC 204508 / S288c) GN=PUT2 PE=1 SV=2	1	20	20	20	18	17	17	17	19	18	19	18	17	17	17	19	18	19	18	17	17	17	19	18	19	47.1	47.1	47.1	64.434	575	575	1	133	0	By MS/MS	By MS/MS	By MS/MS	By MS/MS	By MS/MS	By MS/MS	By MS/MS	43.7
P07277	P07277	11	11	11	Mevalonate kinase	ERG12	>sp|P07277|KIME_YEAST Mevalonate kinase OS=Saccharomyces cerevisiae (strain ATCC 204508 / S288c) GN=ERG12 PE=1 SV=1	1	11	11	11	9	7	10	8	10	9	8	9	7	10	8	10	9	8	9	7	10	8	10	9	8	42	42	42	48.459	443	443	1	68	0	By MS/MS	By MS/MS	By MS/MS	By MS/MS	By MS/MS	By MS/MS	By MS/MS	38.1
P07278	P07278	14	14	14	cAMP-dependent protein kinase regulatory subunit	BCY1	>sp|P07278|KAPR_YEAST cAMP-dependent protein kinase regulatory subunit OS=Saccharomyces cerevisiae (strain ATCC 204508 / S288c) GN=BCY1 PE=1 SV=4	1	14	14	14	14	14	13	14	13	12	13	14	14	13	14	13	12	13	14	14	13	14	13	12	13	48.3	48.3	48.3	47.218	416	416	1	118	0	By MS/MS	By MS/MS	By MS/MS	By MS/MS	By MS/MS	By MS/MS	By MS/MS	48.3
P07283	P07283	17	17	17	Phosphomannomutase	SEC53	>sp|P07283|PMM_YEAST Phosphomannomutase OS=Saccharomyces cerevisiae (strain ATCC 204508 / S288c) GN=SEC53 PE=1 SV=1	1	17	17	17	16	16	16	16	16	15	16	16	16	16	16	16	15	16	16	16	16	16	16	15	16	70.5	70.5	70.5	29.063	254	254	1	175	0	By MS/MS	By MS/MS	By MS/MS	By MS/MS	By MS/MS	By MS/MS	By MS/MS	67.7
P07284	P07284	26	26	26	Serine--tRNA ligase, cytoplasmic	SES1	>sp|P07284|SYSC_YEAST Serine--tRNA ligase, cytoplasmic OS=Saccharomyces cerevisiae (strain ATCC 204508 / S288c) GN=SES1 PE=1 SV=2	1	26	26	26	24	20	24	20	25	23	22	24	20	24	20	25	23	22	24	20	24	20	25	23	22	64.1	64.1	64.1	53.309	462	462	1	228	0	By MS/MS	By MS/MS	By MS/MS	By MS/MS	By MS/MS	By MS/MS	By MS/MS	60
P07285	P07285	13	13	13	Anthranilate phosphoribosyltransferase	TRP4	>sp|P07285|TRPD_YEAST Anthranilate phosphoribosyltransferase OS=Saccharomyces cerevisiae (strain ATCC 204508 / S288c) GN=TRP4 PE=1 SV=1	1	13	13	13	13	12	13	12	12	10	12	13	12	13	12	12	10	12	13	12	13	12	12	10	12	44.7	44.7	44.7	41.374	380	380	1	91	0	By MS/MS	By MS/MS	By MS/MS	By MS/MS	By MS/MS	By MS/MS	By MS/MS	44.7
P07342	P07342	30	30	30	Acetolactate synthase catalytic subunit, mitochondrial	ILV2	>sp|P07342|ILVB_YEAST Acetolactate synthase catalytic subunit, mitochondrial OS=Saccharomyces cerevisiae (strain ATCC 204508 / S288c) GN=ILV2 PE=1 SV=1	1	30	30	30	28	29	28	27	27	27	30	28	29	28	27	27	27	30	28	29	28	27	27	27	30	51.8	51.8	51.8	74.936	687	687	1	270	0	By MS/MS	By MS/MS	By MS/MS	By MS/MS	By MS/MS	By MS/MS	By MS/MS	46.9
P07347	P07347	5	5	5	N-terminal acetyltransferase A complex catalytic subunit ARD1	ARD1	>sp|P07347|ARD1_YEAST N-terminal acetyltransferase A complex catalytic subunit ARD1 OS=Saccharomyces cerevisiae (strain ATCC 204508 / S288c) GN=ARD1 PE=1 SV=2	1	5	5	5	3	4	5	4	3	4	4	3	4	5	4	3	4	4	3	4	5	4	3	4	4	23.1	23.1	23.1	27.603	238	238	1	32	0	By MS/MS	By MS/MS	By MS/MS	By MS/MS	By MS/MS	By MS/MS	By MS/MS	16.4
P07560	P07560	9	9	8	Ras-related protein SEC4	SEC4	>sp|P07560|SEC4_YEAST Ras-related protein SEC4 OS=Saccharomyces cerevisiae (strain ATCC 204508 / S288c) GN=SEC4 PE=1 SV=1	1	9	9	8	9	9	9	8	9	9	9	9	9	9	8	9	9	9	8	8	8	7	8	8	8	53.5	53.5	48.4	23.505	215	215	1	83	0	By MS/MS	By MS/MS	By MS/MS	By MS/MS	By MS/MS	By MS/MS	By MS/MS	53.5
P07703	P07703	15	15	15	DNA-directed RNA polymerases I and III subunit RPAC1	RPC40	>sp|P07703|RPAC1_YEAST DNA-directed RNA polymerases I and III subunit RPAC1 OS=Saccharomyces cerevisiae (strain ATCC 204508 / S288c) GN=RPC40 PE=1 SV=1	1	15	15	15	15	14	15	13	14	13	13	15	14	15	13	14	13	13	15	14	15	13	14	13	13	54	54	54	37.686	335	335	1	119	0	By MS/MS	By MS/MS	By MS/MS	By MS/MS	By MS/MS	By MS/MS	By MS/MS	54
P07991	P07991	23	23	23	Ornithine aminotransferase	CAR2	>sp|P07991|OAT_YEAST Ornithine aminotransferase OS=Saccharomyces cerevisiae (strain ATCC 204508 / S288c) GN=CAR2 PE=1 SV=2	1	23	23	23	21	20	22	20	22	22	22	21	20	22	20	22	22	22	21	20	22	20	22	22	22	80.7	80.7	80.7	46.085	424	424	1	221	0	By MS/MS	By MS/MS	By MS/MS	By MS/MS	By MS/MS	By MS/MS	By MS/MS	73.6
P08004	P08004	4	4	4	Chitin synthase 1	CHS1	>sp|P08004|CHS1_YEAST Chitin synthase 1 OS=Saccharomyces cerevisiae (strain ATCC 204508 / S288c) GN=CHS1 PE=1 SV=2	1	4	4	4	4	4	4	3	4	2	4	4	4	4	3	4	2	4	4	4	4	3	4	2	4	4.7	4.7	4.7	129.87	1131	1131	1	25	0	By MS/MS	By MS/MS	By MS/MS	By MS/MS	By MS/MS	By MS/MS	By MS/MS	4.7
P08018	P08018	8	8	8	MAP kinase kinase PBS2	PBS2	>sp|P08018|PBS2_YEAST MAP kinase kinase PBS2 OS=Saccharomyces cerevisiae (strain ATCC 204508 / S288c) GN=PBS2 PE=1 SV=4	1	8	8	8	6	4	5	5	8	4	7	6	4	5	5	8	4	7	6	4	5	5	8	4	7	22.9	22.9	22.9	72.719	668	668	1	39	0	By MS/MS	By MS/MS	By MS/MS	By MS/MS	By MS/MS	By matching	By MS/MS	18.9
P08067	P08067	7	7	7	Cytochrome b-c1 complex subunit Rieske, mitochondrial	RIP1	>sp|P08067|UCRI_YEAST Cytochrome b-c1 complex subunit Rieske, mitochondrial OS=Saccharomyces cerevisiae (strain ATCC 204508 / S288c) GN=RIP1 PE=1 SV=1	1	7	7	7	6	5	6	7	7	5	3	6	5	6	7	7	5	3	6	5	6	7	7	5	3	36.3	36.3	36.3	23.365	215	215	1	40	0	By MS/MS	By MS/MS	By MS/MS	By MS/MS	By MS/MS	By MS/MS	By matching	34.4
P08417	P08417	16	16	16	Fumarate hydratase, mitochondrial	FUM1	>sp|P08417|FUMH_YEAST Fumarate hydratase, mitochondrial OS=Saccharomyces cerevisiae (strain ATCC 204508 / S288c) GN=FUM1 PE=1 SV=2	1	16	16	16	14	16	13	15	15	15	15	14	16	13	15	15	15	15	14	16	13	15	15	15	15	47.5	47.5	47.5	53.151	488	488	1	122	0	By MS/MS	By MS/MS	By MS/MS	By MS/MS	By MS/MS	By MS/MS	By MS/MS	40.2
P08456	P08456	7	7	7	CDP-diacylglycerol--serine O-phosphatidyltransferase	CHO1	>sp|P08456|PSS_YEAST CDP-diacylglycerol--serine O-phosphatidyltransferase OS=Saccharomyces cerevisiae (strain ATCC 204508 / S288c) GN=CHO1 PE=1 SV=3	1	7	7	7	7	6	7	5	7	7	6	7	6	7	5	7	7	6	7	6	7	5	7	7	6	31.5	31.5	31.5	30.804	276	276	1	52	0	By MS/MS	By MS/MS	By MS/MS	By MS/MS	By MS/MS	By MS/MS	By MS/MS	31.5
P08465	P08465	11	11	11	Homoserine O-acetyltransferase	MET2	>sp|P08465|MET2_YEAST Homoserine O-acetyltransferase OS=Saccharomyces cerevisiae (strain ATCC 204508 / S288c) GN=MET2 PE=1 SV=2	1	11	11	11	7	9	8	6	9	7	7	7	9	8	6	9	7	7	7	9	8	6	9	7	7	30.2	30.2	30.2	53.659	486	486	1	53	0	By MS/MS	By MS/MS	By MS/MS	By MS/MS	By MS/MS	By MS/MS	By MS/MS	17.1
P08466	P08466	3	3	3	Mitochondrial nuclease	NUC1	>sp|P08466|NUC1_YEAST Mitochondrial nuclease OS=Saccharomyces cerevisiae (strain ATCC 204508 / S288c) GN=NUC1 PE=1 SV=1	1	3	3	3	3	3	3	3	3	3	3	3	3	3	3	3	3	3	3	3	3	3	3	3	3	14	14	14	37.209	329	329	1	21	0	By MS/MS	By MS/MS	By MS/MS	By MS/MS	By MS/MS	By MS/MS	By MS/MS	14
P08518	P08518	28	28	28	DNA-directed RNA polymerase II subunit RPB2	RPB2	>sp|P08518|RPB2_YEAST DNA-directed RNA polymerase II subunit RPB2 OS=Saccharomyces cerevisiae (strain ATCC 204508 / S288c) GN=RPB2 PE=1 SV=2	1	28	28	28	20	21	18	20	21	20	23	20	21	18	20	21	20	23	20	21	18	20	21	20	23	27	27	27	138.75	1224	1224	1	164	0	By MS/MS	By MS/MS	By MS/MS	By MS/MS	By MS/MS	By MS/MS	By MS/MS	19.3
P08524	P08524	21	21	21	Farnesyl pyrophosphate synthase	ERG20	>sp|P08524|FPPS_YEAST Farnesyl pyrophosphate synthase OS=Saccharomyces cerevisiae (strain ATCC 204508 / S288c) GN=ERG20 PE=1 SV=2	1	21	21	21	18	17	19	15	21	18	21	18	17	19	15	21	18	21	18	17	19	15	21	18	21	52.3	52.3	52.3	40.483	352	352	1	150	0	By MS/MS	By MS/MS	By MS/MS	By MS/MS	By MS/MS	By MS/MS	By MS/MS	45.5
P08536	P08536	26	26	26	Sulfate adenylyltransferase	MET3	>sp|P08536|MET3_YEAST Sulfate adenylyltransferase OS=Saccharomyces cerevisiae (strain ATCC 204508 / S288c) GN=MET3 PE=1 SV=2	1	26	26	26	26	23	24	22	24	24	24	26	23	24	22	24	24	24	26	23	24	22	24	24	24	66.3	66.3	66.3	57.724	511	511	1	240	0	By MS/MS	By MS/MS	By MS/MS	By MS/MS	By MS/MS	By MS/MS	By MS/MS	66.3
P08539	P08539	11	11	11	Guanine nucleotide-binding protein alpha-1 subunit	GPA1	>sp|P08539|GPA1_YEAST Guanine nucleotide-binding protein alpha-1 subunit OS=Saccharomyces cerevisiae (strain ATCC 204508 / S288c) GN=GPA1 PE=1 SV=3	1	11	11	11	7	10	8	8	9	10	11	7	10	8	8	9	10	11	7	10	8	8	9	10	11	26.7	26.7	26.7	54.075	472	472	1	70	0	By MS/MS	By MS/MS	By MS/MS	By MS/MS	By MS/MS	By MS/MS	By MS/MS	21.2
P08566	P08566	78	78	78	Pentafunctional AROM polypeptide;3-dehydroquinate synthase;3-phosphoshikimate 1-carboxyvinyltransferase;Shikimate kinase;3-dehydroquinate dehydratase;Shikimate dehydrogenase	ARO1	>sp|P08566|ARO1_YEAST Pentafunctional AROM polypeptide OS=Saccharomyces cerevisiae (strain ATCC 204508 / S288c) GN=ARO1 PE=1 SV=1	1	78	78	78	72	69	73	68	77	71	74	72	69	73	68	77	71	74	72	69	73	68	77	71	74	61.9	61.9	61.9	174.75	1588	1588	1	656	0	By MS/MS	By MS/MS	By MS/MS	By MS/MS	By MS/MS	By MS/MS	By MS/MS	56.8
P09032	P09032	7	7	7	Translation initiation factor eIF-2B subunit gamma	GCD1	>sp|P09032|EI2BG_YEAST Translation initiation factor eIF-2B subunit gamma OS=Saccharomyces cerevisiae (strain ATCC 204508 / S288c) GN=GCD1 PE=1 SV=3	1	7	7	7	5	5	5	4	5	5	3	5	5	5	4	5	5	3	5	5	5	4	5	5	3	17.1	17.1	17.1	65.699	578	578	1	39	0	By MS/MS	By MS/MS	By MS/MS	By matching	By MS/MS	By MS/MS	By MS/MS	11.9
P09064	P09064	18	18	18	Eukaryotic translation initiation factor 2 subunit beta	SUI3	>sp|P09064|IF2B_YEAST Eukaryotic translation initiation factor 2 subunit beta OS=Saccharomyces cerevisiae (strain ATCC 204508 / S288c) GN=SUI3 PE=1 SV=2	1	18	18	18	17	16	17	15	16	17	15	17	16	17	15	16	17	15	17	16	17	15	16	17	15	68.4	68.4	68.4	31.574	285	285	1	115	0	By MS/MS	By MS/MS	By MS/MS	By MS/MS	By MS/MS	By MS/MS	By MS/MS	66
P09232	P09232	6	6	6	Cerevisin	PRB1	>sp|P09232|PRTB_YEAST Cerevisin OS=Saccharomyces cerevisiae (strain ATCC 204508 / S288c) GN=PRB1 PE=1 SV=1	1	6	6	6	5	6	5	6	5	6	5	5	6	5	6	5	6	5	5	6	5	6	5	6	5	14.2	14.2	14.2	69.621	635	635	1	52	0	By MS/MS	By MS/MS	By MS/MS	By MS/MS	By MS/MS	By MS/MS	By MS/MS	12.3
P09436	P09436	59	59	59	Isoleucine--tRNA ligase, cytoplasmic	ILS1	>sp|P09436|SYIC_YEAST Isoleucine--tRNA ligase, cytoplasmic OS=Saccharomyces cerevisiae (strain ATCC 204508 / S288c) GN=ILS1 PE=1 SV=1	1	59	59	59	58	53	55	47	55	53	53	58	53	55	47	55	53	53	58	53	55	47	55	53	53	64.3	64.3	64.3	122.98	1072	1072	1	482	0	By MS/MS	By MS/MS	By MS/MS	By MS/MS	By MS/MS	By MS/MS	By MS/MS	61.7
P09440	P09440	29	25	25	C-1-tetrahydrofolate synthase, mitochondrial;Methylenetetrahydrofolate dehydrogenase;Methenyltetrahydrofolate cyclohydrolase;Formyltetrahydrofolate synthetase	MIS1	>sp|P09440|C1TM_YEAST C-1-tetrahydrofolate synthase, mitochondrial OS=Saccharomyces cerevisiae (strain ATCC 204508 / S288c) GN=MIS1 PE=1 SV=1	1	29	25	25	27	27	28	28	28	26	26	23	23	24	24	24	22	22	23	23	24	24	24	22	22	38.5	35.7	35.7	106.22	975	975	1	185	0	By MS/MS	By MS/MS	By MS/MS	By MS/MS	By MS/MS	By MS/MS	By MS/MS	36
P09457	P09457	8	8	8	ATP synthase subunit 5, mitochondrial	ATP5	>sp|P09457|ATPO_YEAST ATP synthase subunit 5, mitochondrial OS=Saccharomyces cerevisiae (strain ATCC 204508 / S288c) GN=ATP5 PE=1 SV=1	1	8	8	8	7	8	7	8	8	7	8	7	8	7	8	8	7	8	7	8	7	8	8	7	8	48.1	48.1	48.1	22.814	212	212	1	64	0	By MS/MS	By MS/MS	By MS/MS	By MS/MS	By MS/MS	By MS/MS	By MS/MS	43.4
P09624	P09624	26	26	26	Dihydrolipoyl dehydrogenase, mitochondrial	LPD1	>sp|P09624|DLDH_YEAST Dihydrolipoyl dehydrogenase, mitochondrial OS=Saccharomyces cerevisiae (strain ATCC 204508 / S288c) GN=LPD1 PE=1 SV=1	1	26	26	26	23	22	22	22	26	24	24	23	22	22	22	26	24	24	23	22	22	22	26	24	24	64.1	64.1	64.1	54.009	499	499	1	236	0	By MS/MS	By MS/MS	By MS/MS	By MS/MS	By MS/MS	By MS/MS	By MS/MS	58.7
P09733	P09733	13	13	8	Tubulin alpha-1 chain	TUB1	>sp|P09733|TBA1_YEAST Tubulin alpha-1 chain OS=Saccharomyces cerevisiae (strain ATCC 204508 / S288c) GN=TUB1 PE=1 SV=2	1	13	13	8	13	13	12	12	13	12	12	13	13	12	12	13	12	12	8	8	7	7	8	7	7	45.9	45.9	30.6	49.799	447	447	1	113	0	By MS/MS	By MS/MS	By MS/MS	By MS/MS	By MS/MS	By MS/MS	By MS/MS	45.9
P09734	P09734	9	4	4	Tubulin alpha-3 chain	TUB3	>sp|P09734|TBA3_YEAST Tubulin alpha-3 chain OS=Saccharomyces cerevisiae (strain ATCC 204508 / S288c) GN=TUB3 PE=1 SV=1	1	9	4	4	9	9	9	9	9	9	9	4	4	4	4	4	4	4	4	4	4	4	4	4	4	31	15.7	15.7	49.693	445	445	1	42	0	By MS/MS	By MS/MS	By MS/MS	By MS/MS	By MS/MS	By MS/MS	By MS/MS	31
P09938	P09938	15	15	15	Ribonucleoside-diphosphate reductase small chain 1	RNR2	>sp|P09938|RIR2_YEAST Ribonucleoside-diphosphate reductase small chain 1 OS=Saccharomyces cerevisiae (strain ATCC 204508 / S288c) GN=RNR2 PE=1 SV=2	1	15	15	15	14	12	14	13	15	14	14	14	12	14	13	15	14	14	14	12	14	13	15	14	14	44.4	44.4	44.4	46.147	399	399	1	151	0	By MS/MS	By MS/MS	By MS/MS	By MS/MS	By MS/MS	By MS/MS	By MS/MS	40.4
P09950	P09950	9	9	9	5-aminolevulinate synthase, mitochondrial	HEM1	>sp|P09950|HEM1_YEAST 5-aminolevulinate synthase, mitochondrial OS=Saccharomyces cerevisiae (strain ATCC 204508 / S288c) GN=HEM1 PE=1 SV=1	1	9	9	9	8	6	7	6	7	6	7	8	6	7	6	7	6	7	8	6	7	6	7	6	7	25	25	25	59.362	548	548	1	47	0	By MS/MS	By MS/MS	By MS/MS	By MS/MS	By MS/MS	By MS/MS	By MS/MS	19.9
P09959	P09959	4	4	4	Regulatory protein SWI6	SWI6	>sp|P09959|SWI6_YEAST Regulatory protein SWI6 OS=Saccharomyces cerevisiae (strain ATCC 204508 / S288c) GN=SWI6 PE=1 SV=1	1	4	4	4	3	3	3	3	4	3	3	3	3	3	3	4	3	3	3	3	3	3	4	3	3	9.5	9.5	9.5	90.559	803	803	1	22	0.00044783	By MS/MS	By matching	By matching	By matching	By MS/MS	By matching	By MS/MS	7.8
P0CT04	P0CT04	5	5	5	Protease B inhibitor 2	PBI2	>sp|P0CT04|IPB2_YEAST Protease B inhibitor 2 OS=Saccharomyces cerevisiae (strain ATCC 204508 / S288c) GN=PBI2 PE=1 SV=1	1	5	5	5	5	5	5	5	5	5	4	5	5	5	5	5	5	4	5	5	5	5	5	5	4	54.7	54.7	54.7	8.5897	75	75	1	45	0	By MS/MS	By MS/MS	By MS/MS	By MS/MS	By MS/MS	By MS/MS	By MS/MS	54.7
P10080	P10080	11	11	11	Single-stranded nucleic acid-binding protein	SBP1	>sp|P10080|SSBP1_YEAST Single-stranded nucleic acid-binding protein OS=Saccharomyces cerevisiae (strain ATCC 204508 / S288c) GN=SBP1 PE=1 SV=2	1	11	11	11	11	11	11	10	10	9	9	11	11	11	10	10	9	9	11	11	11	10	10	9	9	45.9	45.9	45.9	32.989	294	294	1	91	0	By MS/MS	By MS/MS	By MS/MS	By MS/MS	By MS/MS	By MS/MS	By MS/MS	45.9
P10081	P10081	20	20	20	ATP-dependent RNA helicase eIF4A	TIF1	>sp|P10081|IF4A_YEAST ATP-dependent RNA helicase eIF4A OS=Saccharomyces cerevisiae (strain ATCC 204508 / S288c) GN=TIF1 PE=1 SV=3	1	20	20	20	19	19	18	19	18	18	20	19	19	18	19	18	18	20	19	19	18	19	18	18	20	73.7	73.7	73.7	44.697	395	395	1	225	0	By MS/MS	By MS/MS	By MS/MS	By MS/MS	By MS/MS	By MS/MS	By MS/MS	65.3
P10127	P10127	14	14	14	Alcohol dehydrogenase 4	ADH4	>sp|P10127|ADH4_YEAST Alcohol dehydrogenase 4 OS=Saccharomyces cerevisiae (strain ATCC 204508 / S288c) GN=ADH4 PE=1 SV=3	1	14	14	14	12	12	4	13	13	13	14	12	12	4	13	13	13	14	12	12	4	13	13	13	14	56.3	56.3	56.3	41.142	382	382	1	147	0	By MS/MS	By MS/MS	By matching	By MS/MS	By MS/MS	By MS/MS	By MS/MS	49.2
P10356	P10356	3	3	3	Uncharacterized protein YER152C	YER152C	>sp|P10356|YEY2_YEAST Uncharacterized protein YER152C OS=Saccharomyces cerevisiae (strain ATCC 204508 / S288c) GN=YER152C PE=1 SV=2	1	3	3	3	2	2	2	3	2	2	2	2	2	2	3	2	2	2	2	2	2	3	2	2	2	11.3	11.3	11.3	49.49	443	443	1	15	0	By MS/MS	By MS/MS	By MS/MS	By MS/MS	By MS/MS	By MS/MS	By MS/MS	7.7
P10591	P10591	48	18	17	Heat shock protein SSA1	SSA1	>sp|P10591|HSP71_YEAST Heat shock protein SSA1 OS=Saccharomyces cerevisiae (strain ATCC 204508 / S288c) GN=SSA1 PE=1 SV=4	1	48	18	17	48	47	48	48	48	46	46	18	17	18	18	18	18	18	17	16	17	17	17	17	17	72.9	29.6	29.6	69.656	642	642	1	217	0	By MS/MS	By MS/MS	By MS/MS	By MS/MS	By MS/MS	By MS/MS	By MS/MS	72.9
P10592	P10592	48	48	15	Heat shock protein SSA2	SSA2	>sp|P10592|HSP72_YEAST Heat shock protein SSA2 OS=Saccharomyces cerevisiae (strain ATCC 204508 / S288c) GN=SSA2 PE=1 SV=3	1	48	48	15	48	47	47	47	47	44	45	48	47	47	47	47	44	45	15	14	14	14	15	13	14	72.8	72.8	25.5	69.469	639	639	1	645	0	By MS/MS	By MS/MS	By MS/MS	By MS/MS	By MS/MS	By MS/MS	By MS/MS	72.8
P10614	P10614	8	8	8	Lanosterol 14-alpha demethylase	ERG11	>sp|P10614|CP51_YEAST Lanosterol 14-alpha demethylase OS=Saccharomyces cerevisiae (strain ATCC 204508 / S288c) GN=ERG11 PE=1 SV=1	1	8	8	8	7	7	8	7	8	8	8	7	7	8	7	8	8	8	7	7	8	7	8	8	8	18.7	18.7	18.7	60.719	530	530	1	60	0	By MS/MS	By MS/MS	By MS/MS	By MS/MS	By MS/MS	By MS/MS	By MS/MS	14
P10622	P10622	2	2	2	60S acidic ribosomal protein P1-beta	RPP1B	>sp|P10622|RLA3_YEAST 60S acidic ribosomal protein P1-beta OS=Saccharomyces cerevisiae (strain ATCC 204508 / S288c) GN=RPP1B PE=1 SV=3	1	2	2	2	2	2	2	2	2	2	2	2	2	2	2	2	2	2	2	2	2	2	2	2	2	47.2	47.2	47.2	10.667	106	106	1	30	0	By MS/MS	By MS/MS	By MS/MS	By MS/MS	By MS/MS	By MS/MS	By MS/MS	47.2
P10659	P10659	21	10	10	S-adenosylmethionine synthase 1	SAM1	>sp|P10659|METK1_YEAST S-adenosylmethionine synthase 1 OS=Saccharomyces cerevisiae (strain ATCC 204508 / S288c) GN=SAM1 PE=1 SV=2	1	21	10	10	20	19	21	19	21	18	19	10	9	10	9	10	9	9	10	9	10	9	10	9	9	73	46.1	46.1	41.818	382	382	1	137	0	By MS/MS	By MS/MS	By MS/MS	By MS/MS	By MS/MS	By MS/MS	By MS/MS	69.6
P10662	P10662	10	10	10	37S ribosomal protein MRP1, mitochondrial	MRP1	>sp|P10662|RT01_YEAST 37S ribosomal protein MRP1, mitochondrial OS=Saccharomyces cerevisiae (strain ATCC 204508 / S288c) GN=MRP1 PE=1 SV=2	1	10	10	10	8	8	9	7	7	6	7	8	8	9	7	7	6	7	8	8	9	7	7	6	7	34.3	34.3	34.3	36.728	321	321	1	52	0	By MS/MS	By MS/MS	By MS/MS	By MS/MS	By MS/MS	By MS/MS	By MS/MS	26.2
P10664	P10664	21	21	3	60S ribosomal protein L4-A	RPL4A	>sp|P10664|RL4A_YEAST 60S ribosomal protein L4-A OS=Saccharomyces cerevisiae (strain ATCC 204508 / S288c) GN=RPL4A PE=1 SV=4	1	21	21	3	20	20	21	20	21	18	19	20	20	21	20	21	18	19	3	3	3	3	3	3	3	58.6	58.6	4.4	39.092	362	362	1	250	0	By MS/MS	By MS/MS	By MS/MS	By MS/MS	By MS/MS	By MS/MS	By MS/MS	58.6
P10869	P10869	20	20	20	Aspartokinase	HOM3	>sp|P10869|AK_YEAST Aspartokinase OS=Saccharomyces cerevisiae (strain ATCC 204508 / S288c) GN=HOM3 PE=1 SV=2	1	20	20	20	20	20	20	18	20	19	20	20	20	20	18	20	19	20	20	20	20	18	20	19	20	45.5	45.5	45.5	58.109	527	527	1	174	0	By MS/MS	By MS/MS	By MS/MS	By MS/MS	By MS/MS	By MS/MS	By MS/MS	45.5
P10962	P10962	5	5	5	Protein MAK16	MAK16	>sp|P10962|MAK16_YEAST Protein MAK16 OS=Saccharomyces cerevisiae (strain ATCC 204508 / S288c) GN=MAK16 PE=1 SV=2	1	5	5	5	4	4	5	2	4	3	4	4	4	5	2	4	3	4	4	4	5	2	4	3	4	20.9	20.9	20.9	35.695	306	306	1	26	0	By MS/MS	By MS/MS	By MS/MS	By MS/MS	By MS/MS	By MS/MS	By MS/MS	15.4
P10964	P10964	50	50	49	DNA-directed RNA polymerase I subunit RPA190	RPA190	>sp|P10964|RPA1_YEAST DNA-directed RNA polymerase I subunit RPA190 OS=Saccharomyces cerevisiae (strain ATCC 204508 / S288c) GN=RPA190 PE=1 SV=2	1	50	50	49	41	36	45	38	46	43	38	41	36	45	38	46	43	38	40	35	44	37	45	42	37	39.9	39.9	39.4	186.43	1664	1664	1	351	0	By MS/MS	By MS/MS	By MS/MS	By MS/MS	By MS/MS	By MS/MS	By MS/MS	32.4
P11075	P11075	27	27	27	Protein transport protein SEC7	SEC7	>sp|P11075|SEC7_YEAST Protein transport protein SEC7 OS=Saccharomyces cerevisiae (strain ATCC 204508 / S288c) GN=SEC7 PE=1 SV=2	1	27	27	27	22	23	23	21	22	18	21	22	23	23	21	22	18	21	22	23	23	21	22	18	21	19.6	19.6	19.6	226.88	2009	2009	1	161	0	By MS/MS	By MS/MS	By MS/MS	By MS/MS	By MS/MS	By MS/MS	By MS/MS	16
P11154	P11154	46	13	13	Pyruvate carboxylase 1	PYC1	>sp|P11154|PYC1_YEAST Pyruvate carboxylase 1 OS=Saccharomyces cerevisiae (strain ATCC 204508 / S288c) GN=PYC1 PE=1 SV=2	1	46	13	13	44	41	45	41	46	44	44	12	10	12	10	13	12	12	12	10	12	10	13	12	12	50.1	18.6	18.6	130.1	1178	1178	1	99	0	By MS/MS	By MS/MS	By MS/MS	By MS/MS	By MS/MS	By MS/MS	By MS/MS	48.3
P11353	P11353	4	4	4	Coproporphyrinogen-III oxidase	HEM13	>sp|P11353|HEM6_YEAST Coproporphyrinogen-III oxidase OS=Saccharomyces cerevisiae (strain ATCC 204508 / S288c) GN=HEM13 PE=1 SV=2	1	4	4	4	3	4	3	4	2	4	3	3	4	3	4	2	4	3	3	4	3	4	2	4	3	16.2	16.2	16.2	37.711	328	328	1	23	0	By MS/MS	By MS/MS	By MS/MS	By MS/MS	By MS/MS	By MS/MS	By MS/MS	13.4
P11412	P11412	29	29	29	Glucose-6-phosphate 1-dehydrogenase	ZWF1	>sp|P11412|G6PD_YEAST Glucose-6-phosphate 1-dehydrogenase OS=Saccharomyces cerevisiae (strain ATCC 204508 / S288c) GN=ZWF1 PE=1 SV=4	1	29	29	29	26	25	28	25	29	27	27	26	25	28	25	29	27	27	26	25	28	25	29	27	27	63.4	63.4	63.4	57.521	505	505	1	256	0	By MS/MS	By MS/MS	By MS/MS	By MS/MS	By MS/MS	By MS/MS	By MS/MS	58.4
P11484	P11484	33	33	2	Heat shock protein SSB1	SSB1	>sp|P11484|HSP75_YEAST Heat shock protein SSB1 OS=Saccharomyces cerevisiae (strain ATCC 204508 / S288c) GN=SSB1 PE=1 SV=3	1	33	33	2	32	31	32	31	32	30	33	32	31	32	31	32	30	33	2	2	2	2	2	2	2	63.8	63.8	5.5	66.601	613	613	1	391	0	By MS/MS	By MS/MS	By MS/MS	By MS/MS	By MS/MS	By MS/MS	By MS/MS	63.5
P11491	P11491	5	5	5	Repressible alkaline phosphatase;Soluble alkaline phosphatase	PHO8	>sp|P11491|PPB_YEAST Repressible alkaline phosphatase OS=Saccharomyces cerevisiae (strain ATCC 204508 / S288c) GN=PHO8 PE=1 SV=2	1	5	5	5	4	4	5	4	4	4	4	4	4	5	4	4	4	4	4	4	5	4	4	4	4	14	14	14	63.003	566	566	1	35	0	By MS/MS	By MS/MS	By MS/MS	By MS/MS	By MS/MS	By MS/MS	By MS/MS	9
P11745	P11745	17	17	17	Ran GTPase-activating protein 1	RNA1	>sp|P11745|RNA1_YEAST Ran GTPase-activating protein 1 OS=Saccharomyces cerevisiae (strain ATCC 204508 / S288c) GN=RNA1 PE=1 SV=2	1	17	17	17	15	14	15	13	14	12	15	15	14	15	13	14	12	15	15	14	15	13	14	12	15	57.7	57.7	57.7	45.815	407	407	1	111	0	By MS/MS	By MS/MS	By MS/MS	By MS/MS	By MS/MS	By MS/MS	By MS/MS	50.1
P11914	P11914	8	8	8	Mitochondrial-processing peptidase subunit alpha	MAS2	>sp|P11914|MPPA_YEAST Mitochondrial-processing peptidase subunit alpha OS=Saccharomyces cerevisiae (strain ATCC 204508 / S288c) GN=MAS2 PE=1 SV=1	1	8	8	8	8	8	8	8	8	7	7	8	8	8	8	8	7	7	8	8	8	8	8	7	7	19.3	19.3	19.3	53.337	482	482	1	55	0	By MS/MS	By MS/MS	By MS/MS	By MS/MS	By MS/MS	By MS/MS	By MS/MS	19.3
P11938	P11938	13	13	13	DNA-binding protein RAP1	RAP1	>sp|P11938|RAP1_YEAST DNA-binding protein RAP1 OS=Saccharomyces cerevisiae (strain ATCC 204508 / S288c) GN=RAP1 PE=1 SV=2	1	13	13	13	12	8	13	11	10	9	11	12	8	13	11	10	9	11	12	8	13	11	10	9	11	30	30	30	92.412	827	827	1	74	0	By MS/MS	By MS/MS	By MS/MS	By MS/MS	By MS/MS	By MS/MS	By MS/MS	24.5
P11972	P11972	6	6	6	Protein SST2	SST2	>sp|P11972|SST2_YEAST Protein SST2 OS=Saccharomyces cerevisiae (strain ATCC 204508 / S288c) GN=SST2 PE=1 SV=2	1	6	6	6	5	5	3	4	4	6	5	5	5	3	4	4	6	5	5	5	3	4	4	6	5	15	15	15	79.715	698	698	1	32	0	By MS/MS	By MS/MS	By MS/MS	By MS/MS	By MS/MS	By MS/MS	By MS/MS	13.5
P12385	P12385	15	15	15	Eukaryotic peptide chain release factor subunit 1	SUP45	>sp|P12385|ERF1_YEAST Eukaryotic peptide chain release factor subunit 1 OS=Saccharomyces cerevisiae (strain ATCC 204508 / S288c) GN=SUP45 PE=1 SV=2	1	15	15	15	10	10	13	10	11	12	13	10	10	13	10	11	12	13	10	10	13	10	11	12	13	43	43	43	49.005	437	437	1	92	0	By MS/MS	By MS/MS	By MS/MS	By MS/MS	By MS/MS	By MS/MS	By MS/MS	29.7
P12612	P12612	22	22	22	T-complex protein 1 subunit alpha	TCP1	>sp|P12612|TCPA_YEAST T-complex protein 1 subunit alpha OS=Saccharomyces cerevisiae (strain ATCC 204508 / S288c) GN=TCP1 PE=1 SV=2	1	22	22	22	16	16	16	16	20	18	18	16	16	16	16	20	18	18	16	16	16	16	20	18	18	57.6	57.6	57.6	60.48	559	559	1	156	0	By MS/MS	By MS/MS	By MS/MS	By MS/MS	By MS/MS	By MS/MS	By MS/MS	41
P12683	P12683	6	6	6	3-hydroxy-3-methylglutaryl-coenzyme A reductase 1	HMG1	>sp|P12683|HMDH1_YEAST 3-hydroxy-3-methylglutaryl-coenzyme A reductase 1 OS=Saccharomyces cerevisiae (strain ATCC 204508 / S288c) GN=HMG1 PE=1 SV=1	1	6	6	6	6	4	4	4	4	3	5	6	4	4	4	4	3	5	6	4	4	4	4	3	5	8.5	8.5	8.5	115.62	1054	1054	1	30	0	By MS/MS	By MS/MS	By MS/MS	By matching	By MS/MS	By MS/MS	By MS/MS	8.5
P12687	P12687	8	8	8	54S ribosomal protein L2, mitochondrial	MRP7	>sp|P12687|RM02_YEAST 54S ribosomal protein L2, mitochondrial OS=Saccharomyces cerevisiae (strain ATCC 204508 / S288c) GN=MRP7 PE=1 SV=1	1	8	8	8	7	8	8	7	8	8	8	7	8	8	7	8	8	8	7	8	8	7	8	8	8	24.5	24.5	24.5	43.226	371	371	1	56	0	By MS/MS	By MS/MS	By MS/MS	By MS/MS	By MS/MS	By MS/MS	By MS/MS	19.9
P12688	P12688	12	12	11	Serine/threonine-protein kinase YPK1	YPK1	>sp|P12688|YPK1_YEAST Serine/threonine-protein kinase YPK1 OS=Saccharomyces cerevisiae (strain ATCC 204508 / S288c) GN=YPK1 PE=1 SV=2	1	12	12	11	10	9	9	9	12	10	8	10	9	9	9	12	10	8	10	9	9	9	11	10	8	23.1	23.1	21.9	76.479	680	680	1	81	0	By MS/MS	By MS/MS	By MS/MS	By MS/MS	By MS/MS	By MS/MS	By MS/MS	19.9
P12695	P12695	16	16	16	Dihydrolipoyllysine-residue acetyltransferase component of pyruvate dehydrogenase complex, mitochondrial	LAT1	>sp|P12695|ODP2_YEAST Dihydrolipoyllysine-residue acetyltransferase component of pyruvate dehydrogenase complex, mitochondrial OS=Saccharomyces cerevisiae (strain ATCC 204508 / S288c) GN=LAT1 PE=1 SV=1	1	16	16	16	14	13	14	15	15	13	13	14	13	14	15	15	13	13	14	13	14	15	15	13	13	41.9	41.9	41.9	51.817	482	482	1	128	0	By MS/MS	By MS/MS	By MS/MS	By MS/MS	By MS/MS	By MS/MS	By MS/MS	34.4
P12709	P12709	24	24	24	Glucose-6-phosphate isomerase	PGI1	>sp|P12709|G6PI_YEAST Glucose-6-phosphate isomerase OS=Saccharomyces cerevisiae (strain ATCC 204508 / S288c) GN=PGI1 PE=1 SV=3	1	24	24	24	23	23	20	22	21	22	23	23	23	20	22	21	22	23	23	23	20	22	21	22	23	58.3	58.3	58.3	61.298	554	554	1	291	0	By MS/MS	By MS/MS	By MS/MS	By MS/MS	By MS/MS	By MS/MS	By MS/MS	58.1
P12754	P12754	6	6	6	Translation initiation factor eIF-2B subunit delta	GCD2	>sp|P12754|EI2BD_YEAST Translation initiation factor eIF-2B subunit delta OS=Saccharomyces cerevisiae (strain ATCC 204508 / S288c) GN=GCD2 PE=1 SV=1	1	6	6	6	6	5	6	4	5	4	5	6	5	6	4	5	4	5	6	5	6	4	5	4	5	11.1	11.1	11.1	70.851	651	651	1	35	0	By MS/MS	By MS/MS	By MS/MS	By MS/MS	By MS/MS	By MS/MS	By MS/MS	11.1
P12904	P12904	12	12	12	5-AMP-activated protein kinase subunit gamma	SNF4	>sp|P12904|AAKG_YEAST 5-AMP-activated protein kinase subunit gamma OS=Saccharomyces cerevisiae (strain ATCC 204508 / S288c) GN=SNF4 PE=1 SV=1	1	12	12	12	8	7	10	7	8	7	10	8	7	10	7	8	7	10	8	7	10	7	8	7	10	53.1	53.1	53.1	36.401	322	322	1	61	0	By MS/MS	By MS/MS	By MS/MS	By MS/MS	By MS/MS	By MS/MS	By MS/MS	34.8
P12945	P12945	26	26	26	N-terminal acetyltransferase A complex subunit NAT1	NAT1	>sp|P12945|NAT1_YEAST N-terminal acetyltransferase A complex subunit NAT1 OS=Saccharomyces cerevisiae (strain ATCC 204508 / S288c) GN=NAT1 PE=1 SV=2	1	26	26	26	23	21	25	21	20	20	21	23	21	25	21	20	20	21	23	21	25	21	20	20	21	38.1	38.1	38.1	98.904	854	854	1	176	0	By MS/MS	By MS/MS	By MS/MS	By MS/MS	By MS/MS	By MS/MS	By MS/MS	33.4
P12962	P12962	4	4	4	Cap-associated protein CAF20	CAF20	>sp|P12962|CAF20_YEAST Cap-associated protein CAF20 OS=Saccharomyces cerevisiae (strain ATCC 204508 / S288c) GN=CAF20 PE=1 SV=2	1	4	4	4	2	2	2	2	4	3	2	2	2	2	2	4	3	2	2	2	2	2	4	3	2	34.8	34.8	34.8	18.223	161	161	1	25	0	By MS/MS	By MS/MS	By MS/MS	By MS/MS	By MS/MS	By MS/MS	By MS/MS	15.5
P13188	P13188	40	40	40	Glutamine--tRNA ligase	GLN4	>sp|P13188|SYQ_YEAST Glutamine--tRNA ligase OS=Saccharomyces cerevisiae (strain ATCC 204508 / S288c) GN=GLN4 PE=1 SV=2	1	40	40	40	37	37	37	36	37	39	38	37	37	37	36	37	39	38	37	37	37	36	37	39	38	50.7	50.7	50.7	93.132	809	809	1	318	0	By MS/MS	By MS/MS	By MS/MS	By MS/MS	By MS/MS	By MS/MS	By MS/MS	49.3
P13393	P13393	2	2	2	TATA-box-binding protein	SPT15	>sp|P13393|TBP_YEAST TATA-box-binding protein OS=Saccharomyces cerevisiae (strain ATCC 204508 / S288c) GN=SPT15 PE=1 SV=3	1	2	2	2	2	2	2	2	2	2	2	2	2	2	2	2	2	2	2	2	2	2	2	2	2	13.3	13.3	13.3	27.003	240	240	1	14	0	By MS/MS	By MS/MS	By MS/MS	By MS/MS	By MS/MS	By MS/MS	By MS/MS	13.3
P13517	P13517	10	10	10	F-actin-capping protein subunit beta	CAP2	>sp|P13517|CAPZB_YEAST F-actin-capping protein subunit beta OS=Saccharomyces cerevisiae (strain ATCC 204508 / S288c) GN=CAP2 PE=1 SV=3	1	10	10	10	9	10	10	8	8	8	9	9	10	10	8	8	8	9	9	10	10	8	8	8	9	50.5	50.5	50.5	32.629	287	287	1	70	0	By MS/MS	By MS/MS	By MS/MS	By MS/MS	By MS/MS	By MS/MS	By MS/MS	45.6
P13586	P13586	13	13	13	Calcium-transporting ATPase 1	PMR1	>sp|P13586|ATC1_YEAST Calcium-transporting ATPase 1 OS=Saccharomyces cerevisiae (strain ATCC 204508 / S288c) GN=PMR1 PE=1 SV=1	1	13	13	13	10	8	9	9	9	10	9	10	8	9	9	9	10	9	10	8	9	9	9	10	9	19.6	19.6	19.6	104.57	950	950	1	69	0	By MS/MS	By MS/MS	By MS/MS	By MS/MS	By MS/MS	By MS/MS	By MS/MS	15.5
P13663	P13663	20	20	20	Aspartate-semialdehyde dehydrogenase	HOM2	>sp|P13663|DHAS_YEAST Aspartate-semialdehyde dehydrogenase OS=Saccharomyces cerevisiae (strain ATCC 204508 / S288c) GN=HOM2 PE=1 SV=1	1	20	20	20	19	18	20	18	19	19	19	19	18	20	18	19	19	19	19	18	20	18	19	19	19	55.3	55.3	55.3	39.543	365	365	1	222	0	By MS/MS	By MS/MS	By MS/MS	By MS/MS	By MS/MS	By MS/MS	By MS/MS	55.3
P14020	P14020	16	16	16	Dolichol-phosphate mannosyltransferase	DPM1	>sp|P14020|DPM1_YEAST Dolichol-phosphate mannosyltransferase OS=Saccharomyces cerevisiae (strain ATCC 204508 / S288c) GN=DPM1 PE=1 SV=3	1	16	16	16	13	13	14	13	13	15	14	13	13	14	13	13	15	14	13	13	14	13	13	15	14	71.5	71.5	71.5	30.362	267	267	1	128	0	By MS/MS	By MS/MS	By MS/MS	By MS/MS	By MS/MS	By MS/MS	By MS/MS	62.9
P14065	P14065	7	7	7	Protein GCY	GCY1	>sp|P14065|GCY1_YEAST Glycerol 2-dehydrogenase (NADP(+)) OS=Saccharomyces cerevisiae (strain ATCC 204508 / S288c) GN=GCY1 PE=1 SV=1	1	7	7	7	6	6	7	6	7	5	6	6	6	7	6	7	5	6	6	6	7	6	7	5	6	31.1	31.1	31.1	35.079	312	312	1	48	0	By MS/MS	By MS/MS	By MS/MS	By MS/MS	By MS/MS	By MS/MS	By MS/MS	28.2
P14120	P14120	6	6	6	60S ribosomal protein L30	RPL30	>sp|P14120|RL30_YEAST 60S ribosomal protein L30 OS=Saccharomyces cerevisiae (strain ATCC 204508 / S288c) GN=RPL30 PE=1 SV=3	1	6	6	6	6	6	6	6	6	5	5	6	6	6	6	6	5	5	6	6	6	6	6	5	5	59	59	59	11.415	105	105	1	76	0	By MS/MS	By MS/MS	By MS/MS	By MS/MS	By MS/MS	By MS/MS	By MS/MS	59
P14126	P14126	27	27	27	60S ribosomal protein L3	RPL3	>sp|P14126|RL3_YEAST 60S ribosomal protein L3 OS=Saccharomyces cerevisiae (strain ATCC 204508 / S288c) GN=RPL3 PE=1 SV=4	1	27	27	27	26	26	26	25	27	24	24	26	26	26	25	27	24	24	26	26	26	25	27	24	24	51.9	51.9	51.9	43.757	387	387	1	285	0	By MS/MS	By MS/MS	By MS/MS	By MS/MS	By MS/MS	By MS/MS	By MS/MS	51.7
P14164	P14164	9	9	9	ARS-binding factor 1	ABF1	>sp|P14164|ABF1_YEAST ARS-binding factor 1 OS=Saccharomyces cerevisiae (strain ATCC 204508 / S288c) GN=ABF1 PE=1 SV=4	1	9	9	9	4	7	8	5	7	6	8	4	7	8	5	7	6	8	4	7	8	5	7	6	8	19.7	19.7	19.7	81.752	731	731	1	52	0	By MS/MS	By MS/MS	By MS/MS	By MS/MS	By MS/MS	By MS/MS	By MS/MS	7.8
P14306	P14306	12	12	12	Carboxypeptidase Y inhibitor	TFS1	>sp|P14306|CPYI_YEAST Carboxypeptidase Y inhibitor OS=Saccharomyces cerevisiae (strain ATCC 204508 / S288c) GN=TFS1 PE=1 SV=2	1	12	12	12	11	11	10	11	12	11	11	11	11	10	11	12	11	11	11	11	10	11	12	11	11	85.8	85.8	85.8	24.357	219	219	1	103	0	By MS/MS	By MS/MS	By MS/MS	By MS/MS	By MS/MS	By MS/MS	By MS/MS	82.6
P14540	P14540	23	23	23	Fructose-bisphosphate aldolase	FBA1	>sp|P14540|ALF_YEAST Fructose-bisphosphate aldolase OS=Saccharomyces cerevisiae (strain ATCC 204508 / S288c) GN=FBA1 PE=1 SV=3	1	23	23	23	21	20	19	20	20	18	19	21	20	19	20	20	18	19	21	20	19	20	20	18	19	69.6	69.6	69.6	39.62	359	359	1	844	0	By MS/MS	By MS/MS	By MS/MS	By MS/MS	By MS/MS	By MS/MS	By MS/MS	69.6
P14742	P14742	31	31	31	Glutamine--fructose-6-phosphate aminotransferase [isomerizing]	GFA1	>sp|P14742|GFA1_YEAST Glutamine--fructose-6-phosphate aminotransferase [isomerizing] OS=Saccharomyces cerevisiae (strain ATCC 204508 / S288c) GN=GFA1 PE=1 SV=4	1	31	31	31	28	26	28	26	27	27	28	28	26	28	26	27	27	28	28	26	28	26	27	27	28	56.8	56.8	56.8	80.046	717	717	1	236	0	By MS/MS	By MS/MS	By MS/MS	By MS/MS	By MS/MS	By MS/MS	By MS/MS	51.3
P14743	P14743	11	11	11	Glycylpeptide N-tetradecanoyltransferase	NMT1	>sp|P14743|NMT_YEAST Glycylpeptide N-tetradecanoyltransferase OS=Saccharomyces cerevisiae (strain ATCC 204508 / S288c) GN=NMT1 PE=1 SV=1	1	11	11	11	8	9	9	9	8	8	9	8	9	9	9	8	8	9	8	9	9	9	8	8	9	35.6	35.6	35.6	52.837	455	455	1	67	0	By MS/MS	By MS/MS	By MS/MS	By MS/MS	By MS/MS	By MS/MS	By MS/MS	25.3
P14747	P14747	10	10	10	Serine/threonine-protein phosphatase 2B catalytic subunit A2	CMP2	>sp|P14747|PP2B2_YEAST Serine/threonine-protein phosphatase 2B catalytic subunit A2 OS=Saccharomyces cerevisiae (strain ATCC 204508 / S288c) GN=CMP2 PE=1 SV=2	1	10	10	10	9	9	9	9	8	7	10	9	9	9	9	8	7	10	9	9	9	9	8	7	10	20.7	20.7	20.7	68.527	604	604	1	62	0	By MS/MS	By MS/MS	By MS/MS	By MS/MS	By MS/MS	By MS/MS	By MS/MS	19
P14832	P14832	10	10	10	Peptidyl-prolyl cis-trans isomerase	CPR1	>sp|P14832|CYPH_YEAST Peptidyl-prolyl cis-trans isomerase OS=Saccharomyces cerevisiae (strain ATCC 204508 / S288c) GN=CPR1 PE=1 SV=3	1	10	10	10	10	9	10	9	10	10	9	10	9	10	9	10	10	9	10	9	10	9	10	10	9	75.3	75.3	75.3	17.39	162	162	1	133	0	By MS/MS	By MS/MS	By MS/MS	By MS/MS	By MS/MS	By MS/MS	By MS/MS	75.3
P14843	P14843	17	16	16	Phospho-2-dehydro-3-deoxyheptonate aldolase, phenylalanine-inhibited	ARO3	>sp|P14843|AROF_YEAST Phospho-2-dehydro-3-deoxyheptonate aldolase, phenylalanine-inhibited OS=Saccharomyces cerevisiae (strain ATCC 204508 / S288c) GN=ARO3 PE=1 SV=1	1	17	16	16	16	17	16	14	15	15	15	15	16	15	13	14	14	14	15	16	15	13	14	14	14	66.2	64.3	64.3	41.069	370	370	1	150	0	By MS/MS	By MS/MS	By MS/MS	By MS/MS	By MS/MS	By MS/MS	By MS/MS	59.2
P14904	P14904	11	11	11	Vacuolar aminopeptidase 1	LAP4	>sp|P14904|AMPL_YEAST Vacuolar aminopeptidase 1 OS=Saccharomyces cerevisiae (strain ATCC 204508 / S288c) GN=LAP4 PE=1 SV=2	1	11	11	11	8	9	8	10	9	9	10	8	9	8	10	9	9	10	8	9	8	10	9	9	10	32.3	32.3	32.3	57.092	514	514	1	78	0	By MS/MS	By MS/MS	By MS/MS	By MS/MS	By MS/MS	By MS/MS	By MS/MS	22.4
P14906	P14906	17	17	17	Protein translocation protein SEC63	SEC63	>sp|P14906|SEC63_YEAST Protein translocation protein SEC63 OS=Saccharomyces cerevisiae (strain ATCC 204508 / S288c) GN=SEC63 PE=1 SV=2	1	17	17	17	15	14	16	14	17	14	16	15	14	16	14	17	14	16	15	14	16	14	17	14	16	33	33	33	75.344	663	663	1	123	0	By MS/MS	By MS/MS	By MS/MS	By MS/MS	By MS/MS	By MS/MS	By MS/MS	27.6
P14907	P14907	27	27	27	Nucleoporin NSP1	NSP1	>sp|P14907|NSP1_YEAST Nucleoporin NSP1 OS=Saccharomyces cerevisiae (strain ATCC 204508 / S288c) GN=NSP1 PE=1 SV=1	1	27	27	27	19	25	22	24	22	24	21	19	25	22	24	22	24	21	19	25	22	24	22	24	21	56.1	56.1	56.1	86.515	823	823	1	189	0	By MS/MS	By MS/MS	By MS/MS	By MS/MS	By MS/MS	By MS/MS	By MS/MS	41.3
P14922	P14922	15	15	15	General transcriptional corepressor CYC8	CYC8	>sp|P14922|CYC8_YEAST General transcriptional corepressor CYC8 OS=Saccharomyces cerevisiae (strain ATCC 204508 / S288c) GN=CYC8 PE=1 SV=2	1	15	15	15	13	12	12	12	10	11	11	13	12	12	12	10	11	11	13	12	12	12	10	11	11	24.2	24.2	24.2	107.2	966	966	1	90	0	By MS/MS	By MS/MS	By MS/MS	By MS/MS	By MS/MS	By MS/MS	By MS/MS	22.8
P15019	P15019	22	22	22	Transaldolase	TAL1	>sp|P15019|TAL1_YEAST Transaldolase OS=Saccharomyces cerevisiae (strain ATCC 204508 / S288c) GN=TAL1 PE=1 SV=4	1	22	22	22	20	20	21	19	20	17	20	20	20	21	19	20	17	20	20	20	21	19	20	17	20	64.5	64.5	64.5	37.036	335	335	1	187	0	By MS/MS	By MS/MS	By MS/MS	By MS/MS	By MS/MS	By MS/MS	By MS/MS	58.5
P15108	P15108	46	46	11	ATP-dependent molecular chaperone HSC82	HSC82	>sp|P15108|HSC82_YEAST ATP-dependent molecular chaperone HSC82 OS=Saccharomyces cerevisiae (strain ATCC 204508 / S288c) GN=HSC82 PE=1 SV=4	1	46	46	11	45	45	46	43	46	44	43	45	45	46	43	46	44	43	11	11	11	11	11	10	10	59.1	59.1	17.4	80.899	705	705	1	513	0	By MS/MS	By MS/MS	By MS/MS	By MS/MS	By MS/MS	By MS/MS	By MS/MS	59
P15180	P15180	34	34	34	Lysine--tRNA ligase, cytoplasmic	KRS1	>sp|P15180|SYKC_YEAST Lysine--tRNA ligase, cytoplasmic OS=Saccharomyces cerevisiae (strain ATCC 204508 / S288c) GN=KRS1 PE=1 SV=2	1	34	34	34	30	33	32	32	30	31	31	30	33	32	32	30	31	31	30	33	32	32	30	31	31	61.6	61.6	61.6	67.958	591	591	1	306	0	By MS/MS	By MS/MS	By MS/MS	By MS/MS	By MS/MS	By MS/MS	By MS/MS	59.7
P15274	P15274	14	14	14	AMP deaminase	AMD1	>sp|P15274|AMPD_YEAST AMP deaminase OS=Saccharomyces cerevisiae (strain ATCC 204508 / S288c) GN=AMD1 PE=1 SV=2	1	14	14	14	11	9	11	10	10	10	11	11	9	11	10	10	10	11	11	9	11	10	10	10	11	25.1	25.1	25.1	93.3	810	810	1	72	0	By MS/MS	By MS/MS	By MS/MS	By MS/MS	By MS/MS	By MS/MS	By MS/MS	15.7
P15303	P15303	23	23	23	Protein transport protein SEC23	SEC23	>sp|P15303|SEC23_YEAST Protein transport protein SEC23 OS=Saccharomyces cerevisiae (strain ATCC 204508 / S288c) GN=SEC23 PE=1 SV=1	1	23	23	23	19	17	22	18	21	19	21	19	17	22	18	21	19	21	19	17	22	18	21	19	21	45.7	45.7	45.7	85.384	768	768	1	161	0	By MS/MS	By MS/MS	By MS/MS	By MS/MS	By MS/MS	By MS/MS	By MS/MS	39.2
P15367	P15367	5	5	5	Signal peptidase complex catalytic subunit SEC11	SEC11	>sp|P15367|SEC11_YEAST Signal peptidase complex catalytic subunit SEC11 OS=Saccharomyces cerevisiae (strain ATCC 204508 / S288c) GN=SEC11 PE=1 SV=2	1	5	5	5	5	5	5	4	5	3	4	5	5	5	4	5	3	4	5	5	5	4	5	3	4	30.5	30.5	30.5	18.762	167	167	1	35	0	By MS/MS	By MS/MS	By MS/MS	By MS/MS	By MS/MS	By MS/MS	By MS/MS	30.5
P15424	P15424	9	9	9	ATP-dependent RNA helicase MSS116, mitochondrial	MSS116	>sp|P15424|MS116_YEAST ATP-dependent RNA helicase MSS116, mitochondrial OS=Saccharomyces cerevisiae (strain ATCC 204508 / S288c) GN=MSS116 PE=1 SV=1	1	9	9	9	6	7	8	7	9	8	8	6	7	8	7	9	8	8	6	7	8	7	9	8	8	19.3	19.3	19.3	76.268	664	664	1	53	0	By MS/MS	By MS/MS	By MS/MS	By MS/MS	By MS/MS	By MS/MS	By MS/MS	11.9
P15454	P15454	11	11	11	Guanylate kinase	GUK1	>sp|P15454|KGUA_YEAST Guanylate kinase OS=Saccharomyces cerevisiae (strain ATCC 204508 / S288c) GN=GUK1 PE=1 SV=2	1	11	11	11	11	11	11	11	11	11	11	11	11	11	11	11	11	11	11	11	11	11	11	11	11	61	61	61	20.637	187	187	1	106	0	By MS/MS	By MS/MS	By MS/MS	By MS/MS	By MS/MS	By MS/MS	By MS/MS	61
P15496	P15496	12	12	12	Isopentenyl-diphosphate Delta-isomerase	IDI1	>sp|P15496|IDI1_YEAST Isopentenyl-diphosphate Delta-isomerase OS=Saccharomyces cerevisiae (strain ATCC 204508 / S288c) GN=IDI1 PE=1 SV=2	1	12	12	12	12	12	12	12	11	12	11	12	12	12	12	11	12	11	12	12	12	12	11	12	11	58.3	58.3	58.3	33.351	288	288	1	116	0	By MS/MS	By MS/MS	By MS/MS	By MS/MS	By MS/MS	By MS/MS	By MS/MS	58.3
P15624	P15624	24	24	24	Phenylalanine--tRNA ligase beta subunit	FRS1	>sp|P15624|SYFB_YEAST Phenylalanine--tRNA ligase beta subunit OS=Saccharomyces cerevisiae (strain ATCC 204508 / S288c) GN=FRS1 PE=1 SV=3	1	24	24	24	22	24	24	19	22	20	24	22	24	24	19	22	20	24	22	24	24	19	22	20	24	49.4	49.4	49.4	67.364	595	595	1	196	0	By MS/MS	By MS/MS	By MS/MS	By MS/MS	By MS/MS	By MS/MS	By MS/MS	46.2
P15625	P15625	23	23	23	Phenylalanine--tRNA ligase alpha subunit	FRS2	>sp|P15625|SYFA_YEAST Phenylalanine--tRNA ligase alpha subunit OS=Saccharomyces cerevisiae (strain ATCC 204508 / S288c) GN=FRS2 PE=1 SV=3	1	23	23	23	22	19	23	19	21	21	19	22	19	23	19	21	21	19	22	19	23	19	21	21	19	56.5	56.5	56.5	57.511	503	503	1	180	0	By MS/MS	By MS/MS	By MS/MS	By MS/MS	By MS/MS	By MS/MS	By MS/MS	50.3
P15646	P15646	16	16	16	rRNA 2-O-methyltransferase fibrillarin	NOP1	>sp|P15646|FBRL_YEAST rRNA 2-O-methyltransferase fibrillarin OS=Saccharomyces cerevisiae (strain ATCC 204508 / S288c) GN=NOP1 PE=1 SV=1	1	16	16	16	16	16	16	15	15	16	15	16	16	16	15	15	16	15	16	16	16	15	15	16	15	52	52	52	34.465	327	327	1	119	0	By MS/MS	By MS/MS	By MS/MS	By MS/MS	By MS/MS	By MS/MS	By MS/MS	52
P15700	P15700	7	7	7	Uridylate kinase	URA6	>sp|P15700|KCY_YEAST Uridylate kinase OS=Saccharomyces cerevisiae (strain ATCC 204508 / S288c) GN=URA6 PE=1 SV=1	1	7	7	7	5	5	5	6	6	6	5	5	5	5	6	6	6	5	5	5	5	6	6	6	5	41.7	41.7	41.7	22.933	204	204	1	45	0	By MS/MS	By MS/MS	By MS/MS	By MS/MS	By MS/MS	By MS/MS	By MS/MS	23
P15703	P15703	9	9	9	Glucan 1,3-beta-glucosidase	BGL2	>sp|P15703|BGL2_YEAST Glucan 1,3-beta-glucosidase OS=Saccharomyces cerevisiae (strain ATCC 204508 / S288c) GN=BGL2 PE=1 SV=1	1	9	9	9	9	9	8	9	9	7	9	9	9	8	9	9	7	9	9	9	8	9	9	7	9	38.3	38.3	38.3	34.118	313	313	1	76	0	By MS/MS	By MS/MS	By MS/MS	By MS/MS	By MS/MS	By MS/MS	By MS/MS	38.3
P15705	P15705	33	33	33	Heat shock protein STI1	STI1	>sp|P15705|STI1_YEAST Heat shock protein STI1 OS=Saccharomyces cerevisiae (strain ATCC 204508 / S288c) GN=STI1 PE=1 SV=1	1	33	33	33	31	32	31	33	30	29	31	31	32	31	33	30	29	31	31	32	31	33	30	29	31	52.1	52.1	52.1	66.264	589	589	1	330	0	By MS/MS	By MS/MS	By MS/MS	By MS/MS	By MS/MS	By MS/MS	By MS/MS	50.4
P15790	P15790	6	6	6	Casein kinase II subunit alpha	CKA1	>sp|P15790|CSK21_YEAST Casein kinase II subunit alpha OS=Saccharomyces cerevisiae (strain ATCC 204508 / S288c) GN=CKA1 PE=1 SV=1	1	6	6	6	4	5	6	5	4	5	6	4	5	6	5	4	5	6	4	5	6	5	4	5	6	20.4	20.4	20.4	44.667	372	372	1	35	0	By MS/MS	By MS/MS	By MS/MS	By MS/MS	By MS/MS	By MS/MS	By MS/MS	12.4
P15873	P15873	11	11	11	Proliferating cell nuclear antigen	POL30	>sp|P15873|PCNA_YEAST Proliferating cell nuclear antigen OS=Saccharomyces cerevisiae (strain ATCC 204508 / S288c) GN=POL30 PE=1 SV=1	1	11	11	11	11	10	11	10	11	11	10	11	10	11	10	11	11	10	11	10	11	10	11	11	10	55.8	55.8	55.8	28.916	258	258	1	100	0	By MS/MS	By MS/MS	By MS/MS	By MS/MS	By MS/MS	By MS/MS	By MS/MS	55.8
P15891	P15891	30	30	30	Actin-binding protein	ABP1	>sp|P15891|ABP1_YEAST Actin-binding protein OS=Saccharomyces cerevisiae (strain ATCC 204508 / S288c) GN=ABP1 PE=1 SV=4	1	30	30	30	22	23	24	24	26	22	25	22	23	24	24	26	22	25	22	23	24	24	26	22	25	67.6	67.6	67.6	65.575	592	592	1	222	0	By MS/MS	By MS/MS	By MS/MS	By MS/MS	By MS/MS	By MS/MS	By MS/MS	56.8
P15992	P15992	14	14	14	Heat shock protein 26	HSP26	>sp|P15992|HSP26_YEAST Heat shock protein 26 OS=Saccharomyces cerevisiae (strain ATCC 204508 / S288c) GN=HSP26 PE=1 SV=3	1	14	14	14	13	13	14	13	12	12	13	13	13	14	13	12	12	13	13	13	14	13	12	12	13	75.2	75.2	75.2	23.879	214	214	1	155	0	By MS/MS	By MS/MS	By MS/MS	By MS/MS	By MS/MS	By MS/MS	By MS/MS	64.5
P16120	P16120	33	33	33	Threonine synthase	THR4	>sp|P16120|THRC_YEAST Threonine synthase OS=Saccharomyces cerevisiae (strain ATCC 204508 / S288c) GN=THR4 PE=1 SV=1	1	33	33	33	30	31	33	30	31	31	31	30	31	33	30	31	31	31	30	31	33	30	31	31	31	73.9	73.9	73.9	57.474	514	514	1	342	0	By MS/MS	By MS/MS	By MS/MS	By MS/MS	By MS/MS	By MS/MS	By MS/MS	67.7
P16140	P16140	37	37	37	V-type proton ATPase subunit B	VMA2	>sp|P16140|VATB_YEAST V-type proton ATPase subunit B OS=Saccharomyces cerevisiae (strain ATCC 204508 / S288c) GN=VMA2 PE=1 SV=2	1	37	37	37	35	36	37	37	36	35	35	35	36	37	37	36	35	35	35	36	37	37	36	35	35	80.5	80.5	80.5	57.749	517	517	1	405	0	By MS/MS	By MS/MS	By MS/MS	By MS/MS	By MS/MS	By MS/MS	By MS/MS	77.9
P16370	P16370	8	8	8	DNA-directed RNA polymerase II subunit RPB3	RPB3	>sp|P16370|RPB3_YEAST DNA-directed RNA polymerase II subunit RPB3 OS=Saccharomyces cerevisiae (strain ATCC 204508 / S288c) GN=RPB3 PE=1 SV=2	1	8	8	8	7	5	7	4	7	6	5	7	5	7	4	7	6	5	7	5	7	4	7	6	5	40.9	40.9	40.9	35.297	318	318	1	53	0	By MS/MS	By MS/MS	By MS/MS	By MS/MS	By MS/MS	By MS/MS	By MS/MS	34.9
P16387	P16387	27	27	27	Pyruvate dehydrogenase E1 component subunit alpha, mitochondrial	PDA1	>sp|P16387|ODPA_YEAST Pyruvate dehydrogenase E1 component subunit alpha, mitochondrial OS=Saccharomyces cerevisiae (strain ATCC 204508 / S288c) GN=PDA1 PE=1 SV=2	1	27	27	27	23	22	24	20	25	23	26	23	22	24	20	25	23	26	23	22	24	20	25	23	26	71.4	71.4	71.4	46.343	420	420	1	213	0	By MS/MS	By MS/MS	By MS/MS	By MS/MS	By MS/MS	By MS/MS	By MS/MS	61.7
P16451	P16451	11	11	11	Pyruvate dehydrogenase complex protein X component, mitochondrial	PDX1	>sp|P16451|ODPX_YEAST Pyruvate dehydrogenase complex protein X component, mitochondrial OS=Saccharomyces cerevisiae (strain ATCC 204508 / S288c) GN=PDX1 PE=1 SV=1	1	11	11	11	10	11	10	11	10	11	11	10	11	10	11	10	11	11	10	11	10	11	10	11	11	44.1	44.1	44.1	45.361	410	410	1	94	0	By MS/MS	By MS/MS	By MS/MS	By MS/MS	By MS/MS	By MS/MS	By MS/MS	42.9
P16474	P16474	27	26	26	78 kDa glucose-regulated protein homolog	KAR2	>sp|P16474|GRP78_YEAST 78 kDa glucose-regulated protein homolog OS=Saccharomyces cerevisiae (strain ATCC 204508 / S288c) GN=KAR2 PE=1 SV=1	1	27	26	26	25	26	26	26	23	25	25	24	25	25	25	22	24	24	24	25	25	25	22	24	24	39.3	37.5	37.5	74.467	682	682	1	219	0	By MS/MS	By MS/MS	By MS/MS	By MS/MS	By MS/MS	By MS/MS	By MS/MS	35.5
P16521	P16521	60	60	48	Elongation factor 3A	YEF3	>sp|P16521|EF3A_YEAST Elongation factor 3A OS=Saccharomyces cerevisiae (strain ATCC 204508 / S288c) GN=YEF3 PE=1 SV=4	1	60	60	48	56	51	56	51	56	52	58	56	51	56	51	56	52	58	46	42	46	42	46	42	47	65.1	65.1	52.2	115.94	1044	1044	1	605	0	By MS/MS	By MS/MS	By MS/MS	By MS/MS	By MS/MS	By MS/MS	By MS/MS	57.1
P16547	P16547	5	5	5	Mitochondrial outer membrane protein OM45	OM45	>sp|P16547|OM45_YEAST Mitochondrial outer membrane protein OM45 OS=Saccharomyces cerevisiae (strain ATCC 204508 / S288c) GN=OM45 PE=1 SV=2	1	5	5	5	5	4	4	4	5	5	5	5	4	4	4	5	5	5	5	4	4	4	5	5	5	17	17	17	44.58	393	393	1	32	0	By MS/MS	By MS/MS	By MS/MS	By MS/MS	By MS/MS	By MS/MS	By MS/MS	17
P16550	P16550	16	16	16	Protein APA1;5,5-P-1,P-4-tetraphosphate phosphorylase;ADP-sulfurylase	APA1	>sp|P16550|APA1_YEAST Protein APA1 OS=Saccharomyces cerevisiae (strain ATCC 204508 / S288c) GN=APA1 PE=1 SV=4	1	16	16	16	13	15	15	15	16	14	14	13	15	15	15	16	14	14	13	15	15	15	16	14	14	71.7	71.7	71.7	36.492	321	321	1	127	0	By MS/MS	By MS/MS	By MS/MS	By MS/MS	By MS/MS	By MS/MS	By MS/MS	65.7
P16603	P16603	23	23	23	NADPH--cytochrome P450 reductase	NCP1	>sp|P16603|NCPR_YEAST NADPH--cytochrome P450 reductase OS=Saccharomyces cerevisiae (strain ATCC 204508 / S288c) GN=NCP1 PE=1 SV=3	1	23	23	23	23	20	19	16	19	17	20	23	20	19	16	19	17	20	23	20	19	16	19	17	20	55.1	55.1	55.1	76.771	691	691	1	157	0	By MS/MS	By MS/MS	By MS/MS	By MS/MS	By MS/MS	By MS/MS	By MS/MS	55.1
P16622	P16622	13	13	13	Ferrochelatase, mitochondrial	HEM15	>sp|P16622|HEMH_YEAST Ferrochelatase, mitochondrial OS=Saccharomyces cerevisiae (strain ATCC 204508 / S288c) GN=HEM15 PE=1 SV=1	1	13	13	13	10	9	10	7	10	9	10	10	9	10	7	10	9	10	10	9	10	7	10	9	10	53.9	53.9	53.9	44.596	393	393	1	66	0	By MS/MS	By MS/MS	By MS/MS	By MS/MS	By MS/MS	By MS/MS	By MS/MS	39.7
P16649	P16649	19	19	19	General transcriptional corepressor TUP1	TUP1	>sp|P16649|TUP1_YEAST General transcriptional corepressor TUP1 OS=Saccharomyces cerevisiae (strain ATCC 204508 / S288c) GN=TUP1 PE=1 SV=2	1	19	19	19	17	16	19	18	17	18	17	17	16	19	18	17	18	17	17	16	19	18	17	18	17	35.5	35.5	35.5	78.307	713	713	1	144	0	By MS/MS	By MS/MS	By MS/MS	By MS/MS	By MS/MS	By MS/MS	By MS/MS	31.7
P16861	P16861	53	53	52	6-phosphofructokinase subunit alpha	PFK1	>sp|P16861|K6PF1_YEAST 6-phosphofructokinase subunit alpha OS=Saccharomyces cerevisiae (strain ATCC 204508 / S288c) GN=PFK1 PE=1 SV=1	1	53	53	52	47	48	48	44	49	47	50	47	48	48	44	49	47	50	46	47	47	43	48	46	49	62.7	62.7	61.8	107.97	987	987	1	497	0	By MS/MS	By MS/MS	By MS/MS	By MS/MS	By MS/MS	By MS/MS	By MS/MS	55.9
P16862	P16862	43	42	42	6-phosphofructokinase subunit beta	PFK2	>sp|P16862|K6PF2_YEAST 6-phosphofructokinase subunit beta OS=Saccharomyces cerevisiae (strain ATCC 204508 / S288c) GN=PFK2 PE=1 SV=4	1	43	42	42	39	43	40	42	42	42	39	38	42	39	41	41	41	38	38	42	39	41	41	41	38	59.7	58.8	58.8	104.62	959	959	1	431	0	By MS/MS	By MS/MS	By MS/MS	By MS/MS	By MS/MS	By MS/MS	By MS/MS	54.8
P16965	P16965	3	3	3	ATPase-stabilizing factor 15 kDa protein	STF2	>sp|P16965|STF2_YEAST ATPase-stabilizing factor 15 kDa protein OS=Saccharomyces cerevisiae (strain ATCC 204508 / S288c) GN=STF2 PE=1 SV=2	1	3	3	3	2	3	2	2	2	3	1	2	3	2	2	2	3	1	2	3	2	2	2	3	1	47.6	47.6	47.6	9.6144	84	84	1	26	0	By MS/MS	By MS/MS	By MS/MS	By MS/MS	By MS/MS	By MS/MS	By MS/MS	47.6
P17064	P17064	7	7	7	Purine-cytosine permease FCY2	FCY2	>sp|P17064|FCY2_YEAST Purine-cytosine permease FCY2 OS=Saccharomyces cerevisiae (strain ATCC 204508 / S288c) GN=FCY2 PE=1 SV=2	1	7	7	7	4	6	6	5	5	5	7	4	6	6	5	5	5	7	4	6	6	5	5	5	7	10.9	10.9	10.9	58.201	533	533	1	43	0	By MS/MS	By MS/MS	By MS/MS	By MS/MS	By MS/MS	By MS/MS	By MS/MS	9
P17076	P17076	23	23	4	60S ribosomal protein L8-A	RPL8A	>sp|P17076|RL8A_YEAST 60S ribosomal protein L8-A OS=Saccharomyces cerevisiae (strain ATCC 204508 / S288c) GN=RPL8A PE=1 SV=4	1	23	23	4	22	21	23	21	23	22	22	22	21	23	21	23	22	22	4	4	4	4	4	4	4	66.8	66.8	13.3	28.124	256	256	1	268	0	By MS/MS	By MS/MS	By MS/MS	By MS/MS	By MS/MS	By MS/MS	By MS/MS	66.4
P17106	P17106	7	7	7	Centromere-binding protein 1	CBF1	>sp|P17106|CBF1_YEAST Centromere-binding protein 1 OS=Saccharomyces cerevisiae (strain ATCC 204508 / S288c) GN=CBF1 PE=1 SV=2	1	7	7	7	6	7	6	7	6	6	6	6	7	6	7	6	6	6	6	7	6	7	6	6	6	32.5	32.5	32.5	39.387	351	351	1	71	0	By MS/MS	By MS/MS	By MS/MS	By MS/MS	By MS/MS	By MS/MS	By MS/MS	25.1
P17157	P17157	5	3	3	Cyclin-dependent protein kinase PHO85	PHO85	>sp|P17157|PHO85_YEAST Cyclin-dependent protein kinase PHO85 OS=Saccharomyces cerevisiae (strain ATCC 204508 / S288c) GN=PHO85 PE=1 SV=2	1	5	3	3	5	5	5	5	5	4	5	3	3	3	3	3	2	3	3	3	3	3	3	2	3	17.7	11.5	11.5	34.906	305	305	1	26	0	By MS/MS	By MS/MS	By MS/MS	By MS/MS	By MS/MS	By MS/MS	By MS/MS	17.7
P17255	P17255	61	61	61	V-type proton ATPase catalytic subunit A;Endonuclease PI-SceI	VMA1	>sp|P17255|VATA_YEAST V-type proton ATPase catalytic subunit A OS=Saccharomyces cerevisiae (strain ATCC 204508 / S288c) GN=VMA1 PE=1 SV=3	1	61	61	61	55	53	58	54	56	57	57	55	53	58	54	56	57	57	55	53	58	54	56	57	57	65	65	65	118.64	1071	1071	1	528	0	By MS/MS	By MS/MS	By MS/MS	By MS/MS	By MS/MS	By MS/MS	By MS/MS	58.7
P17423	P17423	12	12	12	Homoserine kinase	THR1	>sp|P17423|KHSE_YEAST Homoserine kinase OS=Saccharomyces cerevisiae (strain ATCC 204508 / S288c) GN=THR1 PE=1 SV=4	1	12	12	12	12	12	12	11	12	11	10	12	12	12	11	12	11	10	12	12	12	11	12	11	10	49.9	49.9	49.9	38.712	357	357	1	105	0	By MS/MS	By MS/MS	By MS/MS	By MS/MS	By MS/MS	By MS/MS	By MS/MS	49.9
P17505	P17505	15	15	15	Malate dehydrogenase, mitochondrial	MDH1	>sp|P17505|MDHM_YEAST Malate dehydrogenase, mitochondrial OS=Saccharomyces cerevisiae (strain ATCC 204508 / S288c) GN=MDH1 PE=1 SV=2	1	15	15	15	13	11	13	11	14	12	12	13	11	13	11	14	12	12	13	11	13	11	14	12	12	67.4	67.4	67.4	35.65	334	334	1	124	0	By MS/MS	By MS/MS	By MS/MS	By MS/MS	By MS/MS	By MS/MS	By MS/MS	54.2
P17536	P17536	23	23	23	Tropomyosin-1	TPM1	>sp|P17536|TPM1_YEAST Tropomyosin-1 OS=Saccharomyces cerevisiae (strain ATCC 204508 / S288c) GN=TPM1 PE=1 SV=1	1	23	23	23	21	21	23	20	22	20	22	21	21	23	20	22	20	22	21	21	23	20	22	20	22	80.9	80.9	80.9	23.54	199	199	1	233	0	By MS/MS	By MS/MS	By MS/MS	By MS/MS	By MS/MS	By MS/MS	By MS/MS	75.4
P17555	P17555	11	11	11	Adenylyl cyclase-associated protein	SRV2	>sp|P17555|CAP_YEAST Adenylyl cyclase-associated protein OS=Saccharomyces cerevisiae (strain ATCC 204508 / S288c) GN=SRV2 PE=1 SV=1	1	11	11	11	9	10	11	10	10	10	9	9	10	11	10	10	10	9	9	10	11	10	10	10	9	38.4	38.4	38.4	57.521	526	526	1	82	0	By MS/MS	By MS/MS	By MS/MS	By MS/MS	By MS/MS	By MS/MS	By MS/MS	27.9
P17649	P17649	22	22	22	4-aminobutyrate aminotransferase	UGA1	>sp|P17649|GABAT_YEAST 4-aminobutyrate aminotransferase OS=Saccharomyces cerevisiae (strain ATCC 204508 / S288c) GN=UGA1 PE=1 SV=2	1	22	22	22	17	18	16	20	19	21	17	17	18	16	20	19	21	17	17	18	16	20	19	21	17	54.1	54.1	54.1	52.946	471	471	1	153	0	By MS/MS	By MS/MS	By MS/MS	By MS/MS	By MS/MS	By MS/MS	By MS/MS	41
P17695	P17695	8	8	8	Glutaredoxin-2, mitochondrial	GRX2	>sp|P17695|GLRX2_YEAST Glutaredoxin-2, mitochondrial OS=Saccharomyces cerevisiae (strain ATCC 204508 / S288c) GN=GRX2 PE=1 SV=3	1	8	8	8	8	8	8	7	8	8	8	8	8	8	7	8	8	8	8	8	8	7	8	8	8	63.6	63.6	63.6	15.861	143	143	1	88	0	By MS/MS	By MS/MS	By MS/MS	By MS/MS	By MS/MS	By MS/MS	By MS/MS	63.6
P17709	P17709	24	24	23	Glucokinase-1	GLK1	>sp|P17709|HXKG_YEAST Glucokinase-1 OS=Saccharomyces cerevisiae (strain ATCC 204508 / S288c) GN=GLK1 PE=1 SV=1	1	24	24	23	24	20	22	22	22	23	23	24	20	22	22	22	23	23	23	19	21	21	21	22	22	65.2	65.2	62.4	55.377	500	500	1	255	0	By MS/MS	By MS/MS	By MS/MS	By MS/MS	By MS/MS	By MS/MS	By MS/MS	65.2
P17883	P17883	6	6	6	Superkiller protein 3	SKI3	>sp|P17883|SKI3_YEAST Superkiller protein 3 OS=Saccharomyces cerevisiae (strain ATCC 204508 / S288c) GN=SKI3 PE=1 SV=2	1	6	6	6	5	6	6	3	6	4	6	5	6	6	3	6	4	6	5	6	6	3	6	4	6	5.2	5.2	5.2	163.72	1432	1432	1	36	0	By MS/MS	By MS/MS	By MS/MS	By matching	By MS/MS	By matching	By MS/MS	4.1
P17891	P17891	16	16	16	Clathrin light chain	CLC1	>sp|P17891|CLC1_YEAST Clathrin light chain OS=Saccharomyces cerevisiae (strain ATCC 204508 / S288c) GN=CLC1 PE=1 SV=1	1	16	16	16	12	12	12	13	13	14	14	12	12	12	13	13	14	14	12	12	12	13	13	14	14	60.5	60.5	60.5	26.531	233	233	1	111	0	By MS/MS	By MS/MS	By MS/MS	By MS/MS	By MS/MS	By MS/MS	By MS/MS	56.2
P17967	P17967	25	25	25	Protein disulfide-isomerase	PDI1	>sp|P17967|PDI_YEAST Protein disulfide-isomerase OS=Saccharomyces cerevisiae (strain ATCC 204508 / S288c) GN=PDI1 PE=1 SV=2	1	25	25	25	21	18	20	20	22	22	23	21	18	20	20	22	22	23	21	18	20	20	22	22	23	59.2	59.2	59.2	58.226	522	522	1	233	0	By MS/MS	By MS/MS	By MS/MS	By MS/MS	By MS/MS	By MS/MS	By MS/MS	43.3
P18408	P18408	7	7	7	Phosphoadenosine phosphosulfate reductase	MET16	>sp|P18408|MET16_YEAST Phosphoadenosine phosphosulfate reductase OS=Saccharomyces cerevisiae (strain ATCC 204508 / S288c) GN=MET16 PE=1 SV=2	1	7	7	7	7	7	7	7	7	7	7	7	7	7	7	7	7	7	7	7	7	7	7	7	7	34.1	34.1	34.1	30.38	261	261	1	70	0	By MS/MS	By MS/MS	By MS/MS	By MS/MS	By MS/MS	By MS/MS	By MS/MS	34.1
P18544	P18544	8	8	8	Acetylornithine aminotransferase, mitochondrial	ARG8	>sp|P18544|ARGD_YEAST Acetylornithine aminotransferase, mitochondrial OS=Saccharomyces cerevisiae (strain ATCC 204508 / S288c) GN=ARG8 PE=1 SV=1	1	8	8	8	8	8	8	7	8	8	7	8	8	8	7	8	8	7	8	8	8	7	8	8	7	36.4	36.4	36.4	46.681	423	423	1	60	0	By MS/MS	By MS/MS	By MS/MS	By MS/MS	By MS/MS	By MS/MS	By MS/MS	36.4
P18562	P18562	8	8	8	Uracil phosphoribosyltransferase	FUR1	>sp|P18562|UPP_YEAST Uracil phosphoribosyltransferase OS=Saccharomyces cerevisiae (strain ATCC 204508 / S288c) GN=FUR1 PE=1 SV=2	1	8	8	8	7	7	7	6	8	8	6	7	7	7	6	8	8	6	7	7	7	6	8	8	6	46.3	46.3	46.3	24.594	216	216	1	63	0	By MS/MS	By MS/MS	By MS/MS	By MS/MS	By MS/MS	By MS/MS	By MS/MS	37.5
P18759	P18759	22	22	22	Vesicular-fusion protein SEC18	SEC18	>sp|P18759|SEC18_YEAST Vesicular-fusion protein SEC18 OS=Saccharomyces cerevisiae (strain ATCC 204508 / S288c) GN=SEC18 PE=1 SV=2	1	22	22	22	17	16	19	17	17	15	20	17	16	19	17	17	15	20	17	16	19	17	17	15	20	35	35	35	84.055	758	758	1	129	0	By MS/MS	By MS/MS	By MS/MS	By MS/MS	By MS/MS	By MS/MS	By MS/MS	29.3
P18851	P18851	4	4	4	Guanine nucleotide-binding protein subunit beta	STE4	>sp|P18851|GBB_YEAST Guanine nucleotide-binding protein subunit beta OS=Saccharomyces cerevisiae (strain ATCC 204508 / S288c) GN=STE4 PE=1 SV=2	1	4	4	4	2	2	1	2	3	2	3	2	2	1	2	3	2	3	2	2	1	2	3	2	3	19.6	19.6	19.6	46.581	423	423	1	15	0	By matching	By MS/MS	By matching	By MS/MS	By MS/MS	By MS/MS	By MS/MS	6.6
P18852	P18852	2	2	2	Guanine nucleotide-binding protein subunit gamma	STE18	>sp|P18852|GBG_YEAST Guanine nucleotide-binding protein subunit gamma OS=Saccharomyces cerevisiae (strain ATCC 204508 / S288c) GN=STE18 PE=1 SV=1	1	2	2	2	2	2	2	1	2	1	2	2	2	2	1	2	1	2	2	2	2	1	2	1	2	36.4	36.4	36.4	12.625	110	110	1	16	0	By MS/MS	By MS/MS	By MS/MS	By MS/MS	By MS/MS	By MS/MS	By MS/MS	36.4
P18899	P18899	10	10	10	Stress protein DDR48	DDR48	>sp|P18899|DDR48_YEAST Stress protein DDR48 OS=Saccharomyces cerevisiae (strain ATCC 204508 / S288c) GN=DDR48 PE=1 SV=4	1	10	10	10	9	9	8	10	8	10	9	9	9	8	10	8	10	9	9	9	8	10	8	10	9	36.7	36.7	36.7	46.233	430	430	1	84	0	By MS/MS	By MS/MS	By MS/MS	By MS/MS	By MS/MS	By MS/MS	By MS/MS	36.7
P18900	P18900	3	3	3	Hexaprenyl pyrophosphate synthase, mitochondrial	COQ1	>sp|P18900|COQ1_YEAST Hexaprenyl pyrophosphate synthase, mitochondrial OS=Saccharomyces cerevisiae (strain ATCC 204508 / S288c) GN=COQ1 PE=1 SV=1	1	3	3	3	2	2	2	2	2	2	2	2	2	2	2	2	2	2	2	2	2	2	2	2	2	6.8	6.8	6.8	52.559	473	473	1	14	0	By MS/MS	By MS/MS	By MS/MS	By MS/MS	By matching	By MS/MS	By MS/MS	4
P19073	P19073	3	3	3	Cell division control protein 42	CDC42	>sp|P19073|CDC42_YEAST Cell division control protein 42 OS=Saccharomyces cerevisiae (strain ATCC 204508 / S288c) GN=CDC42 PE=1 SV=2	1	3	3	3	3	3	3	3	3	3	3	3	3	3	3	3	3	3	3	3	3	3	3	3	3	19.9	19.9	19.9	21.322	191	191	1	28	0	By MS/MS	By MS/MS	By MS/MS	By MS/MS	By MS/MS	By MS/MS	By MS/MS	19.9
P19097	P19097	106	106	106	Fatty acid synthase subunit alpha;Acyl carrier;3-oxoacyl-[acyl-carrier-protein] reductase;3-oxoacyl-[acyl-carrier-protein] synthase	FAS2	>sp|P19097|FAS2_YEAST Fatty acid synthase subunit alpha OS=Saccharomyces cerevisiae (strain ATCC 204508 / S288c) GN=FAS2 PE=1 SV=2	1	106	106	106	98	99	98	98	103	99	94	98	99	98	98	103	99	94	98	99	98	98	103	99	94	66.5	66.5	66.5	206.94	1887	1887	1	956	0	By MS/MS	By MS/MS	By MS/MS	By MS/MS	By MS/MS	By MS/MS	By MS/MS	64.2
P19146	P19146	10	10	2	ADP-ribosylation factor 2	ARF2	>sp|P19146|ARF2_YEAST ADP-ribosylation factor 2 OS=Saccharomyces cerevisiae (strain ATCC 204508 / S288c) GN=ARF2 PE=1 SV=3	1	10	10	2	8	9	9	8	10	8	9	8	9	9	8	10	8	9	1	2	2	1	2	1	2	61.3	61.3	13.3	20.657	181	181	1	91	0	By MS/MS	By MS/MS	By MS/MS	By MS/MS	By MS/MS	By MS/MS	By MS/MS	52.5
P19262	P19262	9	9	9	Dihydrolipoyllysine-residue succinyltransferase component of 2-oxoglutarate dehydrogenase complex, mitochondrial	KGD2	>sp|P19262|ODO2_YEAST Dihydrolipoyllysine-residue succinyltransferase component of 2-oxoglutarate dehydrogenase complex, mitochondrial OS=Saccharomyces cerevisiae (strain ATCC 204508 / S288c) GN=KGD2 PE=1 SV=2	1	9	9	9	9	9	9	9	9	9	8	9	9	9	9	9	9	8	9	9	9	9	9	9	8	25.5	25.5	25.5	50.43	463	463	1	75	0	By MS/MS	By MS/MS	By MS/MS	By MS/MS	By MS/MS	By MS/MS	By MS/MS	25.5
P19358	P19358	25	25	14	S-adenosylmethionine synthase 2	SAM2	>sp|P19358|METK2_YEAST S-adenosylmethionine synthase 2 OS=Saccharomyces cerevisiae (strain ATCC 204508 / S288c) GN=SAM2 PE=1 SV=3	1	25	25	14	23	23	25	22	25	21	22	23	23	25	22	25	21	22	13	13	14	12	14	12	12	76.3	76.3	49.5	42.255	384	384	1	264	0	By MS/MS	By MS/MS	By MS/MS	By MS/MS	By MS/MS	By MS/MS	By MS/MS	71.4
P19414	P19414	40	40	40	Aconitate hydratase, mitochondrial	ACO1	>sp|P19414|ACON_YEAST Aconitate hydratase, mitochondrial OS=Saccharomyces cerevisiae (strain ATCC 204508 / S288c) GN=ACO1 PE=1 SV=2	1	40	40	40	37	36	36	32	37	37	39	37	36	36	32	37	37	39	37	36	36	32	37	37	39	61.2	61.2	61.2	85.367	778	778	1	378	0	By MS/MS	By MS/MS	By MS/MS	By MS/MS	By MS/MS	By MS/MS	By MS/MS	57.3
P19454	P19454	6	6	6	Casein kinase II subunit alpha	CKA2	>sp|P19454|CSK22_YEAST Casein kinase II subunit alpha OS=Saccharomyces cerevisiae (strain ATCC 204508 / S288c) GN=CKA2 PE=1 SV=2	1	6	6	6	3	4	5	3	4	4	5	3	4	5	3	4	4	5	3	4	5	3	4	4	5	26	26	26	39.403	339	339	1	39	0	By MS/MS	By MS/MS	By MS/MS	By MS/MS	By MS/MS	By MS/MS	By MS/MS	14.5
P19524	P19524	28	28	26	Myosin-2	MYO2	>sp|P19524|MYO2_YEAST Myosin-2 OS=Saccharomyces cerevisiae (strain ATCC 204508 / S288c) GN=MYO2 PE=1 SV=1	1	28	28	26	22	19	21	22	21	18	19	22	19	21	22	21	18	19	20	17	19	20	19	16	17	23.7	23.7	22	180.68	1574	1574	1	150	0	By MS/MS	By MS/MS	By MS/MS	By MS/MS	By MS/MS	By MS/MS	By MS/MS	18.3
P19812	P19812	5	5	5	E3 ubiquitin-protein ligase UBR1	UBR1	>sp|P19812|UBR1_YEAST E3 ubiquitin-protein ligase UBR1 OS=Saccharomyces cerevisiae (strain ATCC 204508 / S288c) GN=UBR1 PE=1 SV=1	1	5	5	5	3	2	5	1	5	3	4	3	2	5	1	5	3	4	3	2	5	1	5	3	4	5.4	5.4	5.4	224.84	1950	1950	1	24	0	By MS/MS	By MS/MS	By MS/MS	By matching	By MS/MS	By MS/MS	By matching	1.8
P19880	P19880	2	2	2	AP-1-like transcription factor YAP1	YAP1	>sp|P19880|YAP1_YEAST AP-1-like transcription factor YAP1 OS=Saccharomyces cerevisiae (strain ATCC 204508 / S288c) GN=YAP1 PE=1 SV=2	1	2	2	2	2	2	2	1	2	2	2	2	2	2	1	2	2	2	2	2	2	1	2	2	2	3.8	3.8	3.8	72.532	650	650	1	13	0.00088456	By MS/MS	By MS/MS	By matching	By matching	By matching	By MS/MS	By MS/MS	3.8
P19881	P19881	9	9	9	4-nitrophenylphosphatase	PHO13	>sp|P19881|PNPP_YEAST 4-nitrophenylphosphatase OS=Saccharomyces cerevisiae (strain ATCC 204508 / S288c) GN=PHO13 PE=1 SV=2	1	9	9	9	7	8	7	8	6	7	8	7	8	7	8	6	7	8	7	8	7	8	6	7	8	39.4	39.4	39.4	34.624	312	312	1	60	0	By MS/MS	By MS/MS	By MS/MS	By MS/MS	By MS/MS	By MS/MS	By MS/MS	28.5
P19882	P19882	32	32	32	Heat shock protein 60, mitochondrial	HSP60	>sp|P19882|HSP60_YEAST Heat shock protein 60, mitochondrial OS=Saccharomyces cerevisiae (strain ATCC 204508 / S288c) GN=HSP60 PE=1 SV=1	1	32	32	32	31	31	31	31	31	31	31	31	31	31	31	31	31	31	31	31	31	31	31	31	31	58.6	58.6	58.6	60.751	572	572	1	311	0	By MS/MS	By MS/MS	By MS/MS	By MS/MS	By MS/MS	By MS/MS	By MS/MS	56.5
P20049	P20049	4	4	4	Prephenate dehydrogenase [NADP(+)]	TYR1	>sp|P20049|TYR1_YEAST Prephenate dehydrogenase [NADP(+)] OS=Saccharomyces cerevisiae (strain ATCC 204508 / S288c) GN=TYR1 PE=1 SV=2	1	4	4	4	4	4	4	3	4	4	4	4	4	4	3	4	4	4	4	4	4	3	4	4	4	9.7	9.7	9.7	50.923	452	452	1	27	0	By MS/MS	By MS/MS	By MS/MS	By MS/MS	By MS/MS	By matching	By MS/MS	9.7
P20051	P20051	7	7	7	Dihydroorotase	URA4	>sp|P20051|PYRC_YEAST Dihydroorotase OS=Saccharomyces cerevisiae (strain ATCC 204508 / S288c) GN=URA4 PE=1 SV=2	1	7	7	7	6	6	6	6	7	4	5	6	6	6	6	7	4	5	6	6	6	6	7	4	5	28.6	28.6	28.6	40.313	364	364	1	54	0	By MS/MS	By MS/MS	By MS/MS	By MS/MS	By MS/MS	By MS/MS	By MS/MS	26.1
P20081	P20081	7	7	7	FK506-binding protein 1	FPR1	>sp|P20081|FKBP_YEAST FK506-binding protein 1 OS=Saccharomyces cerevisiae (strain ATCC 204508 / S288c) GN=FPR1 PE=1 SV=2	1	7	7	7	7	7	7	7	7	6	6	7	7	7	7	7	6	6	7	7	7	7	7	6	6	81.6	81.6	81.6	12.158	114	114	1	74	0	By MS/MS	By MS/MS	By MS/MS	By MS/MS	By MS/MS	By MS/MS	By MS/MS	81.6
P20107	P20107	3	3	3	Zinc/cadmium resistance protein	ZRC1	>sp|P20107|ZRC1_YEAST Zinc/cadmium resistance protein OS=Saccharomyces cerevisiae (strain ATCC 204508 / S288c) GN=ZRC1 PE=1 SV=2	1	3	3	3	3	2	2	2	3	2	3	3	2	2	2	3	2	3	3	2	2	2	3	2	3	14.5	14.5	14.5	48.344	442	442	1	27	0	By MS/MS	By MS/MS	By MS/MS	By MS/MS	By MS/MS	By MS/MS	By MS/MS	14.5
P20424	P20424	9	9	9	Signal recognition particle subunit SRP54	SRP54	>sp|P20424|SRP54_YEAST Signal recognition particle subunit SRP54 OS=Saccharomyces cerevisiae (strain ATCC 204508 / S288c) GN=SRP54 PE=1 SV=2	1	9	9	9	6	6	7	5	7	8	7	6	6	7	5	7	8	7	6	6	7	5	7	8	7	24.6	24.6	24.6	59.624	541	541	1	46	0	By MS/MS	By MS/MS	By MS/MS	By MS/MS	By MS/MS	By MS/MS	By MS/MS	14
P20433	P20433	5	5	5	DNA-directed RNA polymerase II subunit RPB4	RPB4	>sp|P20433|RPB4_YEAST DNA-directed RNA polymerase II subunit RPB4 OS=Saccharomyces cerevisiae (strain ATCC 204508 / S288c) GN=RPB4 PE=1 SV=1	1	5	5	5	5	4	4	5	3	4	4	5	4	4	5	3	4	4	5	4	4	5	3	4	4	30.3	30.3	30.3	25.414	221	221	1	29	0	By MS/MS	By MS/MS	By MS/MS	By MS/MS	By MS/MS	By MS/MS	By MS/MS	30.3
P20434	P20434	3	3	3	DNA-directed RNA polymerases I, II, and III subunit RPABC1	RPB5	>sp|P20434|RPAB1_YEAST DNA-directed RNA polymerases I, II, and III subunit RPABC1 OS=Saccharomyces cerevisiae (strain ATCC 204508 / S288c) GN=RPB5 PE=1 SV=1	1	3	3	3	3	3	3	3	3	3	3	3	3	3	3	3	3	3	3	3	3	3	3	3	3	17.7	17.7	17.7	25.079	215	215	1	21	0	By MS/MS	By MS/MS	By MS/MS	By MS/MS	By MS/MS	By MS/MS	By MS/MS	17.7
P20435	P20435	3	3	3	DNA-directed RNA polymerases I, II, and III subunit RPABC2	RPO26	>sp|P20435|RPAB2_YEAST DNA-directed RNA polymerases I, II, and III subunit RPABC2 OS=Saccharomyces cerevisiae (strain ATCC 204508 / S288c) GN=RPO26 PE=1 SV=1	1	3	3	3	3	3	3	3	3	3	3	3	3	3	3	3	3	3	3	3	3	3	3	3	3	31.6	31.6	31.6	17.91	155	155	1	25	0	By MS/MS	By MS/MS	By MS/MS	By MS/MS	By MS/MS	By MS/MS	By MS/MS	31.6
P20436	P20436	4	4	4	DNA-directed RNA polymerases I, II, and III subunit RPABC3	RPB8	>sp|P20436|RPAB3_YEAST DNA-directed RNA polymerases I, II, and III subunit RPABC3 OS=Saccharomyces cerevisiae (strain ATCC 204508 / S288c) GN=RPB8 PE=1 SV=1	1	4	4	4	3	4	3	4	3	4	4	3	4	3	4	3	4	4	3	4	3	4	3	4	4	36.3	36.3	36.3	16.511	146	146	1	33	0	By MS/MS	By MS/MS	By MS/MS	By MS/MS	By MS/MS	By MS/MS	By MS/MS	29.5
P20447	P20447	13	13	13	ATP-dependent RNA helicase DBP3	DBP3	>sp|P20447|DBP3_YEAST ATP-dependent RNA helicase DBP3 OS=Saccharomyces cerevisiae (strain ATCC 204508 / S288c) GN=DBP3 PE=1 SV=2	1	13	13	13	12	12	12	10	12	11	11	12	12	12	10	12	11	11	12	12	12	10	12	11	11	36.7	36.7	36.7	58.826	523	523	1	84	0	By MS/MS	By MS/MS	By MS/MS	By MS/MS	By MS/MS	By MS/MS	By MS/MS	33.1
P20449	P20449	16	16	16	ATP-dependent RNA helicase DBP5	DBP5	>sp|P20449|DBP5_YEAST ATP-dependent RNA helicase DBP5 OS=Saccharomyces cerevisiae (strain ATCC 204508 / S288c) GN=DBP5 PE=1 SV=2	1	16	16	16	13	13	14	13	15	14	12	13	13	14	13	15	14	12	13	13	14	13	15	14	12	47.1	47.1	47.1	53.873	482	482	1	111	0	By MS/MS	By MS/MS	By MS/MS	By MS/MS	By MS/MS	By MS/MS	By MS/MS	37.3
P20459	P20459	15	15	15	Eukaryotic translation initiation factor 2 subunit alpha	SUI2	>sp|P20459|IF2A_YEAST Eukaryotic translation initiation factor 2 subunit alpha OS=Saccharomyces cerevisiae (strain ATCC 204508 / S288c) GN=SUI2 PE=1 SV=1	1	15	15	15	14	12	13	11	12	10	12	14	12	13	11	12	10	12	14	12	13	11	12	10	12	41.1	41.1	41.1	34.717	304	304	1	94	0	By MS/MS	By MS/MS	By MS/MS	By MS/MS	By MS/MS	By MS/MS	By MS/MS	38.8
P20484	P20484	4	4	4	Protein MAK11	MAK11	>sp|P20484|MAK11_YEAST Protein MAK11 OS=Saccharomyces cerevisiae (strain ATCC 204508 / S288c) GN=MAK11 PE=1 SV=1	1	4	4	4	4	4	2	4	3	3	3	4	4	2	4	3	3	3	4	4	2	4	3	3	3	9.6	9.6	9.6	53.672	468	468	1	27	0	By MS/MS	By MS/MS	By MS/MS	By MS/MS	By MS/MS	By MS/MS	By MS/MS	9.6
P20485	P20485	5	5	5	Choline kinase	CKI1	>sp|P20485|KICH_YEAST Choline kinase OS=Saccharomyces cerevisiae (strain ATCC 204508 / S288c) GN=CKI1 PE=1 SV=1	1	5	5	5	4	4	4	4	4	4	5	4	4	4	4	4	4	5	4	4	4	4	4	4	5	8.4	8.4	8.4	66.316	582	582	1	29	0	By MS/MS	By MS/MS	By MS/MS	By MS/MS	By MS/MS	By MS/MS	By MS/MS	6.9
P20604	P20604	5	5	5	Serine/threonine-protein phosphatase PP1-1	SIT4	>sp|P20604|PP11_YEAST Serine/threonine-protein phosphatase PP1-1 OS=Saccharomyces cerevisiae (strain ATCC 204508 / S288c) GN=SIT4 PE=1 SV=1	1	5	5	5	5	5	5	5	5	5	4	5	5	5	5	5	5	4	5	5	5	5	5	5	4	23.2	23.2	23.2	35.537	311	311	1	34	0	By MS/MS	By MS/MS	By MS/MS	By MS/MS	By MS/MS	By MS/MS	By MS/MS	23.2
P20606	P20606	10	10	10	Small COPII coat GTPase SAR1	SAR1	>sp|P20606|SAR1_YEAST Small COPII coat GTPase SAR1 OS=Saccharomyces cerevisiae (strain ATCC 204508 / S288c) GN=SAR1 PE=1 SV=1	1	10	10	10	10	9	10	8	9	9	10	10	9	10	8	9	9	10	10	9	10	8	9	9	10	71.6	71.6	71.6	21.45	190	190	1	114	0	By MS/MS	By MS/MS	By MS/MS	By MS/MS	By MS/MS	By MS/MS	By MS/MS	71.6
P20840	P20840	7	7	7	Alpha-agglutinin	SAG1	>sp|P20840|SAG1_YEAST Alpha-agglutinin OS=Saccharomyces cerevisiae (strain ATCC 204508 / S288c) GN=SAG1 PE=1 SV=2	1	7	7	7	7	6	6	6	7	6	4	7	6	6	6	7	6	4	7	6	6	6	7	6	4	20.3	20.3	20.3	70.339	650	650	1	56	0	By MS/MS	By MS/MS	By MS/MS	By MS/MS	By MS/MS	By MS/MS	By MS/MS	20.3
P20967	P20967	22	22	22	2-oxoglutarate dehydrogenase, mitochondrial	KGD1	>sp|P20967|ODO1_YEAST 2-oxoglutarate dehydrogenase, mitochondrial OS=Saccharomyces cerevisiae (strain ATCC 204508 / S288c) GN=KGD1 PE=1 SV=2	1	22	22	22	21	20	19	16	20	17	17	21	20	19	16	20	17	17	21	20	19	16	20	17	17	34.9	34.9	34.9	114.41	1014	1014	1	152	0	By MS/MS	By MS/MS	By MS/MS	By MS/MS	By MS/MS	By MS/MS	By MS/MS	32.1
P21147	P21147	10	10	10	Acyl-CoA desaturase 1	OLE1	>sp|P21147|ACO1_YEAST Acyl-CoA desaturase 1 OS=Saccharomyces cerevisiae (strain ATCC 204508 / S288c) GN=OLE1 PE=1 SV=2	1	10	10	10	7	6	6	7	7	6	6	7	6	6	7	7	6	6	7	6	6	7	7	6	6	23.9	23.9	23.9	58.402	510	510	1	49	0	By MS/MS	By MS/MS	By MS/MS	By MS/MS	By MS/MS	By MS/MS	By MS/MS	18.2
P21182	P21182	4	4	4	S-adenosylmethionine decarboxylase proenzyme;S-adenosylmethionine decarboxylase alpha chain;S-adenosylmethionine decarboxylase beta chain	SPE2	>sp|P21182|DCAM_YEAST S-adenosylmethionine decarboxylase proenzyme OS=Saccharomyces cerevisiae (strain ATCC 204508 / S288c) GN=SPE2 PE=1 SV=1	1	4	4	4	3	2	3	2	4	3	4	3	2	3	2	4	3	4	3	2	3	2	4	3	4	21.7	21.7	21.7	46.232	396	396	1	25	0	By MS/MS	By matching	By MS/MS	By MS/MS	By matching	By MS/MS	By MS/MS	17.4
P21242	P21242	9	9	9	Probable proteasome subunit alpha type-7	PRE10	>sp|P21242|PSA7_YEAST Probable proteasome subunit alpha type-7 OS=Saccharomyces cerevisiae (strain ATCC 204508 / S288c) GN=PRE10 PE=1 SV=2	1	9	9	9	8	8	7	6	7	9	6	8	8	7	6	7	9	6	8	8	7	6	7	9	6	44.4	44.4	44.4	31.536	288	288	1	70	0	By MS/MS	By MS/MS	By MS/MS	By MS/MS	By MS/MS	By MS/MS	By MS/MS	41.3
P21243	P21243	17	17	17	Proteasome subunit alpha type-1	SCL1	>sp|P21243|PSA1_YEAST Proteasome subunit alpha type-1 OS=Saccharomyces cerevisiae (strain ATCC 204508 / S288c) GN=SCL1 PE=1 SV=1	1	17	17	17	14	15	15	14	14	14	17	14	15	15	14	14	14	17	14	15	15	14	14	14	17	71.8	71.8	71.8	28.001	252	252	1	131	0	By MS/MS	By MS/MS	By MS/MS	By MS/MS	By MS/MS	By MS/MS	By MS/MS	58.7
P21264	P21264	26	26	26	Phosphoribosylaminoimidazole carboxylase	ADE2	>sp|P21264|PUR6_YEAST Phosphoribosylaminoimidazole carboxylase OS=Saccharomyces cerevisiae (strain ATCC 204508 / S288c) GN=ADE2 PE=1 SV=1	1	26	26	26	23	24	24	22	24	23	24	23	24	24	22	24	23	24	23	24	24	22	24	23	24	56.9	56.9	56.9	62.339	571	571	1	193	0	By MS/MS	By MS/MS	By MS/MS	By MS/MS	By MS/MS	By MS/MS	By MS/MS	51.8
P21304	P21304	14	14	14	Periodic tryptophan protein 1	PWP1	>sp|P21304|PWP1_YEAST Periodic tryptophan protein 1 OS=Saccharomyces cerevisiae (strain ATCC 204508 / S288c) GN=PWP1 PE=1 SV=1	1	14	14	14	11	13	12	13	11	13	12	11	13	12	13	11	13	12	11	13	12	13	11	13	12	39.2	39.2	39.2	63.803	576	576	1	86	0	By MS/MS	By MS/MS	By MS/MS	By MS/MS	By MS/MS	By MS/MS	By MS/MS	25.7
P21306	P21306	3	3	3	ATP synthase subunit epsilon, mitochondrial	ATP15	>sp|P21306|ATP5E_YEAST ATP synthase subunit epsilon, mitochondrial OS=Saccharomyces cerevisiae (strain ATCC 204508 / S288c) GN=ATP15 PE=1 SV=2	1	3	3	3	3	3	3	3	3	3	3	3	3	3	3	3	3	3	3	3	3	3	3	3	3	56.5	56.5	56.5	6.7425	62	62	1	21	0	By MS/MS	By MS/MS	By matching	By MS/MS	By matching	By matching	By MS/MS	56.5
P21375	P21375	8	8	8	Osmotic growth protein 1	OSM1	>sp|P21375|OSM1_YEAST Osmotic growth protein 1 OS=Saccharomyces cerevisiae (strain ATCC 204508 / S288c) GN=OSM1 PE=1 SV=3	1	8	8	8	6	8	7	6	6	7	8	6	8	7	6	6	7	8	6	8	7	6	6	7	8	20.4	20.4	20.4	55.064	501	501	1	53	0	By MS/MS	By MS/MS	By MS/MS	By MS/MS	By MS/MS	By MS/MS	By MS/MS	15
P21524	P21524	25	25	20	Ribonucleoside-diphosphate reductase large chain 1	RNR1	>sp|P21524|RIR1_YEAST Ribonucleoside-diphosphate reductase large chain 1 OS=Saccharomyces cerevisiae (strain ATCC 204508 / S288c) GN=RNR1 PE=1 SV=2	1	25	25	20	21	23	23	19	25	20	20	21	23	23	19	25	20	20	18	18	18	16	20	17	16	44.4	44.4	34.1	99.56	888	888	1	175	0	By MS/MS	By MS/MS	By MS/MS	By MS/MS	By MS/MS	By MS/MS	By MS/MS	33.3
P21538	P21538	9	9	9	DNA-binding protein REB1	REB1	>sp|P21538|REB1_YEAST DNA-binding protein REB1 OS=Saccharomyces cerevisiae (strain ATCC 204508 / S288c) GN=REB1 PE=1 SV=2	1	9	9	9	6	6	5	6	9	7	5	6	6	5	6	9	7	5	6	6	5	6	9	7	5	23.3	23.3	23.3	91.873	810	810	1	44	0	By MS/MS	By MS/MS	By MS/MS	By MS/MS	By MS/MS	By MS/MS	By MS/MS	16.2
P21560	P21560	3	3	3	Protein CBP3, mitochondrial	CBP3	>sp|P21560|CBP3_YEAST Protein CBP3, mitochondrial OS=Saccharomyces cerevisiae (strain ATCC 204508 / S288c) GN=CBP3 PE=1 SV=1	1	3	3	3	3	2	3	3	3	3	2	3	2	3	3	3	3	2	3	2	3	3	3	3	2	10.1	10.1	10.1	39.083	335	335	1	19	0	By MS/MS	By MS/MS	By MS/MS	By MS/MS	By MS/MS	By MS/MS	By MS/MS	10.1
P21576	P21576	26	26	26	Vacuolar protein sorting-associated protein 1	VPS1	>sp|P21576|VPS1_YEAST Vacuolar protein sorting-associated protein 1 OS=Saccharomyces cerevisiae (strain ATCC 204508 / S288c) GN=VPS1 PE=1 SV=2	1	26	26	26	22	22	22	20	24	23	24	22	22	22	20	24	23	24	22	22	22	20	24	23	24	48.6	48.6	48.6	78.736	704	704	1	195	0	By MS/MS	By MS/MS	By MS/MS	By MS/MS	By MS/MS	By MS/MS	By MS/MS	42.3
P21734	P21734	7	7	7	Ubiquitin-conjugating enzyme E2 1	UBC1	>sp|P21734|UBC1_YEAST Ubiquitin-conjugating enzyme E2 1 OS=Saccharomyces cerevisiae (strain ATCC 204508 / S288c) GN=UBC1 PE=1 SV=1	1	7	7	7	7	5	7	5	6	7	6	7	5	7	5	6	7	6	7	5	7	5	6	7	6	55.8	55.8	55.8	24.178	215	215	1	48	0	By MS/MS	By MS/MS	By MS/MS	By MS/MS	By MS/MS	By MS/MS	By MS/MS	55.8
P21801	P21801	7	7	7	Succinate dehydrogenase [ubiquinone] iron-sulfur subunit, mitochondrial	SDH2	>sp|P21801|DHSB_YEAST Succinate dehydrogenase [ubiquinone] iron-sulfur subunit, mitochondrial OS=Saccharomyces cerevisiae (strain ATCC 204508 / S288c) GN=SDH2 PE=1 SV=1	1	7	7	7	6	6	5	6	5	6	6	6	6	5	6	5	6	6	6	6	5	6	5	6	6	28.9	28.9	28.9	30.231	266	266	1	40	0	By MS/MS	By MS/MS	By MS/MS	By MS/MS	By MS/MS	By MS/MS	By MS/MS	24.4
P21825	P21825	4	4	4	Translocation protein SEC62	SEC62	>sp|P21825|SEC62_YEAST Translocation protein SEC62 OS=Saccharomyces cerevisiae (strain ATCC 204508 / S288c) GN=SEC62 PE=1 SV=2	1	4	4	4	4	4	4	4	4	4	4	4	4	4	4	4	4	4	4	4	4	4	4	4	4	19.7	19.7	19.7	31.346	274	274	1	41	0	By MS/MS	By MS/MS	By MS/MS	By MS/MS	By MS/MS	By MS/MS	By MS/MS	19.7
P21827	P21827	8	8	8	Guanine nucleotide exchange factor SRM1	SRM1	>sp|P21827|RCC1_YEAST Guanine nucleotide exchange factor SRM1 OS=Saccharomyces cerevisiae (strain ATCC 204508 / S288c) GN=SRM1 PE=1 SV=1	1	8	8	8	8	8	8	8	7	8	7	8	8	8	8	7	8	7	8	8	8	8	7	8	7	23.2	23.2	23.2	53.013	482	482	1	69	0	By MS/MS	By MS/MS	By MS/MS	By MS/MS	By MS/MS	By MS/MS	By MS/MS	23.2
P21954	P21954	32	32	28	Isocitrate dehydrogenase [NADP], mitochondrial	IDP1	>sp|P21954|IDHP_YEAST Isocitrate dehydrogenase [NADP], mitochondrial OS=Saccharomyces cerevisiae (strain ATCC 204508 / S288c) GN=IDP1 PE=1 SV=1	1	32	32	28	28	28	30	28	31	29	32	28	28	30	28	31	29	32	24	24	26	24	27	25	28	73.6	73.6	68.2	48.19	428	428	1	292	0	By MS/MS	By MS/MS	By MS/MS	By MS/MS	By MS/MS	By MS/MS	By MS/MS	56.8
P21965	P21965	13	13	13	Protein kinase MCK1	MCK1	>sp|P21965|MCK1_YEAST Protein kinase MCK1 OS=Saccharomyces cerevisiae (strain ATCC 204508 / S288c) GN=MCK1 PE=1 SV=1	1	13	13	13	10	11	11	10	10	11	11	10	11	11	10	10	11	11	10	11	11	10	10	11	11	38.9	38.9	38.9	43.135	375	375	1	81	0	By MS/MS	By MS/MS	By MS/MS	By MS/MS	By MS/MS	By MS/MS	By MS/MS	30.7
P22023	P22023	10	10	10	Killer toxin-resistance protein 5	KRE5	>sp|P22023|KRE5_YEAST Killer toxin-resistance protein 5 OS=Saccharomyces cerevisiae (strain ATCC 204508 / S288c) GN=KRE5 PE=1 SV=2	1	10	10	10	3	5	6	5	9	7	4	3	5	6	5	9	7	4	3	5	6	5	9	7	4	11.5	11.5	11.5	156.48	1365	1365	1	39	0	By MS/MS	By MS/MS	By MS/MS	By MS/MS	By MS/MS	By MS/MS	By MS/MS	3.9
P22133	P22133	4	4	4	Malate dehydrogenase, cytoplasmic	MDH2	>sp|P22133|MDHC_YEAST Malate dehydrogenase, cytoplasmic OS=Saccharomyces cerevisiae (strain ATCC 204508 / S288c) GN=MDH2 PE=1 SV=2	1	4	4	4	3	3	2	3	3	4	4	3	3	2	3	3	4	4	3	3	2	3	3	4	4	26.3	26.3	26.3	40.73	377	377	1	23	0	By MS/MS	By MS/MS	By MS/MS	By MS/MS	By MS/MS	By MS/MS	By MS/MS	18.3
P22137	P22137	64	64	64	Clathrin heavy chain	CHC1	>sp|P22137|CLH_YEAST Clathrin heavy chain OS=Saccharomyces cerevisiae (strain ATCC 204508 / S288c) GN=CHC1 PE=1 SV=1	1	64	64	64	58	53	60	51	57	52	55	58	53	60	51	57	52	55	58	53	60	51	57	52	55	52.8	52.8	52.8	187.23	1653	1653	1	495	0	By MS/MS	By MS/MS	By MS/MS	By MS/MS	By MS/MS	By MS/MS	By MS/MS	46.9
P22138	P22138	36	36	36	DNA-directed RNA polymerase I subunit RPA135	RPA135	>sp|P22138|RPA2_YEAST DNA-directed RNA polymerase I subunit RPA135 OS=Saccharomyces cerevisiae (strain ATCC 204508 / S288c) GN=RPA135 PE=1 SV=1	1	36	36	36	30	29	31	30	31	28	31	30	29	31	30	31	28	31	30	29	31	30	31	28	31	40.6	40.6	40.6	135.74	1203	1203	1	224	0	By MS/MS	By MS/MS	By MS/MS	By MS/MS	By MS/MS	By MS/MS	By MS/MS	34.3
P22139	P22139	3	3	3	DNA-directed RNA polymerases I, II, and III subunit RPABC5	RPB10	>sp|P22139|RPAB5_YEAST DNA-directed RNA polymerases I, II, and III subunit RPABC5 OS=Saccharomyces cerevisiae (strain ATCC 204508 / S288c) GN=RPB10 PE=1 SV=2	1	3	3	3	3	3	3	2	3	3	3	3	3	3	2	3	3	3	3	3	3	2	3	3	3	52.9	52.9	52.9	8.2776	70	70	1	20	0	By MS/MS	By MS/MS	By MS/MS	By MS/MS	By MS/MS	By MS/MS	By MS/MS	52.9
P22141	P22141	5	5	5	Proteasome subunit beta type-4	PRE1	>sp|P22141|PSB4_YEAST Proteasome subunit beta type-4 OS=Saccharomyces cerevisiae (strain ATCC 204508 / S288c) GN=PRE1 PE=1 SV=2	1	5	5	5	5	4	5	4	5	4	5	5	4	5	4	5	4	5	5	4	5	4	5	4	5	31.3	31.3	31.3	22.516	198	198	1	46	0	By MS/MS	By MS/MS	By MS/MS	By MS/MS	By MS/MS	By MS/MS	By MS/MS	31.3
P22146	P22146	8	8	8	1,3-beta-glucanosyltransferase GAS1	GAS1	>sp|P22146|GAS1_YEAST 1,3-beta-glucanosyltransferase GAS1 OS=Saccharomyces cerevisiae (strain ATCC 204508 / S288c) GN=GAS1 PE=1 SV=2	1	8	8	8	8	8	8	8	8	8	8	8	8	8	8	8	8	8	8	8	8	8	8	8	8	17	17	17	59.582	559	559	1	87	0	By MS/MS	By MS/MS	By MS/MS	By MS/MS	By MS/MS	By MS/MS	By MS/MS	17
P22147	P22147	34	34	34	5-3 exoribonuclease 1	XRN1	>sp|P22147|XRN1_YEAST 5-3 exoribonuclease 1 OS=Saccharomyces cerevisiae (strain ATCC 204508 / S288c) GN=XRN1 PE=1 SV=1	1	34	34	34	28	30	30	27	31	30	32	28	30	30	27	31	30	32	28	30	30	27	31	30	32	29.5	29.5	29.5	175.46	1528	1528	1	237	0	By MS/MS	By MS/MS	By MS/MS	By MS/MS	By MS/MS	By MS/MS	By MS/MS	24.3
P22202	P22202	39	27	21	Heat shock protein SSA4	SSA4	>sp|P22202|HSP74_YEAST Heat shock protein SSA4 OS=Saccharomyces cerevisiae (strain ATCC 204508 / S288c) GN=SSA4 PE=1 SV=3	1	39	27	21	37	37	38	38	22	22	26	25	25	26	26	10	11	15	20	20	21	20	8	9	11	59.7	41.9	32.2	69.65	642	642	1	226	0	By MS/MS	By MS/MS	By MS/MS	By MS/MS	By MS/MS	By MS/MS	By MS/MS	57.5
P22203	P22203	16	16	16	V-type proton ATPase subunit E	VMA4	>sp|P22203|VATE_YEAST V-type proton ATPase subunit E OS=Saccharomyces cerevisiae (strain ATCC 204508 / S288c) GN=VMA4 PE=1 SV=4	1	16	16	16	13	13	16	14	15	15	13	13	13	16	14	15	15	13	13	13	16	14	15	15	13	64.8	64.8	64.8	26.471	233	233	1	120	0	By MS/MS	By MS/MS	By MS/MS	By MS/MS	By MS/MS	By MS/MS	By MS/MS	61.4
P22211	P22211	4	4	4	Nitrogen permease reactivator protein	NPR1	>sp|P22211|NPR1_YEAST Nitrogen permease reactivator protein OS=Saccharomyces cerevisiae (strain ATCC 204508 / S288c) GN=NPR1 PE=1 SV=2	1	4	4	4	3	4	4	3	3	3	3	3	4	4	3	3	3	3	3	4	4	3	3	3	3	9	9	9	85.989	790	790	1	23	0	By MS/MS	By MS/MS	By MS/MS	By MS/MS	By MS/MS	By MS/MS	By MS/MS	7.1
P22213	P22213	9	9	9	Protein SLY1	SLY1	>sp|P22213|SLY1_YEAST Protein SLY1 OS=Saccharomyces cerevisiae (strain ATCC 204508 / S288c) GN=SLY1 PE=1 SV=1	1	9	9	9	9	9	8	8	8	8	9	9	9	8	8	8	8	9	9	9	8	8	8	8	9	19.5	19.5	19.5	74.678	666	666	1	60	0	By MS/MS	By MS/MS	By MS/MS	By MS/MS	By MS/MS	By MS/MS	By MS/MS	19.5
P22214	P22214	3	3	3	Protein transport protein SEC22	SEC22	>sp|P22214|SEC22_YEAST Protein transport protein SEC22 OS=Saccharomyces cerevisiae (strain ATCC 204508 / S288c) GN=SEC22 PE=1 SV=1	1	3	3	3	2	2	3	2	2	2	3	2	2	3	2	2	2	3	2	2	3	2	2	2	3	21.5	21.5	21.5	25.057	214	214	1	16	0	By MS/MS	By MS/MS	By MS/MS	By MS/MS	By MS/MS	By MS/MS	By MS/MS	11.2
P22217	P22217	7	5	5	Thioredoxin-1	TRX1	>sp|P22217|TRX1_YEAST Thioredoxin-1 OS=Saccharomyces cerevisiae (strain ATCC 204508 / S288c) GN=TRX1 PE=1 SV=3	1	7	5	5	7	7	7	7	7	7	7	5	5	5	5	5	5	5	5	5	5	5	5	5	5	66	48.5	48.5	11.235	103	103	1	49	0	By MS/MS	By MS/MS	By MS/MS	By MS/MS	By MS/MS	By MS/MS	By MS/MS	66
P22276	P22276	6	6	6	DNA-directed RNA polymerase III subunit RPC2	RET1	>sp|P22276|RPC2_YEAST DNA-directed RNA polymerase III subunit RPC2 OS=Saccharomyces cerevisiae (strain ATCC 204508 / S288c) GN=RET1 PE=1 SV=2	1	6	6	6	4	5	5	4	5	3	5	4	5	5	4	5	3	5	4	5	5	4	5	3	5	7.8	7.8	7.8	129.46	1149	1149	1	33	0	By MS/MS	By MS/MS	By MS/MS	By MS/MS	By MS/MS	By MS/MS	By MS/MS	4.6
P22336	P22336	15	15	15	Replication factor A protein 1	RFA1	>sp|P22336|RFA1_YEAST Replication factor A protein 1 OS=Saccharomyces cerevisiae (strain ATCC 204508 / S288c) GN=RFA1 PE=1 SV=1	1	15	15	15	12	12	12	11	13	9	11	12	12	12	11	13	9	11	12	12	12	11	13	9	11	35.6	35.6	35.6	70.347	621	621	1	80	0	By MS/MS	By MS/MS	By MS/MS	By MS/MS	By MS/MS	By MS/MS	By MS/MS	26.1
P22515	P22515	49	49	49	Ubiquitin-activating enzyme E1 1	UBA1	>sp|P22515|UBA1_YEAST Ubiquitin-activating enzyme E1 1 OS=Saccharomyces cerevisiae (strain ATCC 204508 / S288c) GN=UBA1 PE=1 SV=2	1	49	49	49	48	46	48	47	48	48	43	48	46	48	47	48	48	43	48	46	48	47	48	48	43	63.6	63.6	63.6	114.26	1024	1024	1	390	0	By MS/MS	By MS/MS	By MS/MS	By MS/MS	By MS/MS	By MS/MS	By MS/MS	60.6
P22517	P22517	6	6	6	Calcium/calmodulin-dependent protein kinase II	CMK2	>sp|P22517|KCC2_YEAST Calcium/calmodulin-dependent protein kinase II OS=Saccharomyces cerevisiae (strain ATCC 204508 / S288c) GN=CMK2 PE=1 SV=2	1	6	6	6	5	5	5	4	5	4	6	5	5	5	4	5	4	6	5	5	5	4	5	4	6	23	23	23	50.447	447	447	1	34	0	By MS/MS	By MS/MS	By MS/MS	By MS/MS	By MS/MS	By MS/MS	By MS/MS	15.4
P22579	P22579	11	11	11	Transcriptional regulatory protein SIN3	SIN3	>sp|P22579|SIN3_YEAST Transcriptional regulatory protein SIN3 OS=Saccharomyces cerevisiae (strain ATCC 204508 / S288c) GN=SIN3 PE=1 SV=2	1	11	11	11	10	10	9	9	9	10	8	10	10	9	9	9	10	8	10	10	9	9	9	10	8	10.9	10.9	10.9	174.84	1536	1536	1	65	0	By MS/MS	By MS/MS	By MS/MS	By MS/MS	By MS/MS	By MS/MS	By MS/MS	9.2
P22696	P22696	5	5	5	Peptidyl-prolyl cis-trans isomerase ESS1	ESS1	>sp|P22696|ESS1_YEAST Peptidyl-prolyl cis-trans isomerase ESS1 OS=Saccharomyces cerevisiae (strain ATCC 204508 / S288c) GN=ESS1 PE=1 SV=3	1	5	5	5	5	5	5	4	5	5	5	5	5	5	4	5	5	5	5	5	5	4	5	5	5	35.9	35.9	35.9	19.404	170	170	1	38	0	By MS/MS	By MS/MS	By MS/MS	By MS/MS	By MS/MS	By MS/MS	By MS/MS	35.9
P22768	P22768	21	21	21	Argininosuccinate synthase	ARG1	>sp|P22768|ASSY_YEAST Argininosuccinate synthase OS=Saccharomyces cerevisiae (strain ATCC 204508 / S288c) GN=ARG1 PE=1 SV=3	1	21	21	21	21	21	21	20	21	21	21	21	21	21	20	21	21	21	21	21	21	20	21	21	21	64.8	64.8	64.8	46.927	420	420	1	258	0	By MS/MS	By MS/MS	By MS/MS	By MS/MS	By MS/MS	By MS/MS	By MS/MS	64.8
P22803	P22803	7	7	5	Thioredoxin-2	TRX2	>sp|P22803|TRX2_YEAST Thioredoxin-2 OS=Saccharomyces cerevisiae (strain ATCC 204508 / S288c) GN=TRX2 PE=1 SV=3	1	7	7	5	7	7	7	6	6	7	7	7	7	7	6	6	7	7	5	5	5	4	4	5	5	73.1	73.1	55.8	11.204	104	104	1	75	0	By MS/MS	By MS/MS	By MS/MS	By MS/MS	By MS/MS	By MS/MS	By MS/MS	73.1
P22855	P22855	16	16	16	Alpha-mannosidase	AMS1	>sp|P22855|MAN1_YEAST Alpha-mannosidase OS=Saccharomyces cerevisiae (strain ATCC 204508 / S288c) GN=AMS1 PE=1 SV=2	1	16	16	16	11	13	7	11	11	9	13	11	13	7	11	11	9	13	11	13	7	11	11	9	13	18.3	18.3	18.3	124.5	1083	1083	1	75	0	By MS/MS	By MS/MS	By MS/MS	By MS/MS	By MS/MS	By MS/MS	By MS/MS	12.3
P22943	P22943	6	6	6	12 kDa heat shock protein	HSP12	>sp|P22943|HSP12_YEAST 12 kDa heat shock protein OS=Saccharomyces cerevisiae (strain ATCC 204508 / S288c) GN=HSP12 PE=1 SV=1	1	6	6	6	6	6	6	6	6	6	5	6	6	6	6	6	6	5	6	6	6	6	6	6	5	46.8	46.8	46.8	11.693	109	109	1	71	0	By MS/MS	By MS/MS	By MS/MS	By MS/MS	By MS/MS	By MS/MS	By MS/MS	46.8
P23180	P23180	10	10	10	Probable oxidoreductase AIM17	AIM17	>sp|P23180|AIM17_YEAST Probable oxidoreductase AIM17 OS=Saccharomyces cerevisiae (strain ATCC 204508 / S288c) GN=AIM17 PE=1 SV=2	1	10	10	10	9	9	9	9	8	8	9	9	9	9	9	8	8	9	9	9	9	9	8	8	9	39.1	39.1	39.1	53.134	465	465	1	76	0	By MS/MS	By MS/MS	By MS/MS	By MS/MS	By MS/MS	By MS/MS	By MS/MS	34.2
P23201	P23201	21	21	21	Protein SPA2	SPA2	>sp|P23201|SPA2_YEAST Protein SPA2 OS=Saccharomyces cerevisiae (strain ATCC 204508 / S288c) GN=SPA2 PE=1 SV=1	1	21	21	21	18	16	18	16	19	17	11	18	16	18	16	19	17	11	18	16	18	16	19	17	11	22.2	22.2	22.2	163.14	1466	1466	1	121	0	By MS/MS	By MS/MS	By MS/MS	By MS/MS	By MS/MS	By MS/MS	By MS/MS	19.2
P23202	P23202	2	2	2	Transcriptional regulator URE2	URE2	>sp|P23202|URE2_YEAST Transcriptional regulator URE2 OS=Saccharomyces cerevisiae (strain ATCC 204508 / S288c) GN=URE2 PE=1 SV=1	1	2	2	2	2	2	2	2	2	2	2	2	2	2	2	2	2	2	2	2	2	2	2	2	2	5.6	5.6	5.6	40.27	354	354	1	14	0	By MS/MS	By MS/MS	By MS/MS	By MS/MS	By MS/MS	By MS/MS	By MS/MS	5.6
P23248	P23248	22	6	6	40S ribosomal protein S1-B	RPS1B	>sp|P23248|RS3A2_YEAST 40S ribosomal protein S1-B OS=Saccharomyces cerevisiae (strain ATCC 204508 / S288c) GN=RPS1B PE=1 SV=3	1	22	6	6	22	21	22	21	21	21	20	6	6	6	5	6	6	6	6	6	6	5	6	6	6	66.3	14.9	14.9	28.812	255	255	1	55	0	By MS/MS	By MS/MS	By MS/MS	By MS/MS	By MS/MS	By MS/MS	By MS/MS	66.3
P23254	P23254	34	34	34	Transketolase 1	TKL1	>sp|P23254|TKT1_YEAST Transketolase 1 OS=Saccharomyces cerevisiae (strain ATCC 204508 / S288c) GN=TKL1 PE=1 SV=4	1	34	34	34	30	30	31	32	30	28	30	30	30	31	32	30	28	30	30	30	31	32	30	28	30	53.2	53.2	53.2	73.805	680	680	1	298	0	By MS/MS	By MS/MS	By MS/MS	By MS/MS	By MS/MS	By MS/MS	By MS/MS	50.6
P23287	P23287	6	6	6	Serine/threonine-protein phosphatase 2B catalytic subunit A1	CNA1	>sp|P23287|PP2B1_YEAST Serine/threonine-protein phosphatase 2B catalytic subunit A1 OS=Saccharomyces cerevisiae (strain ATCC 204508 / S288c) GN=CNA1 PE=1 SV=2	1	6	6	6	5	5	4	3	5	3	3	5	5	4	3	5	3	3	5	5	4	3	5	3	3	13	13	13	63.001	553	553	1	28	0	By MS/MS	By MS/MS	By MS/MS	By MS/MS	By MS/MS	By matching	By matching	10.5
P23291	P23291	10	7	7	Casein kinase I homolog 1	YCK1	>sp|P23291|KC11_YEAST Casein kinase I homolog 1 OS=Saccharomyces cerevisiae (strain ATCC 204508 / S288c) GN=YCK1 PE=1 SV=1	1	10	7	7	10	10	9	8	9	8	9	7	7	6	6	6	5	6	7	7	6	6	6	5	6	28.4	21.4	21.4	61.714	538	538	1	50	0	By MS/MS	By MS/MS	By MS/MS	By MS/MS	By MS/MS	By MS/MS	By MS/MS	28.4
P23292	P23292	12	12	9	Casein kinase I homolog 2	YCK2	>sp|P23292|KC12_YEAST Casein kinase I homolog 2 OS=Saccharomyces cerevisiae (strain ATCC 204508 / S288c) GN=YCK2 PE=1 SV=1	1	12	12	9	12	12	11	11	12	12	12	12	12	11	11	12	12	12	9	9	8	9	9	9	9	32.1	32.1	25.1	62.078	546	546	1	115	0	By MS/MS	By MS/MS	By MS/MS	By MS/MS	By MS/MS	By MS/MS	By MS/MS	32.1
P23337	P23337	12	7	7	Glycogen [starch] synthase isoform 1	GSY1	>sp|P23337|GYS1_YEAST Glycogen [starch] synthase isoform 1 OS=Saccharomyces cerevisiae (strain ATCC 204508 / S288c) GN=GSY1 PE=1 SV=3	1	12	7	7	8	8	8	10	11	10	10	4	5	5	5	6	6	6	4	5	5	5	6	6	6	22.6	17.8	17.8	80.509	708	708	1	45	0	By MS/MS	By MS/MS	By MS/MS	By MS/MS	By MS/MS	By MS/MS	By MS/MS	16.2
P23542	P23542	22	22	22	Aspartate aminotransferase, cytoplasmic	AAT2	>sp|P23542|AATC_YEAST Aspartate aminotransferase, cytoplasmic OS=Saccharomyces cerevisiae (strain ATCC 204508 / S288c) GN=AAT2 PE=1 SV=3	1	22	22	22	21	19	21	20	21	20	22	21	19	21	20	21	20	22	21	19	21	20	21	20	22	77.5	77.5	77.5	46.057	418	418	1	214	0	By MS/MS	By MS/MS	By MS/MS	By MS/MS	By MS/MS	By MS/MS	By MS/MS	68.9
P23585	P23585	5	4	4	High-affinity glucose transporter HXT2	HXT2	>sp|P23585|HXT2_YEAST High-affinity glucose transporter HXT2 OS=Saccharomyces cerevisiae (strain ATCC 204508 / S288c) GN=HXT2 PE=1 SV=1	1	5	4	4	4	5	5	5	4	5	4	4	4	4	4	3	4	4	4	4	4	4	3	4	4	11.8	10.5	10.5	59.84	541	541	1	33	0	By MS/MS	By MS/MS	By MS/MS	By MS/MS	By MS/MS	By MS/MS	By MS/MS	10.5
P23594	P23594	8	8	4	Serine/threonine-protein phosphatase PP2A-1 catalytic subunit	PPH21	>sp|P23594|PP2A1_YEAST Serine/threonine-protein phosphatase PP2A-1 catalytic subunit OS=Saccharomyces cerevisiae (strain ATCC 204508 / S288c) GN=PPH21 PE=1 SV=1	1	8	8	4	7	5	6	5	5	6	7	7	5	6	5	5	6	7	3	2	3	2	2	2	4	40.7	40.7	23	41.937	369	369	1	41	0	By MS/MS	By MS/MS	By MS/MS	By MS/MS	By MS/MS	By MS/MS	By MS/MS	33.9
P23595	P23595	8	4	4	Serine/threonine-protein phosphatase PP2A-2 catalytic subunit	PPH22	>sp|P23595|PP2A2_YEAST Serine/threonine-protein phosphatase PP2A-2 catalytic subunit OS=Saccharomyces cerevisiae (strain ATCC 204508 / S288c) GN=PPH22 PE=1 SV=1	1	8	4	4	8	7	6	5	6	7	7	4	4	3	2	3	3	4	4	4	3	2	3	3	4	38.5	21.2	21.2	43.046	377	377	1	23	0	By MS/MS	By MS/MS	By MS/MS	By MS/MS	By matching	By MS/MS	By MS/MS	38.5
P23615	P23615	26	26	26	Transcription elongation factor SPT6	SPT6	>sp|P23615|SPT6_YEAST Transcription elongation factor SPT6 OS=Saccharomyces cerevisiae (strain ATCC 204508 / S288c) GN=SPT6 PE=1 SV=1	1	26	26	26	22	20	24	18	24	24	22	22	20	24	18	24	24	22	22	20	24	18	24	24	22	23.6	23.6	23.6	168.29	1451	1451	1	163	0	By MS/MS	By MS/MS	By MS/MS	By MS/MS	By MS/MS	By MS/MS	By MS/MS	20.1
P23638	P23638	10	10	10	Proteasome subunit alpha type-3	PRE9	>sp|P23638|PSA3_YEAST Proteasome subunit alpha type-3 OS=Saccharomyces cerevisiae (strain ATCC 204508 / S288c) GN=PRE9 PE=1 SV=1	1	10	10	10	9	8	8	9	9	10	8	9	8	8	9	9	10	8	9	8	8	9	9	10	8	41.1	41.1	41.1	28.714	258	258	1	77	0	By MS/MS	By MS/MS	By MS/MS	By MS/MS	By MS/MS	By MS/MS	By MS/MS	34.1
P23639	P23639	9	9	9	Proteasome subunit alpha type-2	PRE8	>sp|P23639|PSA2_YEAST Proteasome subunit alpha type-2 OS=Saccharomyces cerevisiae (strain ATCC 204508 / S288c) GN=PRE8 PE=1 SV=1	1	9	9	9	8	8	7	8	8	9	9	8	8	7	8	8	9	9	8	8	7	8	8	9	9	48.4	48.4	48.4	27.162	250	250	1	63	0	By MS/MS	By MS/MS	By MS/MS	By MS/MS	By MS/MS	By MS/MS	By MS/MS	34.8
P23641	P23641	12	12	12	Mitochondrial phosphate carrier protein;Mitochondrial phosphate carrier protein, N-terminally processed	MIR1	>sp|P23641|MPCP_YEAST Mitochondrial phosphate carrier protein OS=Saccharomyces cerevisiae (strain ATCC 204508 / S288c) GN=MIR1 PE=1 SV=1	1	12	12	12	11	10	12	10	12	11	11	11	10	12	10	12	11	11	11	10	12	10	12	11	11	47.6	47.6	47.6	32.812	311	311	1	84	0	By MS/MS	By MS/MS	By MS/MS	By MS/MS	By MS/MS	By MS/MS	By MS/MS	39.2
P23644	P23644	13	13	13	Mitochondrial import receptor subunit TOM40	TOM40	>sp|P23644|TOM40_YEAST Mitochondrial import receptor subunit TOM40 OS=Saccharomyces cerevisiae (strain ATCC 204508 / S288c) GN=TOM40 PE=1 SV=1	1	13	13	13	10	10	12	11	10	9	10	10	10	12	11	10	9	10	10	10	12	11	10	9	10	58.1	58.1	58.1	42.038	387	387	1	85	0	By MS/MS	By MS/MS	By MS/MS	By MS/MS	By MS/MS	By MS/MS	By MS/MS	48.6
P23724	P23724	10	10	10	Proteasome subunit beta type-6	PRE7	>sp|P23724|PSB6_YEAST Proteasome subunit beta type-6 OS=Saccharomyces cerevisiae (strain ATCC 204508 / S288c) GN=PRE7 PE=1 SV=1	1	10	10	10	10	9	9	9	9	10	10	10	9	9	9	9	10	10	10	9	9	9	9	10	10	46.1	46.1	46.1	26.871	241	241	1	80	0	By MS/MS	By MS/MS	By MS/MS	By MS/MS	By MS/MS	By MS/MS	By MS/MS	46.1
P23776	P23776	14	14	14	Glucan 1,3-beta-glucosidase I/II	EXG1	>sp|P23776|EXG1_YEAST Glucan 1,3-beta-glucosidase I/II OS=Saccharomyces cerevisiae (strain ATCC 204508 / S288c) GN=EXG1 PE=1 SV=1	1	14	14	14	11	11	12	12	13	12	14	11	11	12	12	13	12	14	11	11	12	12	13	12	14	45.3	45.3	45.3	51.31	448	448	1	100	0	By MS/MS	By MS/MS	By MS/MS	By MS/MS	By MS/MS	By MS/MS	By MS/MS	32.1
P24000	P24000	14	3	3	60S ribosomal protein L24-B	RPL24B	>sp|P24000|RL24B_YEAST 60S ribosomal protein L24-B OS=Saccharomyces cerevisiae (strain ATCC 204508 / S288c) GN=RPL24B PE=1 SV=1	1	14	3	3	14	13	13	11	13	13	13	3	3	3	3	3	3	3	3	3	3	3	3	3	3	34.8	7.7	7.7	17.547	155	155	1	34	0	By MS/MS	By MS/MS	By MS/MS	By MS/MS	By MS/MS	By MS/MS	By MS/MS	34.8
P24276	P24276	27	27	27	Protein SSD1	SSD1	>sp|P24276|SSD1_YEAST Protein SSD1 OS=Saccharomyces cerevisiae (strain ATCC 204508 / S288c) GN=SSD1 PE=1 SV=1	1	27	27	27	22	23	23	21	24	20	24	22	23	23	21	24	20	24	22	23	23	21	24	20	24	30.7	30.7	30.7	139.95	1250	1250	1	180	0	By MS/MS	By MS/MS	By MS/MS	By MS/MS	By MS/MS	By MS/MS	By MS/MS	26.8
P24279	P24279	11	11	11	DNA replication licensing factor MCM3	MCM3	>sp|P24279|MCM3_YEAST DNA replication licensing factor MCM3 OS=Saccharomyces cerevisiae (strain ATCC 204508 / S288c) GN=MCM3 PE=1 SV=1	1	11	11	11	6	9	5	6	8	5	6	6	9	5	6	8	5	6	6	9	5	6	8	5	6	13.8	13.8	13.8	107.52	971	971	1	47	0	By MS/MS	By MS/MS	By MS/MS	By MS/MS	By MS/MS	By MS/MS	By MS/MS	6.8
P24280	P24280	15	15	14	SEC14 cytosolic factor	SEC14	>sp|P24280|SEC14_YEAST SEC14 cytosolic factor OS=Saccharomyces cerevisiae (strain ATCC 204508 / S288c) GN=SEC14 PE=1 SV=3	1	15	15	14	14	14	14	13	14	14	14	14	14	14	13	14	14	14	13	13	13	12	13	13	13	61.2	61.2	58.6	34.9	304	304	1	118	0	By MS/MS	By MS/MS	By MS/MS	By MS/MS	By MS/MS	By MS/MS	By MS/MS	53.6
P24521	P24521	7	7	7	Phosphomevalonate kinase	ERG8	>sp|P24521|ERG8_YEAST Phosphomevalonate kinase OS=Saccharomyces cerevisiae (strain ATCC 204508 / S288c) GN=ERG8 PE=1 SV=2	1	7	7	7	4	6	4	2	3	6	5	4	6	4	2	3	6	5	4	6	4	2	3	6	5	23.3	23.3	23.3	50.454	451	451	1	33	0	By MS/MS	By MS/MS	By MS/MS	By MS/MS	By MS/MS	By MS/MS	By MS/MS	13.3
P24783	P24783	16	15	15	ATP-dependent RNA helicase DBP2	DBP2	>sp|P24783|DBP2_YEAST ATP-dependent RNA helicase DBP2 OS=Saccharomyces cerevisiae (strain ATCC 204508 / S288c) GN=DBP2 PE=1 SV=1	1	16	15	15	16	15	16	13	15	14	14	15	14	15	13	14	14	13	15	14	15	13	14	14	13	35.9	33.9	33.9	60.999	546	546	1	103	0	By MS/MS	By MS/MS	By MS/MS	By MS/MS	By MS/MS	By MS/MS	By MS/MS	35.9
P25037	P25037	11	11	11	Ubiquitin carboxyl-terminal hydrolase 1	UBP1	>sp|P25037|UBP1_YEAST Ubiquitin carboxyl-terminal hydrolase 1 OS=Saccharomyces cerevisiae (strain ATCC 204508 / S288c) GN=UBP1 PE=1 SV=2	1	11	11	11	8	9	10	8	9	8	7	8	9	10	8	9	8	7	8	9	10	8	9	8	7	20.5	20.5	20.5	92.768	809	809	1	63	0	By MS/MS	By MS/MS	By MS/MS	By MS/MS	By MS/MS	By MS/MS	By MS/MS	15.8
P25039	P25039	7	7	7	Elongation factor G, mitochondrial	MEF1	>sp|P25039|EFGM_YEAST Elongation factor G, mitochondrial OS=Saccharomyces cerevisiae (strain ATCC 204508 / S288c) GN=MEF1 PE=1 SV=2	1	7	7	7	6	4	4	6	5	6	6	6	4	4	6	5	6	6	6	4	4	6	5	6	6	14.7	14.7	14.7	84.573	761	761	1	37	0	By MS/MS	By MS/MS	By MS/MS	By MS/MS	By MS/MS	By MS/MS	By MS/MS	12.7
P25043	P25043	8	8	8	Proteasome subunit beta type-2	PUP1	>sp|P25043|PSB2_YEAST Proteasome subunit beta type-2 OS=Saccharomyces cerevisiae (strain ATCC 204508 / S288c) GN=PUP1 PE=1 SV=1	1	8	8	8	8	7	7	7	8	7	7	8	7	7	7	8	7	7	8	7	7	7	8	7	7	49.8	49.8	49.8	28.268	261	261	1	53	0	By MS/MS	By MS/MS	By MS/MS	By MS/MS	By MS/MS	By MS/MS	By MS/MS	49.8
P25045	P25045	10	10	10	Serine palmitoyltransferase 1	LCB1	>sp|P25045|LCB1_YEAST Serine palmitoyltransferase 1 OS=Saccharomyces cerevisiae (strain ATCC 204508 / S288c) GN=LCB1 PE=1 SV=2	1	10	10	10	8	7	9	8	9	9	8	8	7	9	8	9	9	8	8	7	9	8	9	9	8	31.7	31.7	31.7	62.206	558	558	1	59	0	By MS/MS	By MS/MS	By MS/MS	By MS/MS	By MS/MS	By MS/MS	By MS/MS	20.8
P25087	P25087	19	19	19	Sterol 24-C-methyltransferase	ERG6	>sp|P25087|ERG6_YEAST Sterol 24-C-methyltransferase OS=Saccharomyces cerevisiae (strain ATCC 204508 / S288c) GN=ERG6 PE=1 SV=4	1	19	19	19	18	16	19	18	18	18	17	18	16	19	18	18	18	17	18	16	19	18	18	18	17	53.8	53.8	53.8	43.43	383	383	1	169	0	By MS/MS	By MS/MS	By MS/MS	By MS/MS	By MS/MS	By MS/MS	By MS/MS	51.7
P25293	P25293	15	15	15	Nucleosome assembly protein	NAP1	>sp|P25293|NAP1_YEAST Nucleosome assembly protein OS=Saccharomyces cerevisiae (strain ATCC 204508 / S288c) GN=NAP1 PE=1 SV=2	1	15	15	15	10	13	13	10	12	12	11	10	13	13	10	12	12	11	10	13	13	10	12	12	11	56.8	56.8	56.8	47.884	417	417	1	102	0	By MS/MS	By MS/MS	By MS/MS	By MS/MS	By MS/MS	By MS/MS	By MS/MS	35.5
P25294	P25294	18	18	18	Protein SIS1	SIS1	>sp|P25294|SIS1_YEAST Protein SIS1 OS=Saccharomyces cerevisiae (strain ATCC 204508 / S288c) GN=SIS1 PE=1 SV=1	1	18	18	18	18	18	18	18	16	16	15	18	18	18	18	16	16	15	18	18	18	18	16	16	15	49.7	49.7	49.7	37.59	352	352	1	160	0	By MS/MS	By MS/MS	By MS/MS	By MS/MS	By MS/MS	By MS/MS	By MS/MS	49.7
P25296	P25296	3	3	3	Calcineurin subunit B	CNB1	>sp|P25296|CANB_YEAST Calcineurin subunit B OS=Saccharomyces cerevisiae (strain ATCC 204508 / S288c) GN=CNB1 PE=1 SV=3	1	3	3	3	2	2	3	3	3	3	3	2	2	3	3	3	3	3	2	2	3	3	3	3	3	30.3	30.3	30.3	19.639	175	175	1	21	0	By MS/MS	By MS/MS	By MS/MS	By MS/MS	By MS/MS	By MS/MS	By MS/MS	20
P25339	P25339	2	2	2	Pumilio homology domain family member 4	PUF4	>sp|P25339|PUF4_YEAST Pumilio homology domain family member 4 OS=Saccharomyces cerevisiae (strain ATCC 204508 / S288c) GN=PUF4 PE=1 SV=2	1	2	2	2	2	2	2	2	2	2	2	2	2	2	2	2	2	2	2	2	2	2	2	2	2	4.5	4.5	4.5	97.797	888	888	1	14	0	By MS/MS	By MS/MS	By MS/MS	By MS/MS	By MS/MS	By MS/MS	By MS/MS	4.5
P25340	P25340	9	9	9	Delta(24(24(1)))-sterol reductase	ERG4	>sp|P25340|ERG4_YEAST Delta(24(24(1)))-sterol reductase OS=Saccharomyces cerevisiae (strain ATCC 204508 / S288c) GN=ERG4 PE=1 SV=2	1	9	9	9	8	7	8	8	7	9	9	8	7	8	8	7	9	9	8	7	8	8	7	9	9	18.6	18.6	18.6	56.039	473	473	1	56	0	By MS/MS	By MS/MS	By MS/MS	By MS/MS	By MS/MS	By MS/MS	By MS/MS	15.4
P25342	P25342	8	8	8	Cell division control protein 10	CDC10	>sp|P25342|CDC10_YEAST Cell division control protein 10 OS=Saccharomyces cerevisiae (strain ATCC 204508 / S288c) GN=CDC10 PE=1 SV=1	1	8	8	8	7	7	7	8	6	6	7	7	7	7	8	6	6	7	7	7	7	8	6	6	7	39.1	39.1	39.1	37.024	322	322	1	48	0	By MS/MS	By MS/MS	By MS/MS	By MS/MS	By MS/MS	By MS/MS	By MS/MS	31.4
P25343	P25343	9	9	9	Reduced viability upon starvation protein 161	RVS161	>sp|P25343|RV161_YEAST Reduced viability upon starvation protein 161 OS=Saccharomyces cerevisiae (strain ATCC 204508 / S288c) GN=RVS161 PE=1 SV=1	1	9	9	9	8	9	8	9	8	8	7	8	9	8	9	8	8	7	8	9	8	9	8	8	7	39.6	39.6	39.6	30.25	265	265	1	58	0	By MS/MS	By MS/MS	By MS/MS	By MS/MS	By MS/MS	By MS/MS	By MS/MS	35.5
P25349	P25349	10	10	9	Flavoprotein-like protein YCP4	YCP4	>sp|P25349|YCP4_YEAST Flavoprotein-like protein YCP4 OS=Saccharomyces cerevisiae (strain ATCC 204508 / S288c) GN=YCP4 PE=1 SV=1	1	10	10	9	6	5	8	7	7	6	8	6	5	8	7	7	6	8	5	4	7	6	6	5	7	53.8	53.8	53.8	26.35	247	247	1	57	0	By MS/MS	By MS/MS	By MS/MS	By MS/MS	By MS/MS	By MS/MS	By MS/MS	37.2
P25358	P25358	3	3	3	Elongation of fatty acids protein 2	FEN1	>sp|P25358|ELO2_YEAST Elongation of fatty acids protein 2 OS=Saccharomyces cerevisiae (strain ATCC 204508 / S288c) GN=FEN1 PE=1 SV=1	1	3	3	3	1	1	2	1	1	3	2	1	1	2	1	1	3	2	1	1	2	1	1	3	2	6.9	6.9	6.9	40.002	347	347	1	17	0	By matching	By matching	By MS/MS	By matching	By MS/MS	By MS/MS	By MS/MS	4
P25359	P25359	6	6	6	Exosome complex component RRP43	RRP43	>sp|P25359|RRP43_YEAST Exosome complex component RRP43 OS=Saccharomyces cerevisiae (strain ATCC 204508 / S288c) GN=RRP43 PE=1 SV=2	1	6	6	6	5	4	3	4	4	3	4	5	4	3	4	4	3	4	5	4	3	4	4	3	4	21.3	21.3	21.3	44.011	394	394	1	27	0	By MS/MS	By MS/MS	By MS/MS	By MS/MS	By MS/MS	By MS/MS	By MS/MS	18.8
P25367	P25367	6	6	6	[PIN+] prion protein RNQ1	RNQ1	>sp|P25367|RNQ1_YEAST [PIN+] prion protein RNQ1 OS=Saccharomyces cerevisiae (strain ATCC 204508 / S288c) GN=RNQ1 PE=1 SV=2	1	6	6	6	2	4	5	4	5	3	4	2	4	5	4	5	3	4	2	4	5	4	5	3	4	29.1	29.1	29.1	42.579	405	405	1	38	0	By MS/MS	By MS/MS	By MS/MS	By MS/MS	By MS/MS	By MS/MS	By MS/MS	7.2
P25369	P25369	6	6	6	LAS seventeen-binding protein 5	LSB5	>sp|P25369|LSB5_YEAST LAS seventeen-binding protein 5 OS=Saccharomyces cerevisiae (strain ATCC 204508 / S288c) GN=LSB5 PE=1 SV=3	1	6	6	6	4	4	5	4	6	4	5	4	4	5	4	6	4	5	4	4	5	4	6	4	5	25.1	25.1	25.1	39.872	354	354	1	41	0	By MS/MS	By MS/MS	By MS/MS	By MS/MS	By MS/MS	By MS/MS	By MS/MS	18.6
P25371	P25371	10	10	10	Probable ATP-dependent permease	ADP1	>sp|P25371|ADP1_YEAST Probable ATP-dependent permease OS=Saccharomyces cerevisiae (strain ATCC 204508 / S288c) GN=ADP1 PE=1 SV=2	1	10	10	10	9	6	7	7	6	8	8	9	6	7	7	6	8	8	9	6	7	7	6	8	8	14.6	14.6	14.6	117.23	1049	1049	1	51	0	By MS/MS	By MS/MS	By MS/MS	By MS/MS	By MS/MS	By MS/MS	By MS/MS	13.5
P25372	P25372	4	4	4	Thioredoxin-3, mitochondrial	TRX3	>sp|P25372|TRX3_YEAST Thioredoxin-3, mitochondrial OS=Saccharomyces cerevisiae (strain ATCC 204508 / S288c) GN=TRX3 PE=1 SV=1	1	4	4	4	4	4	3	4	3	3	2	4	4	3	4	3	3	2	4	4	3	4	3	3	2	34.6	34.6	34.6	14.432	127	127	1	23	0	By MS/MS	By MS/MS	By MS/MS	By MS/MS	By MS/MS	By MS/MS	By MS/MS	34.6
P25373	P25373	7	7	7	Glutaredoxin-1	GRX1	>sp|P25373|GLRX1_YEAST Glutaredoxin-1 OS=Saccharomyces cerevisiae (strain ATCC 204508 / S288c) GN=GRX1 PE=1 SV=1	1	7	7	7	5	4	6	5	7	6	7	5	4	6	5	7	6	7	5	4	6	5	7	6	7	83.6	83.6	83.6	12.38	110	110	1	55	0	By MS/MS	By MS/MS	By MS/MS	By MS/MS	By MS/MS	By MS/MS	By MS/MS	65.5
P25374	P25374	9	9	9	Cysteine desulfurase, mitochondrial	NFS1	>sp|P25374|NFS1_YEAST Cysteine desulfurase, mitochondrial OS=Saccharomyces cerevisiae (strain ATCC 204508 / S288c) GN=NFS1 PE=1 SV=2	1	9	9	9	8	8	8	7	7	9	9	8	8	8	7	7	9	9	8	8	8	7	7	9	9	25.4	25.4	25.4	54.466	497	497	1	59	0	By MS/MS	By MS/MS	By MS/MS	By MS/MS	By MS/MS	By MS/MS	By MS/MS	20.1
P25375	P25375	22	22	22	Saccharolysin	PRD1	>sp|P25375|PRTD_YEAST Saccharolysin OS=Saccharomyces cerevisiae (strain ATCC 204508 / S288c) GN=PRD1 PE=1 SV=1	1	22	22	22	18	14	19	19	18	18	18	18	14	19	19	18	18	18	18	14	19	19	18	18	18	39.9	39.9	39.9	81.933	712	712	1	144	0	By MS/MS	By MS/MS	By MS/MS	By MS/MS	By MS/MS	By MS/MS	By MS/MS	33
P25386	P25386	6	6	6	Intracellular protein transport protein USO1	USO1	>sp|P25386|USO1_YEAST Intracellular protein transport protein USO1 OS=Saccharomyces cerevisiae (strain ATCC 204508 / S288c) GN=USO1 PE=1 SV=2	1	6	6	6	4	4	4	4	3	4	5	4	4	4	4	3	4	5	4	4	4	4	3	4	5	3.2	3.2	3.2	206.45	1790	1790	1	28	0	By MS/MS	By MS/MS	By MS/MS	By MS/MS	By MS/MS	By MS/MS	By MS/MS	2.7
P25443	P25443	15	15	15	40S ribosomal protein S2	RPS2	>sp|P25443|RS2_YEAST 40S ribosomal protein S2 OS=Saccharomyces cerevisiae (strain ATCC 204508 / S288c) GN=RPS2 PE=1 SV=3	1	15	15	15	14	14	14	14	14	14	14	14	14	14	14	14	14	14	14	14	14	14	14	14	14	63.8	63.8	63.8	27.449	254	254	1	188	0	By MS/MS	By MS/MS	By MS/MS	By MS/MS	By MS/MS	By MS/MS	By MS/MS	63.8
P25451	P25451	5	5	5	Proteasome subunit beta type-3	PUP3	>sp|P25451|PSB3_YEAST Proteasome subunit beta type-3 OS=Saccharomyces cerevisiae (strain ATCC 204508 / S288c) GN=PUP3 PE=1 SV=1	1	5	5	5	4	4	4	4	5	4	4	4	4	4	4	5	4	4	4	4	4	4	5	4	4	35.1	35.1	35.1	22.605	205	205	1	43	0	By MS/MS	By MS/MS	By MS/MS	By MS/MS	By MS/MS	By MS/MS	By MS/MS	26.8
P25491	P25491	19	19	19	Mitochondrial protein import protein MAS5	YDJ1	>sp|P25491|MAS5_YEAST Mitochondrial protein import protein MAS5 OS=Saccharomyces cerevisiae (strain ATCC 204508 / S288c) GN=YDJ1 PE=1 SV=1	1	19	19	19	16	17	19	17	16	17	17	16	17	19	17	16	17	17	16	17	19	17	16	17	17	56.2	56.2	56.2	44.67	409	409	1	176	0	By MS/MS	By MS/MS	By MS/MS	By MS/MS	By MS/MS	By MS/MS	By MS/MS	44.3
P25555	P25555	9	9	9	Single-strand telomeric DNA-binding protein GBP2	GBP2	>sp|P25555|GBP2_YEAST Single-strand telomeric DNA-binding protein GBP2 OS=Saccharomyces cerevisiae (strain ATCC 204508 / S288c) GN=GBP2 PE=1 SV=1	1	9	9	9	9	8	8	8	8	8	9	9	8	8	8	8	8	9	9	8	8	8	8	8	9	25.5	25.5	25.5	48.728	427	427	1	58	0	By MS/MS	By MS/MS	By MS/MS	By MS/MS	By MS/MS	By MS/MS	By MS/MS	25.5
P25560	P25560	3	3	3	Protein RER1	RER1	>sp|P25560|RER1_YEAST Protein RER1 OS=Saccharomyces cerevisiae (strain ATCC 204508 / S288c) GN=RER1 PE=1 SV=2	1	3	3	3	3	3	2	2	3	3	3	3	3	2	2	3	3	3	3	3	2	2	3	3	3	19.7	19.7	19.7	22.27	188	188	1	19	0	By MS/MS	By MS/MS	By MS/MS	By MS/MS	By MS/MS	By MS/MS	By MS/MS	19.7
P25567	P25567	14	14	14	RNA-binding protein SRO9	SRO9	>sp|P25567|SRO9_YEAST RNA-binding protein SRO9 OS=Saccharomyces cerevisiae (strain ATCC 204508 / S288c) GN=SRO9 PE=1 SV=2	1	14	14	14	13	13	14	12	13	12	13	13	13	14	12	13	12	13	13	13	14	12	13	12	13	50.9	50.9	50.9	48.059	434	434	1	118	0	By MS/MS	By MS/MS	By MS/MS	By MS/MS	By MS/MS	By MS/MS	By MS/MS	46.8
P25574	P25574	14	14	14	ER membrane protein complex subunit 1	EMC1	>sp|P25574|EMC1_YEAST ER membrane protein complex subunit 1 OS=Saccharomyces cerevisiae (strain ATCC 204508 / S288c) GN=EMC1 PE=1 SV=1	1	14	14	14	11	13	13	9	13	10	13	11	13	13	9	13	10	13	11	13	13	9	13	10	13	27.8	27.8	27.8	87.18	760	760	1	82	0	By MS/MS	By MS/MS	By MS/MS	By MS/MS	By MS/MS	By MS/MS	By MS/MS	17.9
P25605	P25605	16	16	16	Acetolactate synthase small subunit, mitochondrial	ILV6	>sp|P25605|ILV6_YEAST Acetolactate synthase small subunit, mitochondrial OS=Saccharomyces cerevisiae (strain ATCC 204508 / S288c) GN=ILV6 PE=1 SV=2	1	16	16	16	14	13	14	11	13	13	13	14	13	14	11	13	13	13	14	13	14	11	13	13	13	72.8	72.8	72.8	33.986	309	309	1	136	0	By MS/MS	By MS/MS	By MS/MS	By MS/MS	By MS/MS	By MS/MS	By MS/MS	60.8
P25617	P25617	4	4	4	Uncharacterized protein YCR016W		>sp|P25617|YCQ6_YEAST Uncharacterized protein YCR016W OS=Saccharomyces cerevisiae (strain ATCC 204508 / S288c) GN=YCR016W PE=1 SV=2	1	4	4	4	4	3	3	3	3	3	3	4	3	3	3	3	3	3	4	3	3	3	3	3	3	23.8	23.8	23.8	33.593	290	290	1	22	0	By MS/MS	By MS/MS	By MS/MS	By MS/MS	By MS/MS	By MS/MS	By MS/MS	23.8
P25623	P25623	19	19	19	Suppressor of yeast profilin deletion	SYP1	>sp|P25623|SYP1_YEAST Suppressor of yeast profilin deletion OS=Saccharomyces cerevisiae (strain ATCC 204508 / S288c) GN=SYP1 PE=1 SV=3	1	19	19	19	17	17	17	16	17	17	17	17	17	17	16	17	17	17	17	17	17	16	17	17	17	35.2	35.2	35.2	96.136	870	870	1	133	0	By MS/MS	By MS/MS	By MS/MS	By MS/MS	By MS/MS	By MS/MS	By MS/MS	27.5
P25631	P25631	5	5	5	Ankyrin repeat-containing protein YCR051W		>sp|P25631|YCU1_YEAST Ankyrin repeat-containing protein YCR051W OS=Saccharomyces cerevisiae (strain ATCC 204508 / S288c) GN=YCR051W PE=1 SV=1	1	5	5	5	5	5	5	5	5	4	4	5	5	5	5	5	4	4	5	5	5	5	5	4	4	41.4	41.4	41.4	24.694	222	222	1	36	0	By MS/MS	By MS/MS	By MS/MS	By MS/MS	By MS/MS	By MS/MS	By MS/MS	41.4
P25635	P25635	5	5	5	Periodic tryptophan protein 2	PWP2	>sp|P25635|PWP2_YEAST Periodic tryptophan protein 2 OS=Saccharomyces cerevisiae (strain ATCC 204508 / S288c) GN=PWP2 PE=1 SV=2	1	5	5	5	3	4	4	4	2	5	4	3	4	4	4	2	5	4	3	4	4	4	2	5	4	5.4	5.4	5.4	103.98	923	923	1	26	0	By MS/MS	By MS/MS	By MS/MS	By MS/MS	By matching	By MS/MS	By MS/MS	3.1
P25639	P25639	3	3	3	Uncharacterized membrane protein YCR061W		>sp|P25639|YCV1_YEAST Uncharacterized membrane protein YCR061W OS=Saccharomyces cerevisiae (strain ATCC 204508 / S288c) GN=YCR061W PE=1 SV=2	1	3	3	3	3	3	3	2	3	2	3	3	3	3	2	3	2	3	3	3	3	2	3	2	3	13.5	13.5	13.5	70.921	631	631	1	19	0	By MS/MS	By MS/MS	By MS/MS	By matching	By MS/MS	By matching	By matching	13.5
P25644	P25644	11	11	11	DNA topoisomerase 2-associated protein PAT1	PAT1	>sp|P25644|PAT1_YEAST DNA topoisomerase 2-associated protein PAT1 OS=Saccharomyces cerevisiae (strain ATCC 204508 / S288c) GN=PAT1 PE=1 SV=4	1	11	11	11	9	8	8	8	8	9	9	9	8	8	8	8	9	9	9	8	8	8	8	9	9	17.3	17.3	17.3	88.51	796	796	1	72	0	By MS/MS	By MS/MS	By MS/MS	By MS/MS	By MS/MS	By MS/MS	By MS/MS	16.1
P25654	P25654	5	5	5	UPF0587 protein YCR090C		>sp|P25654|YCY0_YEAST UPF0587 protein YCR090C OS=Saccharomyces cerevisiae (strain ATCC 204508 / S288c) GN=YCR090C PE=1 SV=1	1	5	5	5	4	4	5	4	3	3	4	4	4	5	4	3	3	4	4	4	5	4	3	3	4	32.4	32.4	32.4	20.703	182	182	1	27	0	By MS/MS	By MS/MS	By MS/MS	By MS/MS	By MS/MS	By MS/MS	By MS/MS	24.7
P25655	P25655	16	16	16	General negative regulator of transcription subunit 1	CDC39	>sp|P25655|NOT1_YEAST General negative regulator of transcription subunit 1 OS=Saccharomyces cerevisiae (strain ATCC 204508 / S288c) GN=CDC39 PE=1 SV=3	1	16	16	16	13	12	13	12	13	14	14	13	12	13	12	13	14	14	13	12	13	12	13	14	14	10.2	10.2	10.2	240.28	2108	2108	1	101	0	By MS/MS	By MS/MS	By MS/MS	By MS/MS	By MS/MS	By MS/MS	By MS/MS	8.3
P25694	P25694	43	43	43	Cell division control protein 48	CDC48	>sp|P25694|CDC48_YEAST Cell division control protein 48 OS=Saccharomyces cerevisiae (strain ATCC 204508 / S288c) GN=CDC48 PE=1 SV=3	1	43	43	43	38	37	38	35	41	40	41	38	37	38	35	41	40	41	38	37	38	35	41	40	41	62.9	62.9	62.9	91.995	835	835	1	358	0	By MS/MS	By MS/MS	By MS/MS	By MS/MS	By MS/MS	By MS/MS	By MS/MS	57.2
P25719	P25719	9	9	9	Peptidyl-prolyl cis-trans isomerase C, mitochondrial	CPR3	>sp|P25719|CYPC_YEAST Peptidyl-prolyl cis-trans isomerase C, mitochondrial OS=Saccharomyces cerevisiae (strain ATCC 204508 / S288c) GN=CPR3 PE=1 SV=1	1	9	9	9	9	9	9	9	9	9	9	9	9	9	9	9	9	9	9	9	9	9	9	9	9	63.7	63.7	63.7	19.919	182	182	1	73	0	By MS/MS	By MS/MS	By MS/MS	By MS/MS	By MS/MS	By MS/MS	By MS/MS	63.7
P25847	P25847	4	4	4	DNA mismatch repair protein MSH2	MSH2	>sp|P25847|MSH2_YEAST DNA mismatch repair protein MSH2 OS=Saccharomyces cerevisiae (strain ATCC 204508 / S288c) GN=MSH2 PE=1 SV=2	1	4	4	4	4	3	4	2	3	3	2	4	3	4	2	3	3	2	4	3	4	2	3	3	2	5.9	5.9	5.9	108.88	964	964	1	21	0	By MS/MS	By MS/MS	By MS/MS	By MS/MS	By MS/MS	By MS/MS	By MS/MS	5.9
P26321	P26321	12	12	12	60S ribosomal protein L5	RPL5	>sp|P26321|RL5_YEAST 60S ribosomal protein L5 OS=Saccharomyces cerevisiae (strain ATCC 204508 / S288c) GN=RPL5 PE=1 SV=4	1	12	12	12	12	11	12	11	12	12	12	12	11	12	11	12	12	12	12	11	12	11	12	12	12	62.3	62.3	62.3	33.714	297	297	1	152	0	By MS/MS	By MS/MS	By MS/MS	By MS/MS	By MS/MS	By MS/MS	By MS/MS	62.3
P26637	P26637	49	49	48	Leucine--tRNA ligase, cytoplasmic	CDC60	>sp|P26637|SYLC_YEAST Leucine--tRNA ligase, cytoplasmic OS=Saccharomyces cerevisiae (strain ATCC 204508 / S288c) GN=CDC60 PE=1 SV=1	1	49	49	48	49	45	49	44	47	45	48	49	45	49	44	47	45	48	48	44	48	43	46	44	47	55.4	55.4	55.4	124.14	1090	1090	1	431	0	By MS/MS	By MS/MS	By MS/MS	By MS/MS	By MS/MS	By MS/MS	By MS/MS	55.4
P26754	P26754	6	6	6	Replication factor A protein 2	RFA2	>sp|P26754|RFA2_YEAST Replication factor A protein 2 OS=Saccharomyces cerevisiae (strain ATCC 204508 / S288c) GN=RFA2 PE=1 SV=1	1	6	6	6	5	6	6	6	5	6	6	5	6	6	6	5	6	6	5	6	6	6	5	6	6	43.2	43.2	43.2	29.936	273	273	1	54	0	By MS/MS	By MS/MS	By MS/MS	By MS/MS	By MS/MS	By MS/MS	By MS/MS	38.1
P26755	P26755	5	5	5	Replication factor A protein 3	RFA3	>sp|P26755|RFA3_YEAST Replication factor A protein 3 OS=Saccharomyces cerevisiae (strain ATCC 204508 / S288c) GN=RFA3 PE=1 SV=1	1	5	5	5	3	3	4	2	4	3	4	3	3	4	2	4	3	4	3	3	4	2	4	3	4	67.2	67.2	67.2	13.816	122	122	1	32	0	By MS/MS	By MS/MS	By MS/MS	By MS/MS	By MS/MS	By MS/MS	By MS/MS	38.5
P26783	P26783	16	16	16	40S ribosomal protein S5	RPS5	>sp|P26783|RS5_YEAST 40S ribosomal protein S5 OS=Saccharomyces cerevisiae (strain ATCC 204508 / S288c) GN=RPS5 PE=1 SV=3	1	16	16	16	15	15	15	16	15	15	15	15	15	15	16	15	15	15	15	15	15	16	15	15	15	73.8	73.8	73.8	25.038	225	225	1	196	0	By MS/MS	By MS/MS	By MS/MS	By MS/MS	By MS/MS	By MS/MS	By MS/MS	73.8
P26784	P26784	16	16	10	60S ribosomal protein L16-A	RPL16A	>sp|P26784|RL16A_YEAST 60S ribosomal protein L16-A OS=Saccharomyces cerevisiae (strain ATCC 204508 / S288c) GN=RPL16A PE=1 SV=3	1	16	16	10	14	14	14	13	13	14	16	14	14	14	13	13	14	16	8	8	8	8	8	9	10	63.8	63.8	44.2	22.201	199	199	1	140	0	By MS/MS	By MS/MS	By MS/MS	By MS/MS	By MS/MS	By MS/MS	By MS/MS	50.3
P26785	P26785	14	8	8	60S ribosomal protein L16-B	RPL16B	>sp|P26785|RL16B_YEAST 60S ribosomal protein L16-B OS=Saccharomyces cerevisiae (strain ATCC 204508 / S288c) GN=RPL16B PE=1 SV=3	1	14	8	8	13	13	14	12	13	12	13	7	7	8	7	8	7	7	7	7	8	7	8	7	7	58.6	38.9	38.9	22.249	198	198	1	85	0	By MS/MS	By MS/MS	By MS/MS	By MS/MS	By MS/MS	By MS/MS	By MS/MS	48.5
P26786	P26786	14	14	8	40S ribosomal protein S7-A	RPS7A	>sp|P26786|RS7A_YEAST 40S ribosomal protein S7-A OS=Saccharomyces cerevisiae (strain ATCC 204508 / S288c) GN=RPS7A PE=1 SV=4	1	14	14	8	13	12	13	14	14	12	13	13	12	13	14	14	12	13	7	6	7	8	8	6	7	65.8	65.8	44.2	21.622	190	190	1	162	0	By MS/MS	By MS/MS	By MS/MS	By MS/MS	By MS/MS	By MS/MS	By MS/MS	63.7
P27466	P27466	3	3	3	Calcium/calmodulin-dependent protein kinase I	CMK1	>sp|P27466|KCC1_YEAST Calcium/calmodulin-dependent protein kinase I OS=Saccharomyces cerevisiae (strain ATCC 204508 / S288c) GN=CMK1 PE=1 SV=2	1	3	3	3	3	3	3	3	3	3	3	3	3	3	3	3	3	3	3	3	3	3	3	3	3	9.2	9.2	9.2	50.296	446	446	1	21	0	By MS/MS	By MS/MS	By MS/MS	By MS/MS	By MS/MS	By MS/MS	By MS/MS	9.2
P27472	P27472	21	21	16	Glycogen [starch] synthase isoform 2	GSY2	>sp|P27472|GYS2_YEAST Glycogen [starch] synthase isoform 2 OS=Saccharomyces cerevisiae (strain ATCC 204508 / S288c) GN=GSY2 PE=1 SV=3	1	21	21	16	20	17	19	18	21	18	19	20	17	19	18	21	18	19	16	14	16	13	16	14	15	39.1	39.1	34.3	80.078	705	705	1	140	0	By MS/MS	By MS/MS	By MS/MS	By MS/MS	By MS/MS	By MS/MS	By MS/MS	39
P27476	P27476	15	15	15	Nuclear localization sequence-binding protein	NSR1	>sp|P27476|NSR1_YEAST Nuclear localization sequence-binding protein OS=Saccharomyces cerevisiae (strain ATCC 204508 / S288c) GN=NSR1 PE=1 SV=1	1	15	15	15	13	14	13	12	14	14	15	13	14	13	12	14	14	15	13	14	13	12	14	14	15	40.3	40.3	40.3	44.535	414	414	1	131	0	By MS/MS	By MS/MS	By MS/MS	By MS/MS	By MS/MS	By MS/MS	By MS/MS	37.9
P27614	P27614	13	13	13	Carboxypeptidase S	CPS1	>sp|P27614|CBPS_YEAST Carboxypeptidase S OS=Saccharomyces cerevisiae (strain ATCC 204508 / S288c) GN=CPS1 PE=1 SV=2	1	13	13	13	10	12	12	12	11	10	13	10	12	12	12	11	10	13	10	12	12	12	11	10	13	25	25	25	64.596	576	576	1	81	0	By MS/MS	By MS/MS	By MS/MS	By MS/MS	By MS/MS	By MS/MS	By MS/MS	20.5
P27616	P27616	20	20	20	Phosphoribosylaminoimidazole-succinocarboxamide synthase	ADE1	>sp|P27616|PUR7_YEAST Phosphoribosylaminoimidazole-succinocarboxamide synthase OS=Saccharomyces cerevisiae (strain ATCC 204508 / S288c) GN=ADE1 PE=1 SV=2	1	20	20	20	18	19	19	19	19	16	17	18	19	19	19	19	16	17	18	19	19	19	19	16	17	65	65	65	34.603	306	306	1	154	0	By MS/MS	By MS/MS	By MS/MS	By MS/MS	By MS/MS	By MS/MS	By MS/MS	62.1
P27637	P27637	4	4	4	Bud site selection protein 14	BUD14	>sp|P27637|BUD14_YEAST Bud site selection protein 14 OS=Saccharomyces cerevisiae (strain ATCC 204508 / S288c) GN=BUD14 PE=1 SV=4	1	4	4	4	3	3	3	4	4	4	2	3	3	3	4	4	4	2	3	3	3	4	4	4	2	8.5	8.5	8.5	78.981	709	709	1	23	0	By MS/MS	By MS/MS	By MS/MS	By MS/MS	By MS/MS	By MS/MS	By MS/MS	6.3
P27692	P27692	23	23	23	Transcription elongation factor SPT5	SPT5	>sp|P27692|SPT5_YEAST Transcription elongation factor SPT5 OS=Saccharomyces cerevisiae (strain ATCC 204508 / S288c) GN=SPT5 PE=1 SV=1	1	23	23	23	23	21	18	20	20	18	15	23	21	18	20	20	18	15	23	21	18	20	20	18	15	28.5	28.5	28.5	115.65	1063	1063	1	138	0	By MS/MS	By MS/MS	By MS/MS	By MS/MS	By MS/MS	By MS/MS	By MS/MS	28.5
P27809	P27809	8	8	8	Glycolipid 2-alpha-mannosyltransferase	KRE2	>sp|P27809|KRE2_YEAST Glycolipid 2-alpha-mannosyltransferase OS=Saccharomyces cerevisiae (strain ATCC 204508 / S288c) GN=KRE2 PE=1 SV=1	1	8	8	8	7	6	8	5	8	6	8	7	6	8	5	8	6	8	7	6	8	5	8	6	8	32.4	32.4	32.4	51.386	442	442	1	54	0	By MS/MS	By MS/MS	By MS/MS	By MS/MS	By MS/MS	By MS/MS	By MS/MS	28.7
P27810	P27810	10	10	10	Alpha-1,2 mannosyltransferase KTR1	KTR1	>sp|P27810|KTR1_YEAST Alpha-1,2 mannosyltransferase KTR1 OS=Saccharomyces cerevisiae (strain ATCC 204508 / S288c) GN=KTR1 PE=1 SV=1	1	10	10	10	8	9	10	7	10	8	9	8	9	10	7	10	8	9	8	9	10	7	10	8	9	26.7	26.7	26.7	46.022	393	393	1	62	0	By MS/MS	By MS/MS	By MS/MS	By MS/MS	By MS/MS	By MS/MS	By MS/MS	21.1
P27882	P27882	4	4	4	Mitochondrial FAD-linked sulfhydryl oxidase ERV1	ERV1	>sp|P27882|ERV1_YEAST Mitochondrial FAD-linked sulfhydryl oxidase ERV1 OS=Saccharomyces cerevisiae (strain ATCC 204508 / S288c) GN=ERV1 PE=1 SV=2	1	4	4	4	3	2	1	2	3	2	3	3	2	1	2	3	2	3	3	2	1	2	3	2	3	29.1	29.1	29.1	21.639	189	189	1	16	0	By MS/MS	By MS/MS	By matching	By MS/MS	By matching	By matching	By MS/MS	22.8
P27929	P27929	7	7	7	37S ribosomal protein NAM9, mitochondrial	NAM9	>sp|P27929|NAM9_YEAST 37S ribosomal protein NAM9, mitochondrial OS=Saccharomyces cerevisiae (strain ATCC 204508 / S288c) GN=NAM9 PE=1 SV=2	1	7	7	7	6	7	4	5	4	6	6	6	7	4	5	4	6	6	6	7	4	5	4	6	6	16.7	16.7	16.7	56.355	486	486	1	39	0	By MS/MS	By MS/MS	By MS/MS	By MS/MS	By MS/MS	By MS/MS	By MS/MS	13.2
P27999	P27999	3	3	3	DNA-directed RNA polymerase II subunit RPB9	RPB9	>sp|P27999|RPB9_YEAST DNA-directed RNA polymerase II subunit RPB9 OS=Saccharomyces cerevisiae (strain ATCC 204508 / S288c) GN=RPB9 PE=1 SV=1	1	3	3	3	3	2	3	2	2	2	3	3	2	3	2	2	2	3	3	2	3	2	2	2	3	41	41	41	14.288	122	122	1	24	0	By MS/MS	By matching	By MS/MS	By MS/MS	By MS/MS	By MS/MS	By MS/MS	41
P28000	P28000	7	7	7	DNA-directed RNA polymerases I and III subunit RPAC2	RPC19	>sp|P28000|RPAC2_YEAST DNA-directed RNA polymerases I and III subunit RPAC2 OS=Saccharomyces cerevisiae (strain ATCC 204508 / S288c) GN=RPC19 PE=1 SV=1	1	7	7	7	7	6	6	7	7	7	7	7	6	6	7	7	7	7	7	6	6	7	7	7	7	81.7	81.7	81.7	16.151	142	142	1	63	0	By MS/MS	By MS/MS	By MS/MS	By MS/MS	By MS/MS	By MS/MS	By MS/MS	81.7
P28007	P28007	5	5	5	H/ACA ribonucleoprotein complex subunit 1	GAR1	>sp|P28007|GAR1_YEAST H/ACA ribonucleoprotein complex subunit 1 OS=Saccharomyces cerevisiae (strain ATCC 204508 / S288c) GN=GAR1 PE=1 SV=1	1	5	5	5	5	5	5	5	5	5	5	5	5	5	5	5	5	5	5	5	5	5	5	5	5	34.6	34.6	34.6	21.48	205	205	1	49	0	By MS/MS	By MS/MS	By MS/MS	By MS/MS	By MS/MS	By MS/MS	By MS/MS	34.6
P28241	P28241	13	13	13	Isocitrate dehydrogenase [NAD] subunit 2, mitochondrial	IDH2	>sp|P28241|IDH2_YEAST Isocitrate dehydrogenase [NAD] subunit 2, mitochondrial OS=Saccharomyces cerevisiae (strain ATCC 204508 / S288c) GN=IDH2 PE=1 SV=1	1	13	13	13	13	11	13	12	13	12	12	13	11	13	12	13	12	12	13	11	13	12	13	12	12	49.3	49.3	49.3	39.739	369	369	1	111	0	By MS/MS	By MS/MS	By MS/MS	By MS/MS	By MS/MS	By MS/MS	By MS/MS	49.3
P28272	P28272	11	11	11	Dihydroorotate dehydrogenase (fumarate)	URA1	>sp|P28272|PYRD_YEAST Dihydroorotate dehydrogenase (fumarate) OS=Saccharomyces cerevisiae (strain ATCC 204508 / S288c) GN=URA1 PE=1 SV=1	1	11	11	11	10	10	11	9	10	9	10	10	10	11	9	10	9	10	10	10	11	9	10	9	10	58.3	58.3	58.3	34.801	314	314	1	91	0	By MS/MS	By MS/MS	By MS/MS	By MS/MS	By MS/MS	By MS/MS	By MS/MS	49
P28273	P28273	16	16	16	5-oxoprolinase	OXP1	>sp|P28273|OPLA_YEAST 5-oxoprolinase OS=Saccharomyces cerevisiae (strain ATCC 204508 / S288c) GN=OXP1 PE=1 SV=2	1	16	16	16	7	9	9	10	12	9	10	7	9	9	10	12	9	10	7	9	9	10	12	9	10	15.6	15.6	15.6	140.43	1286	1286	1	67	0	By MS/MS	By MS/MS	By MS/MS	By MS/MS	By MS/MS	By MS/MS	By MS/MS	6.2
P28274	P28274	17	17	15	CTP synthase 1	URA7	>sp|P28274|URA7_YEAST CTP synthase 1 OS=Saccharomyces cerevisiae (strain ATCC 204508 / S288c) GN=URA7 PE=1 SV=2	1	17	17	15	16	15	15	13	14	13	14	16	15	15	13	14	13	14	14	14	13	13	13	13	13	45.6	45.6	37.7	64.71	579	579	1	118	0	By MS/MS	By MS/MS	By MS/MS	By MS/MS	By MS/MS	By MS/MS	By MS/MS	39.7
P28319	P28319	11	11	11	Cell wall protein CWP1	CWP1	>sp|P28319|CWP1_YEAST Cell wall protein CWP1 OS=Saccharomyces cerevisiae (strain ATCC 204508 / S288c) GN=CWP1 PE=1 SV=2	1	11	11	11	10	9	10	10	11	11	9	10	9	10	10	11	11	9	10	9	10	10	11	11	9	42.3	42.3	42.3	24.268	239	239	1	95	0	By MS/MS	By MS/MS	By MS/MS	By MS/MS	By MS/MS	By MS/MS	By MS/MS	42.3
P28495	P28495	10	10	10	F-actin-capping protein subunit alpha	CAP1	>sp|P28495|CAPZA_YEAST F-actin-capping protein subunit alpha OS=Saccharomyces cerevisiae (strain ATCC 204508 / S288c) GN=CAP1 PE=1 SV=1	1	10	10	10	8	8	7	8	8	8	9	8	8	7	8	8	8	9	8	8	7	8	8	8	9	57.5	57.5	57.5	30.699	268	268	1	57	0	By MS/MS	By MS/MS	By MS/MS	By MS/MS	By MS/MS	By MS/MS	By MS/MS	40.3
P28496	P28496	4	4	4	Sphingosine N-acyltransferase LAC1	LAC1	>sp|P28496|LAC1_YEAST Sphingosine N-acyltransferase LAC1 OS=Saccharomyces cerevisiae (strain ATCC 204508 / S288c) GN=LAC1 PE=1 SV=2	1	4	4	4	3	3	3	4	3	2	4	3	3	3	4	3	2	4	3	3	3	4	3	2	4	13.9	13.9	13.9	48.991	418	418	1	22	0	By MS/MS	By MS/MS	By MS/MS	By MS/MS	By MS/MS	By MS/MS	By MS/MS	10
P28625	P28625	7	7	7	Protein YIM1	YIM1	>sp|P28625|YIM1_YEAST Protein YIM1 OS=Saccharomyces cerevisiae (strain ATCC 204508 / S288c) GN=YIM1 PE=1 SV=2	1	7	7	7	5	6	5	5	6	5	5	5	6	5	5	6	5	5	5	6	5	5	6	5	5	29.3	29.3	29.3	41.637	365	365	1	39	0	By MS/MS	By MS/MS	By MS/MS	By MS/MS	By MS/MS	By MS/MS	By MS/MS	20.5
P28707	P28707	6	6	6	Co-chaperone protein SBA1	SBA1	>sp|P28707|SBA1_YEAST Co-chaperone protein SBA1 OS=Saccharomyces cerevisiae (strain ATCC 204508 / S288c) GN=SBA1 PE=1 SV=3	1	6	6	6	5	5	5	6	5	5	5	5	5	5	6	5	5	5	5	5	5	6	5	5	5	23.1	23.1	23.1	24.081	216	216	1	49	0	By MS/MS	By MS/MS	By MS/MS	By MS/MS	By MS/MS	By MS/MS	By MS/MS	21.8
P28777	P28777	17	17	17	Chorismate synthase	ARO2	>sp|P28777|AROC_YEAST Chorismate synthase OS=Saccharomyces cerevisiae (strain ATCC 204508 / S288c) GN=ARO2 PE=1 SV=1	1	17	17	17	15	16	16	15	16	16	16	15	16	16	15	16	16	16	15	16	16	15	16	16	16	60.1	60.1	60.1	40.838	376	376	1	137	0	By MS/MS	By MS/MS	By MS/MS	By MS/MS	By MS/MS	By MS/MS	By MS/MS	52.7
P28789	P28789	7	7	7	Porphobilinogen deaminase	HEM3	>sp|P28789|HEM3_YEAST Porphobilinogen deaminase OS=Saccharomyces cerevisiae (strain ATCC 204508 / S288c) GN=HEM3 PE=1 SV=1	1	7	7	7	5	5	6	4	5	7	7	5	5	6	4	5	7	7	5	5	6	4	5	7	7	31.8	31.8	31.8	36.674	327	327	1	39	0	By MS/MS	By MS/MS	By MS/MS	By MS/MS	By MS/MS	By MS/MS	By MS/MS	23.9
P28817	P28817	6	6	6	3-hydroxyisobutyryl-CoA hydrolase, mitochondrial	EHD3	>sp|P28817|HIBCH_YEAST 3-hydroxyisobutyryl-CoA hydrolase, mitochondrial OS=Saccharomyces cerevisiae (strain ATCC 204508 / S288c) GN=EHD3 PE=1 SV=2	1	6	6	6	5	6	4	5	4	4	3	5	6	4	5	4	4	3	5	6	4	5	4	4	3	11.8	11.8	11.8	56.288	500	500	1	40	0	By MS/MS	By MS/MS	By MS/MS	By MS/MS	By MS/MS	By MS/MS	By matching	9.8
P28834	P28834	16	16	16	Isocitrate dehydrogenase [NAD] subunit 1, mitochondrial	IDH1	>sp|P28834|IDH1_YEAST Isocitrate dehydrogenase [NAD] subunit 1, mitochondrial OS=Saccharomyces cerevisiae (strain ATCC 204508 / S288c) GN=IDH1 PE=1 SV=2	1	16	16	16	15	15	15	16	14	15	14	15	15	15	16	14	15	14	15	15	15	16	14	15	14	53.6	53.6	53.6	39.324	360	360	1	140	0	By MS/MS	By MS/MS	By MS/MS	By MS/MS	By MS/MS	By MS/MS	By MS/MS	51.7
P29029	P29029	3	3	3	Endochitinase	CTS1	>sp|P29029|CHIT_YEAST Endochitinase OS=Saccharomyces cerevisiae (strain ATCC 204508 / S288c) GN=CTS1 PE=1 SV=2	1	3	3	3	2	2	2	2	2	2	3	2	2	2	2	2	2	3	2	2	2	2	2	2	3	5.9	5.9	5.9	59.014	562	562	1	15	0	By MS/MS	By MS/MS	By MS/MS	By MS/MS	By MS/MS	By MS/MS	By MS/MS	4.4
P29295	P29295	5	5	5	Casein kinase I homolog HRR25	HRR25	>sp|P29295|HRR25_YEAST Casein kinase I homolog HRR25 OS=Saccharomyces cerevisiae (strain ATCC 204508 / S288c) GN=HRR25 PE=1 SV=1	1	5	5	5	4	5	5	3	5	5	5	4	5	5	3	5	5	5	4	5	5	3	5	5	5	14.6	14.6	14.6	57.339	494	494	1	32	0	By MS/MS	By MS/MS	By MS/MS	By MS/MS	By MS/MS	By MS/MS	By MS/MS	9.9
P29311	P29311	17	17	6	Protein BMH1	BMH1	>sp|P29311|BMH1_YEAST Protein BMH1 OS=Saccharomyces cerevisiae (strain ATCC 204508 / S288c) GN=BMH1 PE=1 SV=4	1	17	17	6	17	17	17	17	17	17	17	17	17	17	17	17	17	17	6	6	6	6	6	6	6	75.7	75.7	30	30.091	267	267	1	230	0	By MS/MS	By MS/MS	By MS/MS	By MS/MS	By MS/MS	By MS/MS	By MS/MS	75.7
P29453	P29453	23	4	4	60S ribosomal protein L8-B	RPL8B	>sp|P29453|RL8B_YEAST 60S ribosomal protein L8-B OS=Saccharomyces cerevisiae (strain ATCC 204508 / S288c) GN=RPL8B PE=1 SV=3	1	23	4	4	21	21	23	21	23	22	21	3	4	4	4	4	4	3	3	4	4	4	4	4	3	66.8	13.3	13.3	28.111	256	256	1	49	0	By MS/MS	By MS/MS	By MS/MS	By MS/MS	By MS/MS	By MS/MS	By MS/MS	62.9
P29469	P29469	4	4	4	DNA replication licensing factor MCM2	MCM2	>sp|P29469|MCM2_YEAST DNA replication licensing factor MCM2 OS=Saccharomyces cerevisiae (strain ATCC 204508 / S288c) GN=MCM2 PE=1 SV=2	1	4	4	4	2	4	4	3	4	3	3	2	4	4	3	4	3	3	2	4	4	3	4	3	3	5.1	5.1	5.1	98.778	868	868	1	26	0	By MS/MS	By MS/MS	By MS/MS	By MS/MS	By MS/MS	By matching	By matching	2.4
P29478	P29478	5	5	5	Signal recognition particle subunit SEC65	SEC65	>sp|P29478|SEC65_YEAST Signal recognition particle subunit SEC65 OS=Saccharomyces cerevisiae (strain ATCC 204508 / S288c) GN=SEC65 PE=1 SV=1	1	5	5	5	4	4	5	4	4	2	4	4	4	5	4	4	2	4	4	4	5	4	4	2	4	24.9	24.9	24.9	31.169	273	273	1	27	0	By MS/MS	By MS/MS	By MS/MS	By MS/MS	By MS/MS	By MS/MS	By MS/MS	15.8
P29496	P29496	9	9	9	Minichromosome maintenance protein 5	MCM5	>sp|P29496|MCM5_YEAST Minichromosome maintenance protein 5 OS=Saccharomyces cerevisiae (strain ATCC 204508 / S288c) GN=MCM5 PE=1 SV=1	1	9	9	9	8	7	7	7	6	5	6	8	7	7	7	6	5	6	8	7	7	7	6	5	6	14.3	14.3	14.3	86.41	775	775	1	55	0	By MS/MS	By MS/MS	By MS/MS	By MS/MS	By MS/MS	By MS/MS	By MS/MS	13.4
P29509	P29509	13	13	11	Thioredoxin reductase 1	TRR1	>sp|P29509|TRXB1_YEAST Thioredoxin reductase 1 OS=Saccharomyces cerevisiae (strain ATCC 204508 / S288c) GN=TRR1 PE=1 SV=3	1	13	13	11	13	13	13	13	13	13	13	13	13	13	13	13	13	13	11	11	11	11	11	11	11	65.2	65.2	51.1	34.238	319	319	1	134	0	By MS/MS	By MS/MS	By MS/MS	By MS/MS	By MS/MS	By MS/MS	By MS/MS	65.2
P29547	P29547	20	17	17	Elongation factor 1-gamma 1	CAM1	>sp|P29547|EF1G1_YEAST Elongation factor 1-gamma 1 OS=Saccharomyces cerevisiae (strain ATCC 204508 / S288c) GN=CAM1 PE=1 SV=2	1	20	17	17	17	14	17	16	19	16	19	15	12	15	14	16	14	16	15	12	15	14	16	14	16	55.9	48.4	48.4	47.087	415	415	1	131	0	By MS/MS	By MS/MS	By MS/MS	By MS/MS	By MS/MS	By MS/MS	By MS/MS	47.7
P29704	P29704	12	12	12	Squalene synthase	ERG9	>sp|P29704|FDFT_YEAST Squalene synthase OS=Saccharomyces cerevisiae (strain ATCC 204508 / S288c) GN=ERG9 PE=1 SV=2	1	12	12	12	9	8	11	8	8	9	10	9	8	11	8	8	9	10	9	8	11	8	8	9	10	30.2	30.2	30.2	51.719	444	444	1	63	0	By MS/MS	By MS/MS	By MS/MS	By MS/MS	By MS/MS	By MS/MS	By MS/MS	23
P29952	P29952	18	18	18	Mannose-6-phosphate isomerase	PMI40	>sp|P29952|MPI_YEAST Mannose-6-phosphate isomerase OS=Saccharomyces cerevisiae (strain ATCC 204508 / S288c) GN=PMI40 PE=1 SV=4	1	18	18	18	17	16	15	15	14	16	16	17	16	15	15	14	16	16	17	16	15	15	14	16	16	60.1	60.1	60.1	48.188	429	429	1	148	0	By MS/MS	By MS/MS	By MS/MS	By MS/MS	By MS/MS	By MS/MS	By MS/MS	57.8
P30619	P30619	4	4	4	Protein transport protein SEC1	SEC1	>sp|P30619|SEC1_YEAST Protein transport protein SEC1 OS=Saccharomyces cerevisiae (strain ATCC 204508 / S288c) GN=SEC1 PE=1 SV=1	1	4	4	4	4	3	4	2	4	2	2	4	3	4	2	4	2	2	4	3	4	2	4	2	2	7.9	7.9	7.9	83.479	724	724	1	21	0	By matching	By matching	By MS/MS	By MS/MS	By MS/MS	By matching	By MS/MS	7.9
P30624	P30624	26	26	24	Long-chain-fatty-acid--CoA ligase 1	FAA1	>sp|P30624|LCF1_YEAST Long-chain-fatty-acid--CoA ligase 1 OS=Saccharomyces cerevisiae (strain ATCC 204508 / S288c) GN=FAA1 PE=1 SV=1	1	26	26	24	25	25	25	24	25	25	26	25	25	25	24	25	25	26	23	23	23	22	23	23	24	45.4	45.4	44.1	77.865	700	700	1	227	0	By MS/MS	By MS/MS	By MS/MS	By MS/MS	By MS/MS	By MS/MS	By MS/MS	43.9
P30656	P30656	10	10	10	Proteasome subunit beta type-5	PRE2	>sp|P30656|PSB5_YEAST Proteasome subunit beta type-5 OS=Saccharomyces cerevisiae (strain ATCC 204508 / S288c) GN=PRE2 PE=1 SV=3	1	10	10	10	8	8	10	9	10	8	9	8	8	10	9	10	8	9	8	8	10	9	10	8	9	40.1	40.1	40.1	31.636	287	287	1	68	0	By MS/MS	By MS/MS	By MS/MS	By MS/MS	By MS/MS	By MS/MS	By MS/MS	32.8
P30657	P30657	7	7	7	Proteasome subunit beta type-7	PRE4	>sp|P30657|PSB7_YEAST Proteasome subunit beta type-7 OS=Saccharomyces cerevisiae (strain ATCC 204508 / S288c) GN=PRE4 PE=1 SV=1	1	7	7	7	7	6	6	6	7	5	7	7	6	6	6	7	5	7	7	6	6	6	7	5	7	39.5	39.5	39.5	29.443	266	266	1	51	0	By MS/MS	By MS/MS	By MS/MS	By MS/MS	By MS/MS	By MS/MS	By MS/MS	39.5
P30665	P30665	10	10	10	DNA replication licensing factor MCM4	MCM4	>sp|P30665|MCM4_YEAST DNA replication licensing factor MCM4 OS=Saccharomyces cerevisiae (strain ATCC 204508 / S288c) GN=MCM4 PE=1 SV=2	1	10	10	10	6	7	7	7	7	5	6	6	7	7	7	7	5	6	6	7	7	7	7	5	6	13.9	13.9	13.9	105	933	933	1	51	0	By MS/MS	By MS/MS	By MS/MS	By MS/MS	By MS/MS	By MS/MS	By MS/MS	8.4
P30771	P30771	7	7	7	ATP-dependent helicase NAM7	NAM7	>sp|P30771|NAM7_YEAST ATP-dependent helicase NAM7 OS=Saccharomyces cerevisiae (strain ATCC 204508 / S288c) GN=NAM7 PE=1 SV=1	1	7	7	7	7	7	4	5	5	4	5	7	7	4	5	5	4	5	7	7	4	5	5	4	5	13.4	13.4	13.4	109.43	971	971	1	37	0	By MS/MS	By MS/MS	By MS/MS	By MS/MS	By MS/MS	By MS/MS	By MS/MS	13.4
P30822	P30822	22	22	22	Exportin-1	CRM1	>sp|P30822|XPO1_YEAST Exportin-1 OS=Saccharomyces cerevisiae (strain ATCC 204508 / S288c) GN=CRM1 PE=1 SV=1	1	22	22	22	19	15	18	15	17	17	19	19	15	18	15	17	17	19	19	15	18	15	17	17	19	26.1	26.1	26.1	124.1	1084	1084	1	124	0	By MS/MS	By MS/MS	By MS/MS	By MS/MS	By MS/MS	By MS/MS	By MS/MS	22.9
P30902	P30902	6	6	6	ATP synthase subunit d, mitochondrial	ATP7	>sp|P30902|ATP7_YEAST ATP synthase subunit d, mitochondrial OS=Saccharomyces cerevisiae (strain ATCC 204508 / S288c) GN=ATP7 PE=1 SV=2	1	6	6	6	6	5	5	5	5	6	6	6	5	5	5	5	6	6	6	5	5	5	5	6	6	45.4	45.4	45.4	19.809	174	174	1	38	0	By MS/MS	By MS/MS	By MS/MS	By MS/MS	By MS/MS	By MS/MS	By MS/MS	45.4
P31116	P31116	25	25	25	Homoserine dehydrogenase	HOM6	>sp|P31116|DHOM_YEAST Homoserine dehydrogenase OS=Saccharomyces cerevisiae (strain ATCC 204508 / S288c) GN=HOM6 PE=1 SV=1	1	25	25	25	25	24	25	22	25	25	25	25	24	25	22	25	25	25	25	24	25	22	25	25	25	78.6	78.6	78.6	38.502	359	359	1	247	0	By MS/MS	By MS/MS	By MS/MS	By MS/MS	By MS/MS	By MS/MS	By MS/MS	78.6
P31334	P31334	3	3	3	54S ribosomal protein L9, mitochondrial	MRPL9	>sp|P31334|RM09_YEAST 54S ribosomal protein L9, mitochondrial OS=Saccharomyces cerevisiae (strain ATCC 204508 / S288c) GN=MRPL9 PE=1 SV=3	1	3	3	3	3	3	3	3	3	3	3	3	3	3	3	3	3	3	3	3	3	3	3	3	3	13.4	13.4	13.4	29.79	269	269	1	21	0.00045413	By MS/MS	By MS/MS	By MS/MS	By matching	By MS/MS	By MS/MS	By matching	13.4
P31373	P31373	18	18	18	Cystathionine gamma-lyase	CYS3	>sp|P31373|CYS3_YEAST Cystathionine gamma-lyase OS=Saccharomyces cerevisiae (strain ATCC 204508 / S288c) GN=CYS3 PE=1 SV=2	1	18	18	18	16	15	17	16	18	15	18	16	15	17	16	18	15	18	16	15	17	16	18	15	18	74.6	74.6	74.6	42.542	394	394	1	177	0	By MS/MS	By MS/MS	By MS/MS	By MS/MS	By MS/MS	By MS/MS	By MS/MS	66
P31382	P31382	16	16	13	Dolichyl-phosphate-mannose--protein mannosyltransferase 2	PMT2	>sp|P31382|PMT2_YEAST Dolichyl-phosphate-mannose--protein mannosyltransferase 2 OS=Saccharomyces cerevisiae (strain ATCC 204508 / S288c) GN=PMT2 PE=1 SV=2	1	16	16	13	14	15	15	13	14	14	15	14	15	15	13	14	14	15	11	12	13	12	11	12	12	31.5	31.5	27.3	86.869	759	759	1	120	0	By MS/MS	By MS/MS	By MS/MS	By MS/MS	By MS/MS	By MS/MS	By MS/MS	27.8
P31383	P31383	15	15	15	Protein phosphatase PP2A regulatory subunit A	TPD3	>sp|P31383|2AAA_YEAST Protein phosphatase PP2A regulatory subunit A OS=Saccharomyces cerevisiae (strain ATCC 204508 / S288c) GN=TPD3 PE=1 SV=3	1	15	15	15	14	14	14	12	14	14	13	14	14	14	12	14	14	13	14	14	14	12	14	14	13	33.4	33.4	33.4	70.907	635	635	1	116	0	By MS/MS	By MS/MS	By MS/MS	By MS/MS	By MS/MS	By MS/MS	By MS/MS	31.5
P31384	P31384	9	9	9	Glucose-repressible alcohol dehydrogenase transcriptional effector	CCR4	>sp|P31384|CCR4_YEAST Glucose-repressible alcohol dehydrogenase transcriptional effector OS=Saccharomyces cerevisiae (strain ATCC 204508 / S288c) GN=CCR4 PE=1 SV=2	1	9	9	9	5	7	7	6	6	5	8	5	7	7	6	6	5	8	5	7	7	6	6	5	8	17	17	17	94.669	837	837	1	44	0	By MS/MS	By MS/MS	By MS/MS	By MS/MS	By MS/MS	By MS/MS	By MS/MS	8.7
P31412	P31412	15	15	15	V-type proton ATPase subunit C	VMA5	>sp|P31412|VATC_YEAST V-type proton ATPase subunit C OS=Saccharomyces cerevisiae (strain ATCC 204508 / S288c) GN=VMA5 PE=1 SV=4	1	15	15	15	13	12	15	11	14	11	14	13	12	15	11	14	11	14	13	12	15	11	14	11	14	56.1	56.1	56.1	44.188	392	392	1	132	0	By MS/MS	By MS/MS	By MS/MS	By MS/MS	By MS/MS	By MS/MS	By MS/MS	45.4
P31539	P31539	52	52	51	Heat shock protein 104	HSP104	>sp|P31539|HS104_YEAST Heat shock protein 104 OS=Saccharomyces cerevisiae (strain ATCC 204508 / S288c) GN=HSP104 PE=1 SV=2	1	52	52	51	49	46	51	46	41	39	42	49	46	51	46	41	39	42	48	45	50	45	40	38	41	58.5	58.5	57.7	102.03	908	908	1	377	0	By MS/MS	By MS/MS	By MS/MS	By MS/MS	By MS/MS	By MS/MS	By MS/MS	52.4
P31688	P31688	25	25	25	Trehalose-phosphatase	TPS2	>sp|P31688|TPS2_YEAST Trehalose-phosphatase OS=Saccharomyces cerevisiae (strain ATCC 204508 / S288c) GN=TPS2 PE=1 SV=3	1	25	25	25	17	16	23	14	21	16	20	17	16	23	14	21	16	20	17	16	23	14	21	16	20	42	42	42	102.98	896	896	1	129	0	By MS/MS	By MS/MS	By MS/MS	By MS/MS	By MS/MS	By MS/MS	By MS/MS	25
P31787	P31787	8	8	8	Acyl-CoA-binding protein	ACB1	>sp|P31787|ACBP_YEAST Acyl-CoA-binding protein OS=Saccharomyces cerevisiae (strain ATCC 204508 / S288c) GN=ACB1 PE=1 SV=3	1	8	8	8	8	8	8	8	8	8	8	8	8	8	8	8	8	8	8	8	8	8	8	8	8	88.5	88.5	88.5	10.061	87	87	1	89	0	By MS/MS	By MS/MS	By MS/MS	By MS/MS	By MS/MS	By MS/MS	By MS/MS	88.5
P32074	P32074	27	27	27	Coatomer subunit gamma	SEC21	>sp|P32074|COPG_YEAST Coatomer subunit gamma OS=Saccharomyces cerevisiae (strain ATCC 204508 / S288c) GN=SEC21 PE=1 SV=2	1	27	27	27	25	21	22	22	24	21	23	25	21	22	22	24	21	23	25	21	22	22	24	21	23	42.8	42.8	42.8	104.83	935	935	1	190	0	By MS/MS	By MS/MS	By MS/MS	By MS/MS	By MS/MS	By MS/MS	By MS/MS	37.4
P32178	P32178	10	10	10	Chorismate mutase	ARO7	>sp|P32178|CHMU_YEAST Chorismate mutase OS=Saccharomyces cerevisiae (strain ATCC 204508 / S288c) GN=ARO7 PE=1 SV=1	1	10	10	10	7	8	8	5	6	7	7	7	8	8	5	6	7	7	7	8	8	5	6	7	7	55.1	55.1	55.1	29.747	256	256	1	52	0	By MS/MS	By MS/MS	By MS/MS	By MS/MS	By MS/MS	By MS/MS	By MS/MS	35.5
P32179	P32179	15	15	15	3(2),5-bisphosphate nucleotidase	MET22	>sp|P32179|MET22_YEAST 3(2),5-bisphosphate nucleotidase OS=Saccharomyces cerevisiae (strain ATCC 204508 / S288c) GN=MET22 PE=1 SV=1	1	15	15	15	15	14	15	15	14	14	14	15	14	15	15	14	14	14	15	14	15	15	14	14	14	49.3	49.3	49.3	39.149	357	357	1	136	0	By MS/MS	By MS/MS	By MS/MS	By MS/MS	By MS/MS	By MS/MS	By MS/MS	49.3
P32191	P32191	6	6	6	Glycerol-3-phosphate dehydrogenase, mitochondrial	GUT2	>sp|P32191|GPDM_YEAST Glycerol-3-phosphate dehydrogenase, mitochondrial OS=Saccharomyces cerevisiae (strain ATCC 204508 / S288c) GN=GUT2 PE=1 SV=2	1	6	6	6	4	5	5	5	5	4	5	4	5	5	5	5	4	5	4	5	5	5	5	4	5	10.8	10.8	10.8	72.388	649	649	1	33	0	By matching	By MS/MS	By MS/MS	By MS/MS	By MS/MS	By MS/MS	By MS/MS	6
P32263	P32263	12	12	12	Pyrroline-5-carboxylate reductase	PRO3	>sp|P32263|P5CR_YEAST Pyrroline-5-carboxylate reductase OS=Saccharomyces cerevisiae (strain ATCC 204508 / S288c) GN=PRO3 PE=1 SV=1	1	12	12	12	12	10	11	10	11	11	11	12	10	11	10	11	11	11	12	10	11	10	11	11	11	66.4	66.4	66.4	30.131	286	286	1	93	0	By MS/MS	By MS/MS	By MS/MS	By MS/MS	By MS/MS	By MS/MS	By MS/MS	66.4
P32264	P32264	11	11	11	Glutamate 5-kinase	PRO1	>sp|P32264|PROB_YEAST Glutamate 5-kinase OS=Saccharomyces cerevisiae (strain ATCC 204508 / S288c) GN=PRO1 PE=1 SV=2	1	11	11	11	9	10	10	10	10	9	9	9	10	10	10	10	9	9	9	10	10	10	10	9	9	41.6	41.6	41.6	47.162	428	428	1	70	0	By MS/MS	By MS/MS	By MS/MS	By MS/MS	By MS/MS	By MS/MS	By MS/MS	36
P32288	P32288	17	17	17	Glutamine synthetase	GLN1	>sp|P32288|GLNA_YEAST Glutamine synthetase OS=Saccharomyces cerevisiae (strain ATCC 204508 / S288c) GN=GLN1 PE=1 SV=4	1	17	17	17	16	15	17	15	16	17	16	16	15	17	15	16	17	16	16	15	17	15	16	17	16	58.9	58.9	58.9	41.766	370	370	1	151	0	By MS/MS	By MS/MS	By MS/MS	By MS/MS	By MS/MS	By MS/MS	By MS/MS	58.9
P32316	P32316	12	12	12	Acetyl-CoA hydrolase	ACH1	>sp|P32316|ACH1_YEAST Acetyl-CoA hydrolase OS=Saccharomyces cerevisiae (strain ATCC 204508 / S288c) GN=ACH1 PE=1 SV=2	1	12	12	12	11	10	11	9	10	11	10	11	10	11	9	10	11	10	11	10	11	9	10	11	10	33.7	33.7	33.7	58.711	526	526	1	72	0	By MS/MS	By MS/MS	By MS/MS	By MS/MS	By MS/MS	By MS/MS	By MS/MS	28.5
P32319	P32319	21	21	19	Vacuolar protein sorting/targeting protein VPS10	PEP1	>sp|P32319|VPS10_YEAST Vacuolar protein sorting/targeting protein VPS10 OS=Saccharomyces cerevisiae (strain ATCC 204508 / S288c) GN=PEP1 PE=1 SV=1	1	21	21	19	18	19	15	13	15	15	14	18	19	15	13	15	15	14	16	17	14	13	13	13	13	18.4	18.4	17.1	177.78	1579	1579	1	116	0	By MS/MS	By MS/MS	By MS/MS	By MS/MS	By MS/MS	By MS/MS	By MS/MS	15.7
P32324	P32324	50	50	50	Elongation factor 2	EFT1	>sp|P32324|EF2_YEAST Elongation factor 2 OS=Saccharomyces cerevisiae (strain ATCC 204508 / S288c) GN=EFT1 PE=1 SV=1	1	50	50	50	47	45	50	45	50	45	48	47	45	50	45	50	45	48	47	45	50	45	50	45	48	70.4	70.4	70.4	93.288	842	842	1	553	0	By MS/MS	By MS/MS	By MS/MS	By MS/MS	By MS/MS	By MS/MS	By MS/MS	66
P32327	P32327	52	52	19	Pyruvate carboxylase 2	PYC2	>sp|P32327|PYC2_YEAST Pyruvate carboxylase 2 OS=Saccharomyces cerevisiae (strain ATCC 204508 / S288c) GN=PYC2 PE=1 SV=2	1	52	52	19	48	48	50	47	50	50	49	48	48	50	47	50	50	49	16	17	17	16	17	18	17	54	54	22.5	130.17	1180	1180	1	460	0	By MS/MS	By MS/MS	By MS/MS	By MS/MS	By MS/MS	By MS/MS	By MS/MS	50.6
P32332	P32332	7	7	7	Mitochondrial oxaloacetate transport protein	OAC1	>sp|P32332|OAC1_YEAST Mitochondrial oxaloacetate transport protein OS=Saccharomyces cerevisiae (strain ATCC 204508 / S288c) GN=OAC1 PE=1 SV=1	1	7	7	7	7	7	5	4	7	7	5	7	7	5	4	7	7	5	7	7	5	4	7	7	5	24.7	24.7	24.7	35.153	324	324	1	42	0	By MS/MS	By MS/MS	By MS/MS	By MS/MS	By MS/MS	By MS/MS	By MS/MS	24.7
P32335	P32335	4	4	4	Protein MSS51, mitochondrial	MSS51	>sp|P32335|MSS51_YEAST Protein MSS51, mitochondrial OS=Saccharomyces cerevisiae (strain ATCC 204508 / S288c) GN=MSS51 PE=1 SV=2	1	4	4	4	4	4	3	4	4	3	4	4	4	3	4	4	3	4	4	4	3	4	4	3	4	10.3	10.3	10.3	50.88	436	436	1	27	0	By MS/MS	By MS/MS	By MS/MS	By MS/MS	By MS/MS	By MS/MS	By MS/MS	10.3
P32337	P32337	12	12	12	Importin subunit beta-3	PSE1	>sp|P32337|IMB3_YEAST Importin subunit beta-3 OS=Saccharomyces cerevisiae (strain ATCC 204508 / S288c) GN=PSE1 PE=1 SV=2	1	12	12	12	10	11	10	9	11	10	11	10	11	10	9	11	10	11	10	11	10	9	11	10	11	17.6	17.6	17.6	121.03	1089	1089	1	76	0	By MS/MS	By MS/MS	By MS/MS	By MS/MS	By MS/MS	By MS/MS	By MS/MS	15.2
P32340	P32340	11	11	11	Rotenone-insensitive NADH-ubiquinone oxidoreductase, mitochondrial	NDI1	>sp|P32340|NDI1_YEAST Rotenone-insensitive NADH-ubiquinone oxidoreductase, mitochondrial OS=Saccharomyces cerevisiae (strain ATCC 204508 / S288c) GN=NDI1 PE=1 SV=1	1	11	11	11	9	10	8	9	9	9	10	9	10	8	9	9	9	10	9	10	8	9	9	9	10	40	40	40	57.249	513	513	1	80	0	By MS/MS	By MS/MS	By MS/MS	By MS/MS	By MS/MS	By MS/MS	By MS/MS	34.5
P32342	P32342	2	2	2	Signal recognition particle subunit SRP21	SRP21	>sp|P32342|SRP21_YEAST Signal recognition particle subunit SRP21 OS=Saccharomyces cerevisiae (strain ATCC 204508 / S288c) GN=SRP21 PE=1 SV=3	1	2	2	2	1	2	2	2	2	2	2	1	2	2	2	2	2	2	1	2	2	2	2	2	2	15	15	15	18.425	167	167	1	13	0	By MS/MS	By MS/MS	By MS/MS	By MS/MS	By MS/MS	By MS/MS	By MS/MS	6.6
P32347	P32347	5	5	5	Uroporphyrinogen decarboxylase	HEM12	>sp|P32347|DCUP_YEAST Uroporphyrinogen decarboxylase OS=Saccharomyces cerevisiae (strain ATCC 204508 / S288c) GN=HEM12 PE=1 SV=1	1	5	5	5	3	4	4	1	3	5	5	3	4	4	1	3	5	5	3	4	4	1	3	5	5	16	16	16	41.349	362	362	1	25	0	By MS/MS	By MS/MS	By MS/MS	By MS/MS	By MS/MS	By MS/MS	By MS/MS	10.2
P32349	P32349	6	6	6	DNA-directed RNA polymerase III subunit RPC3	RPC82	>sp|P32349|RPC3_YEAST DNA-directed RNA polymerase III subunit RPC3 OS=Saccharomyces cerevisiae (strain ATCC 204508 / S288c) GN=RPC82 PE=1 SV=2	1	6	6	6	4	4	5	3	5	4	4	4	4	5	3	5	4	4	4	4	5	3	5	4	4	14.8	14.8	14.8	74.016	654	654	1	29	0	By MS/MS	By MS/MS	By MS/MS	By matching	By MS/MS	By MS/MS	By MS/MS	8.1
P32352	P32352	3	3	3	C-8 sterol isomerase	ERG2	>sp|P32352|ERG2_YEAST C-8 sterol isomerase OS=Saccharomyces cerevisiae (strain ATCC 204508 / S288c) GN=ERG2 PE=1 SV=1	1	3	3	3	3	3	3	3	3	3	3	3	3	3	3	3	3	3	3	3	3	3	3	3	3	19.4	19.4	19.4	24.895	222	222	1	35	0	By MS/MS	By MS/MS	By MS/MS	By MS/MS	By MS/MS	By MS/MS	By MS/MS	19.4
P32353	P32353	3	3	3	C-5 sterol desaturase	ERG3	>sp|P32353|ERG3_YEAST C-5 sterol desaturase OS=Saccharomyces cerevisiae (strain ATCC 204508 / S288c) GN=ERG3 PE=1 SV=1	1	3	3	3	3	3	3	2	3	2	3	3	3	3	2	3	2	3	3	3	3	2	3	2	3	9.6	9.6	9.6	42.73	365	365	1	19	0	By MS/MS	By MS/MS	By MS/MS	By MS/MS	By MS/MS	By MS/MS	By MS/MS	9.6
P32366	P32366	15	15	15	V-type proton ATPase subunit d	VMA6	>sp|P32366|VA0D_YEAST V-type proton ATPase subunit d OS=Saccharomyces cerevisiae (strain ATCC 204508 / S288c) GN=VMA6 PE=1 SV=2	1	15	15	15	15	13	14	14	14	14	14	15	13	14	14	14	14	14	15	13	14	14	14	14	14	58.3	58.3	58.3	39.79	345	345	1	131	0	By MS/MS	By MS/MS	By MS/MS	By MS/MS	By MS/MS	By MS/MS	By MS/MS	58.3
P32367	P32367	3	3	3	Transcription factor tau 95 kDa subunit	TFC1	>sp|P32367|TFC1_YEAST Transcription factor tau 95 kDa subunit OS=Saccharomyces cerevisiae (strain ATCC 204508 / S288c) GN=TFC1 PE=1 SV=1	1	3	3	3	3	3	3	3	3	3	3	3	3	3	3	3	3	3	3	3	3	3	3	3	3	7.7	7.7	7.7	73.553	649	649	1	21	0.00083264	By MS/MS	By MS/MS	By MS/MS	By MS/MS	By MS/MS	By MS/MS	By MS/MS	7.7
P32368	P32368	21	21	21	Phosphoinositide phosphatase SAC1	SAC1	>sp|P32368|SAC1_YEAST Phosphoinositide phosphatase SAC1 OS=Saccharomyces cerevisiae (strain ATCC 204508 / S288c) GN=SAC1 PE=1 SV=1	1	21	21	21	19	19	19	18	19	19	19	19	19	19	18	19	19	19	19	19	19	18	19	19	19	42.9	42.9	42.9	71.124	623	623	1	175	0	By MS/MS	By MS/MS	By MS/MS	By MS/MS	By MS/MS	By MS/MS	By MS/MS	39.3
P32377	P32377	14	14	14	Diphosphomevalonate decarboxylase	MVD1	>sp|P32377|MVD1_YEAST Diphosphomevalonate decarboxylase OS=Saccharomyces cerevisiae (strain ATCC 204508 / S288c) GN=MVD1 PE=1 SV=2	1	14	14	14	14	13	12	13	12	13	13	14	13	12	13	12	13	13	14	13	12	13	12	13	13	49.2	49.2	49.2	44.115	396	396	1	111	0	By MS/MS	By MS/MS	By MS/MS	By MS/MS	By MS/MS	By MS/MS	By MS/MS	49.2
P32379	P32379	10	10	10	Proteasome subunit alpha type-5	PUP2	>sp|P32379|PSA5_YEAST Proteasome subunit alpha type-5 OS=Saccharomyces cerevisiae (strain ATCC 204508 / S288c) GN=PUP2 PE=1 SV=2	1	10	10	10	10	10	10	10	10	9	8	10	10	10	10	10	9	8	10	10	10	10	10	9	8	50.8	50.8	50.8	28.617	260	260	1	72	0	By MS/MS	By MS/MS	By MS/MS	By MS/MS	By MS/MS	By MS/MS	By MS/MS	50.8
P32380	P32380	4	4	4	Spindle pole body component 110	SPC110	>sp|P32380|SP110_YEAST Spindle pole body component 110 OS=Saccharomyces cerevisiae (strain ATCC 204508 / S288c) GN=SPC110 PE=1 SV=1	1	4	4	4	3	3	3	4	3	3	2	3	3	3	4	3	3	2	3	3	3	4	3	3	2	5.1	5.1	5.1	111.78	944	944	1	21	0	By MS/MS	By MS/MS	By MS/MS	By MS/MS	By MS/MS	By MS/MS	By MS/MS	3.4
P32381	P32381	13	13	13	Actin-related protein 2	ARP2	>sp|P32381|ARP2_YEAST Actin-related protein 2 OS=Saccharomyces cerevisiae (strain ATCC 204508 / S288c) GN=ARP2 PE=1 SV=1	1	13	13	13	13	13	13	13	13	11	13	13	13	13	13	13	11	13	13	13	13	13	13	11	13	45.8	45.8	45.8	44.073	391	391	1	97	0	By MS/MS	By MS/MS	By MS/MS	By MS/MS	By MS/MS	By MS/MS	By MS/MS	45.8
P32419	P32419	17	17	17	Malate dehydrogenase, peroxisomal	MDH3	>sp|P32419|MDHP_YEAST Malate dehydrogenase, peroxisomal OS=Saccharomyces cerevisiae (strain ATCC 204508 / S288c) GN=MDH3 PE=1 SV=3	1	17	17	17	12	12	14	12	15	12	13	12	12	14	12	15	12	13	12	12	14	12	15	12	13	63.8	63.8	63.8	37.186	343	343	1	103	0	By MS/MS	By MS/MS	By MS/MS	By MS/MS	By MS/MS	By MS/MS	By MS/MS	48.4
P32445	P32445	4	4	4	Single-stranded DNA-binding protein RIM1, mitochondrial	RIM1	>sp|P32445|RIM1_YEAST Single-stranded DNA-binding protein RIM1, mitochondrial OS=Saccharomyces cerevisiae (strain ATCC 204508 / S288c) GN=RIM1 PE=1 SV=1	1	4	4	4	4	4	4	3	4	4	4	4	4	4	3	4	4	4	4	4	4	3	4	4	4	46.7	46.7	46.7	15.386	135	135	1	34	0	By MS/MS	By MS/MS	By MS/MS	By MS/MS	By MS/MS	By MS/MS	By MS/MS	46.7
P32447	P32447	6	6	6	Histone chaperone ASF1	ASF1	>sp|P32447|ASF1_YEAST Histone chaperone ASF1 OS=Saccharomyces cerevisiae (strain ATCC 204508 / S288c) GN=ASF1 PE=1 SV=1	1	6	6	6	6	6	6	6	6	6	6	6	6	6	6	6	6	6	6	6	6	6	6	6	6	23.7	23.7	23.7	31.603	279	279	1	43	0	By MS/MS	By MS/MS	By MS/MS	By MS/MS	By MS/MS	By MS/MS	By MS/MS	23.7
P32449	P32449	17	17	16	Phospho-2-dehydro-3-deoxyheptonate aldolase, tyrosine-inhibited	ARO4	>sp|P32449|AROG_YEAST Phospho-2-dehydro-3-deoxyheptonate aldolase, tyrosine-inhibited OS=Saccharomyces cerevisiae (strain ATCC 204508 / S288c) GN=ARO4 PE=1 SV=2	1	17	17	16	15	16	16	14	16	14	17	15	16	16	14	16	14	17	14	15	15	13	15	13	16	68.4	68.4	66.5	39.749	370	370	1	169	0	By MS/MS	By MS/MS	By MS/MS	By MS/MS	By MS/MS	By MS/MS	By MS/MS	62.7
P32454	P32454	33	33	31	Aminopeptidase 2, mitochondrial	APE2	>sp|P32454|APE2_YEAST Aminopeptidase 2, mitochondrial OS=Saccharomyces cerevisiae (strain ATCC 204508 / S288c) GN=APE2 PE=1 SV=4	1	33	33	31	30	32	29	29	31	31	29	30	32	29	29	31	31	29	28	30	28	28	30	29	27	43.3	43.3	41.3	107.75	952	952	1	250	0	By MS/MS	By MS/MS	By MS/MS	By MS/MS	By MS/MS	By MS/MS	By MS/MS	39.7
P32457	P32457	16	16	16	Cell division control protein 3	CDC3	>sp|P32457|CDC3_YEAST Cell division control protein 3 OS=Saccharomyces cerevisiae (strain ATCC 204508 / S288c) GN=CDC3 PE=1 SV=3	1	16	16	16	14	15	16	13	15	13	14	14	15	16	13	15	13	14	14	15	16	13	15	13	14	48.8	48.8	48.8	60.054	520	520	1	113	0	By MS/MS	By MS/MS	By MS/MS	By MS/MS	By MS/MS	By MS/MS	By MS/MS	41.2
P32458	P32458	10	10	10	Cell division control protein 11	CDC11	>sp|P32458|CDC11_YEAST Cell division control protein 11 OS=Saccharomyces cerevisiae (strain ATCC 204508 / S288c) GN=CDC11 PE=1 SV=1	1	10	10	10	8	9	8	8	10	7	8	8	9	8	8	10	7	8	8	9	8	8	10	7	8	33	33	33	47.648	415	415	1	58	0	By MS/MS	By MS/MS	By MS/MS	By MS/MS	By MS/MS	By MS/MS	By MS/MS	22.9
P32467	P32467	3	2	2	Low-affinity glucose transporter HXT4	HXT4	>sp|P32467|HXT4_YEAST Low-affinity glucose transporter HXT4 OS=Saccharomyces cerevisiae (strain ATCC 204508 / S288c) GN=HXT4 PE=1 SV=1	1	3	2	2	2	3	2	3	3	3	2	2	2	1	2	2	2	2	2	2	1	2	2	2	2	8.3	7.1	7.1	63.909	576	576	1	13	0	By MS/MS	By MS/MS	By MS/MS	By MS/MS	By MS/MS	By MS/MS	By MS/MS	7.1
P32468	P32468	12	12	12	Cell division control protein 12	CDC12	>sp|P32468|CDC12_YEAST Cell division control protein 12 OS=Saccharomyces cerevisiae (strain ATCC 204508 / S288c) GN=CDC12 PE=1 SV=1	1	12	12	12	9	10	12	10	11	11	11	9	10	12	10	11	11	11	9	10	12	10	11	11	11	37.1	37.1	37.1	46.667	407	407	1	81	0	By MS/MS	By MS/MS	By MS/MS	By MS/MS	By MS/MS	By MS/MS	By MS/MS	27
P32471	P32471	12	12	12	Elongation factor 1-beta	EFB1	>sp|P32471|EF1B_YEAST Elongation factor 1-beta OS=Saccharomyces cerevisiae (strain ATCC 204508 / S288c) GN=EFB1 PE=1 SV=4	1	12	12	12	11	11	12	11	12	11	11	11	11	12	11	12	11	11	11	11	12	11	12	11	11	66.5	66.5	66.5	22.627	206	206	1	142	0	By MS/MS	By MS/MS	By MS/MS	By MS/MS	By MS/MS	By MS/MS	By MS/MS	66.5
P32473	P32473	13	13	13	Pyruvate dehydrogenase E1 component subunit beta, mitochondrial	PDB1	>sp|P32473|ODPB_YEAST Pyruvate dehydrogenase E1 component subunit beta, mitochondrial OS=Saccharomyces cerevisiae (strain ATCC 204508 / S288c) GN=PDB1 PE=1 SV=2	1	13	13	13	12	11	13	11	11	12	13	12	11	13	11	11	12	13	12	11	13	11	11	12	13	46.2	46.2	46.2	40.053	366	366	1	103	0	By MS/MS	By MS/MS	By MS/MS	By MS/MS	By MS/MS	By MS/MS	By MS/MS	46.2
P32474	P32474	8	8	8	Protein disulfide-isomerase EUG1	EUG1	>sp|P32474|EUG1_YEAST Protein disulfide-isomerase EUG1 OS=Saccharomyces cerevisiae (strain ATCC 204508 / S288c) GN=EUG1 PE=1 SV=1	1	8	8	8	8	8	6	8	7	7	6	8	8	6	8	7	7	6	8	8	6	8	7	7	6	22.1	22.1	22.1	58.981	517	517	1	61	0	By MS/MS	By MS/MS	By MS/MS	By MS/MS	By MS/MS	By MS/MS	By MS/MS	22.1
P32476	P32476	13	13	13	Squalene monooxygenase	ERG1	>sp|P32476|ERG1_YEAST Squalene monooxygenase OS=Saccharomyces cerevisiae (strain ATCC 204508 / S288c) GN=ERG1 PE=1 SV=2	1	13	13	13	11	11	12	11	11	11	11	11	11	12	11	11	11	11	11	11	12	11	11	11	11	32.9	32.9	32.9	55.125	496	496	1	91	0	By MS/MS	By MS/MS	By MS/MS	By MS/MS	By MS/MS	By MS/MS	By MS/MS	27.8
P32477	P32477	20	20	20	Glutamate--cysteine ligase	GSH1	>sp|P32477|GSH1_YEAST Glutamate--cysteine ligase OS=Saccharomyces cerevisiae (strain ATCC 204508 / S288c) GN=GSH1 PE=1 SV=1	1	20	20	20	17	17	17	16	18	20	17	17	17	17	16	18	20	17	17	17	17	16	18	20	17	38.9	38.9	38.9	78.253	678	678	1	131	0	By MS/MS	By MS/MS	By MS/MS	By MS/MS	By MS/MS	By MS/MS	By MS/MS	28.9
P32478	P32478	8	8	6	Cell wall mannoprotein HSP150	HSP150	>sp|P32478|HS150_YEAST Cell wall mannoprotein HSP150 OS=Saccharomyces cerevisiae (strain ATCC 204508 / S288c) GN=HSP150 PE=1 SV=2	1	8	8	6	8	8	8	8	6	7	6	8	8	8	8	6	7	6	6	6	6	6	4	5	4	39.2	39.2	35.4	41.059	413	413	1	68	0	By MS/MS	By MS/MS	By MS/MS	By MS/MS	By MS/MS	By MS/MS	By MS/MS	39.2
P32481	P32481	21	21	21	Eukaryotic translation initiation factor 2 subunit gamma	GCD11	>sp|P32481|IF2G_YEAST Eukaryotic translation initiation factor 2 subunit gamma OS=Saccharomyces cerevisiae (strain ATCC 204508 / S288c) GN=GCD11 PE=1 SV=1	1	21	21	21	20	21	21	21	19	19	21	20	21	21	21	19	19	21	20	21	21	21	19	19	21	47.4	47.4	47.4	57.865	527	527	1	176	0	By MS/MS	By MS/MS	By MS/MS	By MS/MS	By MS/MS	By MS/MS	By MS/MS	45.7
P32485	P32485	11	11	10	Mitogen-activated protein kinase HOG1	HOG1	>sp|P32485|HOG1_YEAST Mitogen-activated protein kinase HOG1 OS=Saccharomyces cerevisiae (strain ATCC 204508 / S288c) GN=HOG1 PE=1 SV=2	1	11	11	10	7	8	9	7	7	6	7	7	8	9	7	7	6	7	6	7	8	6	6	5	6	39.3	39.3	37.5	48.858	435	435	1	59	0	By MS/MS	By MS/MS	By MS/MS	By MS/MS	By MS/MS	By MS/MS	By MS/MS	30.8
P32495	P32495	4	4	4	H/ACA ribonucleoprotein complex subunit 2	NHP2	>sp|P32495|NHP2_YEAST H/ACA ribonucleoprotein complex subunit 2 OS=Saccharomyces cerevisiae (strain ATCC 204508 / S288c) GN=NHP2 PE=1 SV=2	1	4	4	4	3	3	3	3	3	3	4	3	3	3	3	3	3	4	3	3	3	3	3	3	4	41	41	41	17.122	156	156	1	25	0	By MS/MS	By MS/MS	By MS/MS	By MS/MS	By MS/MS	By MS/MS	By MS/MS	18.6
P32496	P32496	12	12	12	26S proteasome regulatory subunit RPN12	RPN12	>sp|P32496|RPN12_YEAST 26S proteasome regulatory subunit RPN12 OS=Saccharomyces cerevisiae (strain ATCC 204508 / S288c) GN=RPN12 PE=1 SV=3	1	12	12	12	11	11	11	10	11	9	12	11	11	11	10	11	9	12	11	11	11	10	11	9	12	52.2	52.2	52.2	31.919	274	274	1	89	0	By MS/MS	By MS/MS	By MS/MS	By MS/MS	By MS/MS	By MS/MS	By MS/MS	48.9
P32497	P32497	22	22	22	Eukaryotic translation initiation factor 3 subunit C	NIP1	>sp|P32497|EIF3C_YEAST Eukaryotic translation initiation factor 3 subunit C OS=Saccharomyces cerevisiae (strain ATCC 204508 / S288c) GN=NIP1 PE=1 SV=2	1	22	22	22	19	18	20	19	20	17	20	19	18	20	19	20	17	20	19	18	20	19	20	17	20	36.9	36.9	36.9	93.203	812	812	1	171	0	By MS/MS	By MS/MS	By MS/MS	By MS/MS	By MS/MS	By MS/MS	By MS/MS	32.1
P32499	P32499	20	20	20	Nucleoporin NUP2	NUP2	>sp|P32499|NUP2_YEAST Nucleoporin NUP2 OS=Saccharomyces cerevisiae (strain ATCC 204508 / S288c) GN=NUP2 PE=1 SV=2	1	20	20	20	15	15	15	15	16	13	14	15	15	15	15	16	13	14	15	15	15	15	16	13	14	44	44	44	77.88	720	720	1	105	0	By MS/MS	By MS/MS	By MS/MS	By MS/MS	By MS/MS	By MS/MS	By MS/MS	33.9
P32501	P32501	13	13	13	Translation initiation factor eIF-2B subunit epsilon	GCD6	>sp|P32501|EI2BE_YEAST Translation initiation factor eIF-2B subunit epsilon OS=Saccharomyces cerevisiae (strain ATCC 204508 / S288c) GN=GCD6 PE=1 SV=1	1	13	13	13	9	11	8	10	9	7	9	9	11	8	10	9	7	9	9	11	8	10	9	7	9	22.8	22.8	22.8	81.16	712	712	1	63	0	By MS/MS	By MS/MS	By MS/MS	By MS/MS	By MS/MS	By MS/MS	By MS/MS	17.1
P32505	P32505	7	7	7	Nuclear polyadenylated RNA-binding protein NAB2	NAB2	>sp|P32505|NAB2_YEAST Nuclear polyadenylated RNA-binding protein NAB2 OS=Saccharomyces cerevisiae (strain ATCC 204508 / S288c) GN=NAB2 PE=1 SV=1	1	7	7	7	7	6	6	7	6	6	6	7	6	6	7	6	6	6	7	6	6	7	6	6	6	20	20	20	58.32	525	525	1	51	0	By MS/MS	By MS/MS	By MS/MS	By MS/MS	By MS/MS	By MS/MS	By MS/MS	20
P32521	P32521	30	30	30	Actin cytoskeleton-regulatory complex protein PAN1	PAN1	>sp|P32521|PAN1_YEAST Actin cytoskeleton-regulatory complex protein PAN1 OS=Saccharomyces cerevisiae (strain ATCC 204508 / S288c) GN=PAN1 PE=1 SV=2	1	30	30	30	24	22	25	27	25	22	25	24	22	25	27	25	22	25	24	22	25	27	25	22	25	30.4	30.4	30.4	160.27	1480	1480	1	188	0	By MS/MS	By MS/MS	By MS/MS	By MS/MS	By MS/MS	By MS/MS	By MS/MS	25.7
P32523	P32523	3	3	3	Pre-mRNA-splicing factor 19	PRP19	>sp|P32523|PRP19_YEAST Pre-mRNA-splicing factor 19 OS=Saccharomyces cerevisiae (strain ATCC 204508 / S288c) GN=PRP19 PE=1 SV=2	1	3	3	3	3	3	3	3	3	3	2	3	3	3	3	3	3	2	3	3	3	3	3	3	2	13.1	13.1	13.1	56.569	503	503	1	20	0	By MS/MS	By MS/MS	By MS/MS	By MS/MS	By MS/MS	By MS/MS	By MS/MS	13.1
P32527	P32527	21	21	21	Zuotin	ZUO1	>sp|P32527|ZUO1_YEAST Zuotin OS=Saccharomyces cerevisiae (strain ATCC 204508 / S288c) GN=ZUO1 PE=1 SV=1	1	21	21	21	18	16	20	18	21	18	20	18	16	20	18	21	18	20	18	16	20	18	21	18	20	57	57	57	49.019	433	433	1	172	0	By MS/MS	By MS/MS	By MS/MS	By MS/MS	By MS/MS	By MS/MS	By MS/MS	49.7
P32528	P32528	62	62	62	Urea amidolyase;Urea carboxylase;Allophanate hydrolase	DUR1,2	>sp|P32528|DUR1_YEAST Urea amidolyase OS=Saccharomyces cerevisiae (strain ATCC 204508 / S288c) GN=DUR1,2 PE=1 SV=2	1	62	62	62	56	53	55	54	57	56	52	56	53	55	54	57	56	52	56	53	55	54	57	56	52	48.6	48.6	48.6	201.83	1835	1835	1	416	0	By MS/MS	By MS/MS	By MS/MS	By MS/MS	By MS/MS	By MS/MS	By MS/MS	43.6
P32529	P32529	3	3	3	DNA-directed RNA polymerase I subunit RPA12	RPA12	>sp|P32529|RPA12_YEAST DNA-directed RNA polymerase I subunit RPA12 OS=Saccharomyces cerevisiae (strain ATCC 204508 / S288c) GN=RPA12 PE=1 SV=1	1	3	3	3	3	2	2	3	2	2	2	3	2	2	3	2	2	2	3	2	2	3	2	2	2	32	32	32	13.66	125	125	1	16	0	By MS/MS	By MS/MS	By MS/MS	By MS/MS	By MS/MS	By MS/MS	By MS/MS	32
P32558	P32558	35	35	35	FACT complex subunit SPT16	SPT16	>sp|P32558|SPT16_YEAST FACT complex subunit SPT16 OS=Saccharomyces cerevisiae (strain ATCC 204508 / S288c) GN=SPT16 PE=1 SV=1	1	35	35	35	27	29	30	29	29	24	26	27	29	30	29	29	24	26	27	29	30	29	29	24	26	41.7	41.7	41.7	118.63	1035	1035	1	204	0	By MS/MS	By MS/MS	By MS/MS	By MS/MS	By MS/MS	By MS/MS	By MS/MS	35
P32561	P32561	2	2	2	Histone deacetylase RPD3	RPD3	>sp|P32561|RPD3_YEAST Histone deacetylase RPD3 OS=Saccharomyces cerevisiae (strain ATCC 204508 / S288c) GN=RPD3 PE=1 SV=1	1	2	2	2	2	2	2	1	2	2	2	2	2	2	1	2	2	2	2	2	2	1	2	2	2	6.5	6.5	6.5	48.904	433	433	1	14	0	By MS/MS	By MS/MS	By MS/MS	By MS/MS	By MS/MS	By MS/MS	By MS/MS	6.5
P32563	P32563	24	24	24	V-type proton ATPase subunit a, vacuolar isoform	VPH1	>sp|P32563|VPH1_YEAST V-type proton ATPase subunit a, vacuolar isoform OS=Saccharomyces cerevisiae (strain ATCC 204508 / S288c) GN=VPH1 PE=1 SV=3	1	24	24	24	22	21	20	23	21	20	22	22	21	20	23	21	20	22	22	21	20	23	21	20	22	33.8	33.8	33.8	95.528	840	840	1	174	0	By MS/MS	By MS/MS	By MS/MS	By MS/MS	By MS/MS	By MS/MS	By MS/MS	30.2
P32565	P32565	25	24	24	26S proteasome regulatory subunit RPN2	RPN2	>sp|P32565|RPN2_YEAST 26S proteasome regulatory subunit RPN2 OS=Saccharomyces cerevisiae (strain ATCC 204508 / S288c) GN=RPN2 PE=1 SV=4	1	25	24	24	22	20	21	20	21	20	21	21	19	20	19	20	19	21	21	19	20	19	20	19	21	30.5	29.7	29.7	104.23	945	945	1	148	0	By MS/MS	By MS/MS	By MS/MS	By MS/MS	By MS/MS	By MS/MS	By MS/MS	26.8
P32566	P32566	11	11	11	Cell wall assembly regulator SMI1	SMI1	>sp|P32566|SMI1_YEAST Cell wall assembly regulator SMI1 OS=Saccharomyces cerevisiae (strain ATCC 204508 / S288c) GN=SMI1 PE=1 SV=1	1	11	11	11	9	11	11	11	10	10	9	9	11	11	11	10	10	9	9	11	11	11	10	10	9	34.1	34.1	34.1	57.079	505	505	1	90	0	By MS/MS	By MS/MS	By MS/MS	By MS/MS	By MS/MS	By MS/MS	By MS/MS	26.3
P32578	P32578	2	2	2	SNF1 protein kinase subunit beta-1	SIP1	>sp|P32578|SIP1_YEAST SNF1 protein kinase subunit beta-1 OS=Saccharomyces cerevisiae (strain ATCC 204508 / S288c) GN=SIP1 PE=1 SV=2	1	2	2	2	2	2	2	1	2	2	2	2	2	2	1	2	2	2	2	2	2	1	2	2	2	3.6	3.6	3.6	91.07	815	815	1	13	0.00086356	By MS/MS	By MS/MS	By MS/MS	By MS/MS	By MS/MS	By MS/MS	By MS/MS	3.6
P32582	P32582	36	36	36	Cystathionine beta-synthase	CYS4	>sp|P32582|CBS_YEAST Cystathionine beta-synthase OS=Saccharomyces cerevisiae (strain ATCC 204508 / S288c) GN=CYS4 PE=1 SV=1	1	36	36	36	35	33	36	34	34	34	34	35	33	36	34	34	34	34	35	33	36	34	34	34	34	77.9	77.9	77.9	56.021	507	507	1	373	0	By MS/MS	By MS/MS	By MS/MS	By MS/MS	By MS/MS	By MS/MS	By MS/MS	77.9
P32583	P32583	4	4	4	Suppressor protein SRP40	SRP40	>sp|P32583|SRP40_YEAST Suppressor protein SRP40 OS=Saccharomyces cerevisiae (strain ATCC 204508 / S288c) GN=SRP40 PE=1 SV=2	1	4	4	4	4	4	3	3	4	4	4	4	4	3	3	4	4	4	4	4	3	3	4	4	4	13.3	13.3	13.3	41.015	406	406	1	33	0	By MS/MS	By MS/MS	By MS/MS	By MS/MS	By MS/MS	By MS/MS	By MS/MS	13.3
P32588	P32588	6	6	6	Nuclear and cytoplasmic polyadenylated RNA-binding protein PUB1	PUB1	>sp|P32588|PUB1_YEAST Nuclear and cytoplasmic polyadenylated RNA-binding protein PUB1 OS=Saccharomyces cerevisiae (strain ATCC 204508 / S288c) GN=PUB1 PE=1 SV=4	1	6	6	6	4	5	5	4	5	4	5	4	5	5	4	5	4	5	4	5	5	4	5	4	5	20.8	20.8	20.8	50.762	453	453	1	32	0	By MS/MS	By MS/MS	By MS/MS	By MS/MS	By MS/MS	By MS/MS	By MS/MS	8.4
P32589	P32589	38	38	33	Heat shock protein homolog SSE1	SSE1	>sp|P32589|HSP7F_YEAST Heat shock protein homolog SSE1 OS=Saccharomyces cerevisiae (strain ATCC 204508 / S288c) GN=SSE1 PE=1 SV=4	1	38	38	33	34	33	35	34	34	33	37	34	33	35	34	34	33	37	29	28	30	29	29	28	32	66.4	66.4	57.6	77.365	693	693	1	401	0	By MS/MS	By MS/MS	By MS/MS	By MS/MS	By MS/MS	By MS/MS	By MS/MS	58.4
P32590	P32590	23	18	18	Heat shock protein homolog SSE2	SSE2	>sp|P32590|HSP79_YEAST Heat shock protein homolog SSE2 OS=Saccharomyces cerevisiae (strain ATCC 204508 / S288c) GN=SSE2 PE=1 SV=3	1	23	18	18	20	21	22	20	17	16	16	15	16	17	15	12	11	11	15	16	17	15	12	11	11	41.6	32.8	32.8	77.62	693	693	1	109	0	By MS/MS	By MS/MS	By MS/MS	By MS/MS	By MS/MS	By MS/MS	By MS/MS	35.5
P32597	P32597	10	10	10	Nuclear protein STH1/NPS1	STH1	>sp|P32597|STH1_YEAST Nuclear protein STH1/NPS1 OS=Saccharomyces cerevisiae (strain ATCC 204508 / S288c) GN=STH1 PE=1 SV=1	1	10	10	10	7	6	8	6	8	4	7	7	6	8	6	8	4	7	7	6	8	6	8	4	7	9.3	9.3	9.3	156.74	1359	1359	1	46	0	By MS/MS	By MS/MS	By MS/MS	By MS/MS	By MS/MS	By MS/MS	By MS/MS	5.6
P32598	P32598	10	10	10	Serine/threonine-protein phosphatase PP1-2	GLC7	>sp|P32598|PP12_YEAST Serine/threonine-protein phosphatase PP1-2 OS=Saccharomyces cerevisiae (strain ATCC 204508 / S288c) GN=GLC7 PE=1 SV=1	1	10	10	10	9	9	10	9	10	9	10	9	9	10	9	10	9	10	9	9	10	9	10	9	10	50	50	50	35.907	312	312	1	80	0	By MS/MS	By MS/MS	By MS/MS	By MS/MS	By MS/MS	By MS/MS	By MS/MS	39.4
P32602	P32602	9	9	9	Alpha-soluble NSF attachment protein	SEC17	>sp|P32602|SEC17_YEAST Alpha-soluble NSF attachment protein OS=Saccharomyces cerevisiae (strain ATCC 204508 / S288c) GN=SEC17 PE=1 SV=4	1	9	9	9	8	8	9	8	9	8	9	8	8	9	8	9	8	9	8	8	9	8	9	8	9	44.9	44.9	44.9	32.802	292	292	1	66	0	By MS/MS	By MS/MS	By MS/MS	By MS/MS	By MS/MS	By MS/MS	By MS/MS	40.4
P32608	P32608	17	17	17	Retrograde regulation protein 2	RTG2	>sp|P32608|RTG2_YEAST Retrograde regulation protein 2 OS=Saccharomyces cerevisiae (strain ATCC 204508 / S288c) GN=RTG2 PE=1 SV=2	1	17	17	17	14	14	15	15	16	15	14	14	14	15	15	16	15	14	14	14	15	15	16	15	14	35.7	35.7	35.7	65.571	588	588	1	117	0	By MS/MS	By MS/MS	By MS/MS	By MS/MS	By MS/MS	By MS/MS	By MS/MS	29.8
P32610	P32610	10	10	10	V-type proton ATPase subunit D	VMA8	>sp|P32610|VATD_YEAST V-type proton ATPase subunit D OS=Saccharomyces cerevisiae (strain ATCC 204508 / S288c) GN=VMA8 PE=1 SV=1	1	10	10	10	8	6	10	7	10	10	8	8	6	10	7	10	10	8	8	6	10	7	10	10	8	44.1	44.1	44.1	29.194	256	256	1	72	0	By MS/MS	By MS/MS	By MS/MS	By MS/MS	By MS/MS	By MS/MS	By MS/MS	37.5
P32611	P32611	3	3	3	54S ribosomal protein RML2, mitochondrial	RML2	>sp|P32611|RML2_YEAST 54S ribosomal protein RML2, mitochondrial OS=Saccharomyces cerevisiae (strain ATCC 204508 / S288c) GN=RML2 PE=1 SV=1	1	3	3	3	2	2	3	2	2	2	2	2	2	3	2	2	2	2	2	2	3	2	2	2	2	12.5	12.5	12.5	43.785	393	393	1	15	0.00087298	By MS/MS	By MS/MS	By MS/MS	By MS/MS	By MS/MS	By MS/MS	By MS/MS	9.2
P32614	P32614	22	22	22	Fumarate reductase		>sp|P32614|FRDS_YEAST Fumarate reductase OS=Saccharomyces cerevisiae (strain ATCC 204508 / S288c) GN=YEL047C PE=1 SV=1	1	22	22	22	21	19	21	20	21	22	18	21	19	21	20	21	22	18	21	19	21	20	21	22	18	49.4	49.4	49.4	50.843	470	470	1	176	0	By MS/MS	By MS/MS	By MS/MS	By MS/MS	By MS/MS	By MS/MS	By MS/MS	47.2
P32621	P32621	12	12	12	Guanosine-diphosphatase	GDA1	>sp|P32621|GDA1_YEAST Guanosine-diphosphatase OS=Saccharomyces cerevisiae (strain ATCC 204508 / S288c) GN=GDA1 PE=1 SV=1	1	12	12	12	10	10	11	8	11	9	12	10	10	11	8	11	9	12	10	10	11	8	11	9	12	36.1	36.1	36.1	56.821	518	518	1	79	0	By MS/MS	By MS/MS	By MS/MS	By MS/MS	By MS/MS	By MS/MS	By MS/MS	32
P32623	P32623	2	2	2	Probable glycosidase CRH2	UTR2	>sp|P32623|CRH2_YEAST Probable glycosidase CRH2 OS=Saccharomyces cerevisiae (strain ATCC 204508 / S288c) GN=UTR2 PE=1 SV=3	1	2	2	2	2	2	2	2	2	2	2	2	2	2	2	2	2	2	2	2	2	2	2	2	2	4.3	4.3	4.3	49.906	467	467	1	14	0	By MS/MS	By MS/MS	By MS/MS	By MS/MS	By MS/MS	By MS/MS	By MS/MS	4.3
P32628	P32628	12	12	12	UV excision repair protein RAD23	RAD23	>sp|P32628|RAD23_YEAST UV excision repair protein RAD23 OS=Saccharomyces cerevisiae (strain ATCC 204508 / S288c) GN=RAD23 PE=1 SV=1	1	12	12	12	9	11	12	12	11	11	11	9	11	12	12	11	11	11	9	11	12	12	11	11	11	43.7	43.7	43.7	42.366	398	398	1	91	0	By MS/MS	By MS/MS	By MS/MS	By MS/MS	By MS/MS	By MS/MS	By MS/MS	30.9
P32629	P32629	6	6	6	Mannan polymerase II complex ANP1 subunit	ANP1	>sp|P32629|ANP1_YEAST Mannan polymerase II complex ANP1 subunit OS=Saccharomyces cerevisiae (strain ATCC 204508 / S288c) GN=ANP1 PE=1 SV=3	1	6	6	6	5	5	4	6	4	3	3	5	5	4	6	4	3	3	5	5	4	6	4	3	3	13.6	13.6	13.6	58.181	500	500	1	30	0	By MS/MS	By MS/MS	By MS/MS	By MS/MS	By MS/MS	By MS/MS	By MS/MS	11.4
P32643	P32643	14	14	14	Trans-aconitate 3-methyltransferase	TMT1	>sp|P32643|TMT1_YEAST Trans-aconitate 3-methyltransferase OS=Saccharomyces cerevisiae (strain ATCC 204508 / S288c) GN=TMT1 PE=1 SV=1	1	14	14	14	11	11	10	11	11	11	13	11	11	10	11	11	11	13	11	11	10	11	11	11	13	48.8	48.8	48.8	34.768	299	299	1	98	0	By MS/MS	By MS/MS	By MS/MS	By MS/MS	By MS/MS	By MS/MS	By MS/MS	38.5
P32657	P32657	10	10	10	Chromo domain-containing protein 1	CHD1	>sp|P32657|CHD1_YEAST Chromo domain-containing protein 1 OS=Saccharomyces cerevisiae (strain ATCC 204508 / S288c) GN=CHD1 PE=1 SV=1	1	10	10	10	7	7	8	5	7	6	9	7	7	8	5	7	6	9	7	7	8	5	7	6	9	9.9	9.9	9.9	168.24	1468	1468	1	49	0	By MS/MS	By MS/MS	By MS/MS	By MS/MS	By MS/MS	By MS/MS	By MS/MS	7.2
P32660	P32660	8	8	4	Phospholipid-transporting ATPase DNF1	DNF1	>sp|P32660|ATC5_YEAST Phospholipid-transporting ATPase DNF1 OS=Saccharomyces cerevisiae (strain ATCC 204508 / S288c) GN=DNF1 PE=1 SV=2	1	8	8	4	3	6	7	7	6	4	3	3	6	7	7	6	4	3	1	4	4	3	4	2	NA	6.4	6.4	3.7	177.8	1571	1571	1	36	0	By MS/MS	By MS/MS	By MS/MS	By MS/MS	By MS/MS	By MS/MS	By MS/MS	1.8
P32769	P32769	6	6	6	Elongation factor 1 alpha-like protein	HBS1	>sp|P32769|HBS1_YEAST Elongation factor 1 alpha-like protein OS=Saccharomyces cerevisiae (strain ATCC 204508 / S288c) GN=HBS1 PE=1 SV=2	1	6	6	6	4	6	6	5	6	5	5	4	6	6	5	6	5	5	4	6	6	5	6	5	5	13.7	13.7	13.7	68.729	611	611	1	37	0	By MS/MS	By MS/MS	By MS/MS	By MS/MS	By MS/MS	By MS/MS	By MS/MS	10.3
P32771	P32771	10	10	10	S-(hydroxymethyl)glutathione dehydrogenase	SFA1	>sp|P32771|FADH_YEAST S-(hydroxymethyl)glutathione dehydrogenase OS=Saccharomyces cerevisiae (strain ATCC 204508 / S288c) GN=SFA1 PE=1 SV=1	1	10	10	10	9	9	8	9	7	8	9	9	9	8	9	7	8	9	9	9	8	9	7	8	9	34.2	34.2	34.2	41.042	386	386	1	75	0	By MS/MS	By MS/MS	By MS/MS	By MS/MS	By MS/MS	By MS/MS	By MS/MS	32.1
P32773	P32773	4	4	4	Transcription initiation factor IIA large subunit	TOA1	>sp|P32773|TOA1_YEAST Transcription initiation factor IIA large subunit OS=Saccharomyces cerevisiae (strain ATCC 204508 / S288c) GN=TOA1 PE=1 SV=1	1	4	4	4	3	2	3	2	3	2	2	3	2	3	2	3	2	2	3	2	3	2	3	2	2	37.1	37.1	37.1	32.201	286	286	1	17	0	By MS/MS	By MS/MS	By MS/MS	By MS/MS	By MS/MS	By MS/MS	By MS/MS	22.7
P32774	P32774	5	5	5	Transcription initiation factor IIA subunit 2	TOA2	>sp|P32774|T2AG_YEAST Transcription initiation factor IIA subunit 2 OS=Saccharomyces cerevisiae (strain ATCC 204508 / S288c) GN=TOA2 PE=1 SV=1	1	5	5	5	3	3	4	3	4	4	3	3	3	4	3	4	4	3	3	3	4	3	4	4	3	54.1	54.1	54.1	13.458	122	122	1	34	0	By MS/MS	By MS/MS	By MS/MS	By MS/MS	By MS/MS	By MS/MS	By MS/MS	31.1
P32775	P32775	13	13	13	1,4-alpha-glucan-branching enzyme	GLC3	>sp|P32775|GLGB_YEAST 1,4-alpha-glucan-branching enzyme OS=Saccharomyces cerevisiae (strain ATCC 204508 / S288c) GN=GLC3 PE=1 SV=2	1	13	13	13	8	8	8	8	11	10	13	8	8	8	8	11	10	13	8	8	8	8	11	10	13	24	24	24	81.115	704	704	1	79	0	By MS/MS	By MS/MS	By MS/MS	By MS/MS	By MS/MS	By MS/MS	By MS/MS	13.2
P32787	P32787	8	8	8	Mitochondrial genome maintenance protein MGM101	MGM101	>sp|P32787|MG101_YEAST Mitochondrial genome maintenance protein MGM101 OS=Saccharomyces cerevisiae (strain ATCC 204508 / S288c) GN=MGM101 PE=1 SV=1	1	8	8	8	7	8	8	7	8	8	7	7	8	8	7	8	8	7	7	8	8	7	8	8	7	39.4	39.4	39.4	30.09	269	269	1	63	0	By MS/MS	By MS/MS	By MS/MS	By MS/MS	By MS/MS	By MS/MS	By MS/MS	34.9
P32790	P32790	22	22	22	Actin cytoskeleton-regulatory complex protein SLA1	SLA1	>sp|P32790|SLA1_YEAST Actin cytoskeleton-regulatory complex protein SLA1 OS=Saccharomyces cerevisiae (strain ATCC 204508 / S288c) GN=SLA1 PE=1 SV=1	1	22	22	22	15	18	15	16	16	12	18	15	18	15	16	16	12	18	15	18	15	16	16	12	18	29.7	29.7	29.7	135.85	1244	1244	1	121	0	By MS/MS	By MS/MS	By MS/MS	By MS/MS	By MS/MS	By MS/MS	By MS/MS	18.6
P32793	P32793	6	4	4	Protein YSC84	YSC84	>sp|P32793|YSC84_YEAST Protein YSC84 OS=Saccharomyces cerevisiae (strain ATCC 204508 / S288c) GN=YSC84 PE=1 SV=2	1	6	4	4	6	6	5	4	6	4	6	4	4	3	3	4	3	4	4	4	3	3	4	3	4	22.9	18.8	18.8	50.901	468	468	1	25	0	By MS/MS	By MS/MS	By MS/MS	By MS/MS	By MS/MS	By MS/MS	By MS/MS	22.9
P32795	P32795	12	12	12	Mitochondrial inner membrane i-AAA protease supercomplex subunit YME1	YME1	>sp|P32795|YME1_YEAST Mitochondrial inner membrane i-AAA protease supercomplex subunit YME1 OS=Saccharomyces cerevisiae (strain ATCC 204508 / S288c) GN=YME1 PE=1 SV=1	1	12	12	12	11	11	11	11	11	10	11	11	11	11	11	11	10	11	11	11	11	11	11	10	11	24.4	24.4	24.4	81.771	747	747	1	76	0	By MS/MS	By MS/MS	By MS/MS	By MS/MS	By MS/MS	By MS/MS	By MS/MS	21.6
P32802	P32802	7	7	6	Transmembrane 9 superfamily member 1;Protein p24a	EMP70	>sp|P32802|TMN1_YEAST Transmembrane 9 superfamily member 1 OS=Saccharomyces cerevisiae (strain ATCC 204508 / S288c) GN=EMP70 PE=1 SV=2	1	7	7	6	6	5	6	6	6	5	4	6	5	6	6	6	5	4	5	4	5	5	5	4	3	11.7	11.7	9.7	75.962	667	667	1	39	0	By MS/MS	By MS/MS	By MS/MS	By MS/MS	By MS/MS	By MS/MS	By MS/MS	10.3
P32803	P32803	8	8	8	Endosomal protein P24B	EMP24	>sp|P32803|EMP24_YEAST Endosomal protein P24B OS=Saccharomyces cerevisiae (strain ATCC 204508 / S288c) GN=EMP24 PE=1 SV=1	1	8	8	8	8	8	8	7	7	8	8	8	8	8	7	7	8	8	8	8	8	7	7	8	8	38.9	38.9	38.9	23.332	203	203	1	77	0	By MS/MS	By MS/MS	By MS/MS	By MS/MS	By MS/MS	By MS/MS	By MS/MS	38.9
P32804	P32804	11	11	11	Zinc-regulated transporter 1	ZRT1	>sp|P32804|ZRT1_YEAST Zinc-regulated transporter 1 OS=Saccharomyces cerevisiae (strain ATCC 204508 / S288c) GN=ZRT1 PE=1 SV=1	1	11	11	11	10	10	9	8	11	9	11	10	10	9	8	11	9	11	10	10	9	8	11	9	11	29	29	29	41.581	376	376	1	105	0	By MS/MS	By MS/MS	By MS/MS	By MS/MS	By MS/MS	By MS/MS	By MS/MS	28.5
P32832	P32832	5	5	5	Chromatin structure-remodeling complex subunit RSC7	NPL6	>sp|P32832|RSC7_YEAST Chromatin structure-remodeling complex subunit RSC7 OS=Saccharomyces cerevisiae (strain ATCC 204508 / S288c) GN=NPL6 PE=1 SV=1	1	5	5	5	3	4	3	4	3	3	4	3	4	3	4	3	3	4	3	4	3	4	3	3	4	12.9	12.9	12.9	49.65	435	435	1	24	0	By MS/MS	By MS/MS	By MS/MS	By MS/MS	By MS/MS	By MS/MS	By MS/MS	9.9
P32843	P32843	10	10	10	Mitochondrial escape protein 2	YME2	>sp|P32843|YME2_YEAST Mitochondrial escape protein 2 OS=Saccharomyces cerevisiae (strain ATCC 204508 / S288c) GN=YME2 PE=1 SV=1	1	10	10	10	7	7	10	6	8	7	9	7	7	10	6	8	7	9	7	7	10	6	8	7	9	17.3	17.3	17.3	96.687	850	850	1	55	0	By MS/MS	By MS/MS	By MS/MS	By MS/MS	By MS/MS	By MS/MS	By MS/MS	10.7
P32857	P32857	2	2	2	Membrane protein PTM1	PTM1	>sp|P32857|PTM1_YEAST Membrane protein PTM1 OS=Saccharomyces cerevisiae (strain ATCC 204508 / S288c) GN=PTM1 PE=1 SV=2	1	2	2	2	2	2	2	2	2	2	2	2	2	2	2	2	2	2	2	2	2	2	2	2	2	4	4	4	60.018	523	523	1	14	0	By MS/MS	By MS/MS	By matching	By matching	By MS/MS	By matching	By MS/MS	4
P32860	P32860	5	5	5	NifU-like protein, mitochondrial	NFU1	>sp|P32860|NFU1_YEAST NifU-like protein, mitochondrial OS=Saccharomyces cerevisiae (strain ATCC 204508 / S288c) GN=NFU1 PE=1 SV=2	1	5	5	5	4	4	4	5	5	4	4	4	4	4	5	5	4	4	4	4	4	5	5	4	4	24.2	24.2	24.2	29.174	256	256	1	37	0	By MS/MS	By MS/MS	By MS/MS	By MS/MS	By MS/MS	By MS/MS	By MS/MS	19.1
P32861	P32861	26	26	26	UTP--glucose-1-phosphate uridylyltransferase	UGP1	>sp|P32861|UGPA1_YEAST UTP--glucose-1-phosphate uridylyltransferase OS=Saccharomyces cerevisiae (strain ATCC 204508 / S288c) GN=UGP1 PE=1 SV=1	1	26	26	26	25	24	26	24	26	25	26	25	24	26	24	26	25	26	25	24	26	24	26	25	26	64.1	64.1	64.1	55.987	499	499	1	233	0	By MS/MS	By MS/MS	By MS/MS	By MS/MS	By MS/MS	By MS/MS	By MS/MS	63.7
P32864	P32864	5	5	5	Rab proteins geranylgeranyltransferase component A	MRS6	>sp|P32864|RAEP_YEAST Rab proteins geranylgeranyltransferase component A OS=Saccharomyces cerevisiae (strain ATCC 204508 / S288c) GN=MRS6 PE=1 SV=2	1	5	5	5	3	4	3	4	4	3	4	3	4	3	4	4	3	4	3	4	3	4	4	3	4	8.6	8.6	8.6	67.373	603	603	1	25	0	By MS/MS	By MS/MS	By MS/MS	By MS/MS	By MS/MS	By MS/MS	By MS/MS	4.6
P32867	P32867	6	5	5	Protein SSO1	SSO1	>sp|P32867|SSO1_YEAST Protein SSO1 OS=Saccharomyces cerevisiae (strain ATCC 204508 / S288c) GN=SSO1 PE=1 SV=2	1	6	5	5	6	6	6	5	6	5	6	5	5	5	4	5	4	5	5	5	5	4	5	4	5	30.7	27.6	27.6	33.106	290	290	1	40	0	By MS/MS	By MS/MS	By MS/MS	By MS/MS	By MS/MS	By MS/MS	By MS/MS	30.7
P32891	P32891	15	15	15	D-lactate dehydrogenase [cytochrome] 1, mitochondrial	DLD1	>sp|P32891|DLD1_YEAST D-lactate dehydrogenase [cytochrome] 1, mitochondrial OS=Saccharomyces cerevisiae (strain ATCC 204508 / S288c) GN=DLD1 PE=1 SV=2	1	15	15	15	14	13	15	14	14	13	14	14	13	15	14	14	13	14	14	13	15	14	14	13	14	35.6	35.6	35.6	65.292	587	587	1	128	0	By MS/MS	By MS/MS	By MS/MS	By MS/MS	By MS/MS	By MS/MS	By MS/MS	31.2
P32892	P32892	10	10	10	ATP-dependent RNA helicase DRS1	DRS1	>sp|P32892|DRS1_YEAST ATP-dependent RNA helicase DRS1 OS=Saccharomyces cerevisiae (strain ATCC 204508 / S288c) GN=DRS1 PE=1 SV=2	1	10	10	10	9	7	6	5	6	6	6	9	7	6	5	6	6	6	9	7	6	5	6	6	6	18.8	18.8	18.8	84.842	752	752	1	45	0	By MS/MS	By MS/MS	By MS/MS	By MS/MS	By MS/MS	By MS/MS	By MS/MS	18
P32895	P32895	11	11	11	Ribose-phosphate pyrophosphokinase 1	PRS1	>sp|P32895|KPR1_YEAST Ribose-phosphate pyrophosphokinase 1 OS=Saccharomyces cerevisiae (strain ATCC 204508 / S288c) GN=PRS1 PE=1 SV=1	1	11	11	11	8	9	9	9	10	11	10	8	9	9	9	10	11	10	8	9	9	9	10	11	10	39.3	39.3	39.3	47.047	427	427	1	72	0	By MS/MS	By MS/MS	By MS/MS	By MS/MS	By MS/MS	By MS/MS	By MS/MS	30.4
P32897	P32897	6	6	6	Mitochondrial import inner membrane translocase subunit TIM23	TIM23	>sp|P32897|TIM23_YEAST Mitochondrial import inner membrane translocase subunit TIM23 OS=Saccharomyces cerevisiae (strain ATCC 204508 / S288c) GN=TIM23 PE=1 SV=1	1	6	6	6	5	5	6	6	5	6	6	5	5	6	6	5	6	6	5	5	6	6	5	6	6	47.7	47.7	47.7	23.243	222	222	1	47	0	By MS/MS	By MS/MS	By MS/MS	By MS/MS	By MS/MS	By MS/MS	By MS/MS	44.6
P32898	P32898	9	9	9	Mitochondrial presequence protease	CYM1	>sp|P32898|CYM1_YEAST Mitochondrial presequence protease OS=Saccharomyces cerevisiae (strain ATCC 204508 / S288c) GN=CYM1 PE=1 SV=2	1	9	9	9	7	3	6	5	6	6	8	7	3	6	5	6	6	8	7	3	6	5	6	6	8	12.7	12.7	12.7	112.18	989	989	1	41	0	By MS/MS	By MS/MS	By MS/MS	By MS/MS	By MS/MS	By MS/MS	By MS/MS	9.3
P32901	P32901	6	6	6	Peptide transporter PTR2	PTR2	>sp|P32901|PTR2_YEAST Peptide transporter PTR2 OS=Saccharomyces cerevisiae (strain ATCC 204508 / S288c) GN=PTR2 PE=1 SV=2	1	6	6	6	5	5	6	5	6	6	4	5	5	6	5	6	6	4	5	5	6	5	6	6	4	13	13	13	68.043	601	601	1	43	0	By MS/MS	By MS/MS	By MS/MS	By MS/MS	By MS/MS	By MS/MS	By MS/MS	10.8
P32902	P32902	4	4	4	37S ribosomal protein MRP4, mitochondrial	MRP4	>sp|P32902|RT04_YEAST 37S ribosomal protein MRP4, mitochondrial OS=Saccharomyces cerevisiae (strain ATCC 204508 / S288c) GN=MRP4 PE=1 SV=1	1	4	4	4	4	3	2	4	3	3	3	4	3	2	4	3	3	3	4	3	2	4	3	3	3	22.8	22.8	22.8	44.151	394	394	1	22	0	By MS/MS	By MS/MS	By MS/MS	By MS/MS	By MS/MS	By MS/MS	By MS/MS	22.8
P32905	P32905	14	14	4	40S ribosomal protein S0-A	RPS0A	>sp|P32905|RSSA1_YEAST 40S ribosomal protein S0-A OS=Saccharomyces cerevisiae (strain ATCC 204508 / S288c) GN=RPS0A PE=1 SV=3	1	14	14	4	13	13	14	13	14	14	13	13	13	14	13	14	14	13	3	3	4	3	4	4	3	79.4	79.4	27	28.024	252	252	1	174	0	By MS/MS	By MS/MS	By MS/MS	By MS/MS	By MS/MS	By MS/MS	By MS/MS	79.4
P32910	P32910	4	4	4	DNA-directed RNA polymerase III subunit RPC6	RPC34	>sp|P32910|RPC6_YEAST DNA-directed RNA polymerase III subunit RPC6 OS=Saccharomyces cerevisiae (strain ATCC 204508 / S288c) GN=RPC34 PE=1 SV=1	1	4	4	4	3	4	2	4	3	4	3	3	4	2	4	3	4	3	3	4	2	4	3	4	3	22.7	22.7	22.7	36.135	317	317	1	23	0	By matching	By MS/MS	By MS/MS	By MS/MS	By matching	By matching	By MS/MS	19.2
P32911	P32911	7	7	7	Eukaryotic translation initiation factor eIF-1	SUI1	>sp|P32911|SUI1_YEAST Eukaryotic translation initiation factor eIF-1 OS=Saccharomyces cerevisiae (strain ATCC 204508 / S288c) GN=SUI1 PE=1 SV=1	1	7	7	7	6	6	7	5	6	5	7	6	6	7	5	6	5	7	6	6	7	5	6	5	7	70.4	70.4	70.4	12.312	108	108	1	61	0	By MS/MS	By MS/MS	By MS/MS	By MS/MS	By MS/MS	By MS/MS	By MS/MS	70.4
P32913	P32913	3	3	3	Vacuolar protein sorting-associated protein 17	VPS17	>sp|P32913|VPS17_YEAST Vacuolar protein sorting-associated protein 17 OS=Saccharomyces cerevisiae (strain ATCC 204508 / S288c) GN=VPS17 PE=1 SV=2	1	3	3	3	2	2	3	2	2	2	3	2	2	3	2	2	2	3	2	2	3	2	2	2	3	8.5	8.5	8.5	63.203	551	551	1	16	0	By MS/MS	By MS/MS	By MS/MS	By MS/MS	By matching	By MS/MS	By MS/MS	4.9
P32915	P32915	7	7	7	Protein transport protein SEC61	SEC61	>sp|P32915|SC61A_YEAST Protein transport protein SEC61 OS=Saccharomyces cerevisiae (strain ATCC 204508 / S288c) GN=SEC61 PE=1 SV=1	1	7	7	7	6	7	7	7	5	6	5	6	7	7	7	5	6	5	6	7	7	7	5	6	5	16.2	16.2	16.2	52.936	480	480	1	46	0	By MS/MS	By MS/MS	By MS/MS	By MS/MS	By MS/MS	By MS/MS	By MS/MS	14.4
P32916	P32916	5	5	5	Signal recognition particle receptor subunit alpha homolog	SRP101	>sp|P32916|SRPR_YEAST Signal recognition particle receptor subunit alpha homolog OS=Saccharomyces cerevisiae (strain ATCC 204508 / S288c) GN=SRP101 PE=1 SV=2	1	5	5	5	4	4	5	4	4	4	5	4	4	5	4	4	4	5	4	4	5	4	4	4	5	11.9	11.9	11.9	69.277	621	621	1	30	0	By MS/MS	By MS/MS	By MS/MS	By MS/MS	By MS/MS	By MS/MS	By MS/MS	9.3
P32939	P32939	5	5	5	GTP-binding protein YPT7	YPT7	>sp|P32939|YPT7_YEAST GTP-binding protein YPT7 OS=Saccharomyces cerevisiae (strain ATCC 204508 / S288c) GN=YPT7 PE=1 SV=1	1	5	5	5	5	5	5	5	5	4	5	5	5	5	5	5	4	5	5	5	5	5	5	4	5	36.5	36.5	36.5	23.042	208	208	1	50	0	By MS/MS	By MS/MS	By MS/MS	By MS/MS	By MS/MS	By MS/MS	By MS/MS	36.5
P33201	P33201	8	8	8	mRNA turnover protein 4	MRT4	>sp|P33201|MRT4_YEAST mRNA turnover protein 4 OS=Saccharomyces cerevisiae (strain ATCC 204508 / S288c) GN=MRT4 PE=1 SV=1	1	8	8	8	6	6	7	6	7	6	5	6	6	7	6	7	6	5	6	6	7	6	7	6	5	39	39	39	27.058	236	236	1	43	0	By MS/MS	By MS/MS	By MS/MS	By MS/MS	By MS/MS	By MS/MS	By MS/MS	31.8
P33202	P33202	6	6	6	Ubiquitin fusion degradation protein 4	UFD4	>sp|P33202|UFD4_YEAST Ubiquitin fusion degradation protein 4 OS=Saccharomyces cerevisiae (strain ATCC 204508 / S288c) GN=UFD4 PE=1 SV=1	1	6	6	6	3	2	5	3	6	4	5	3	2	5	3	6	4	5	3	2	5	3	6	4	5	5.7	5.7	5.7	167.84	1483	1483	1	34	0	By matching	By MS/MS	By MS/MS	By matching	By MS/MS	By MS/MS	By MS/MS	2.2
P33204	P33204	5	5	5	Actin-related protein 2/3 complex subunit 4	ARC19	>sp|P33204|ARPC4_YEAST Actin-related protein 2/3 complex subunit 4 OS=Saccharomyces cerevisiae (strain ATCC 204508 / S288c) GN=ARC19 PE=1 SV=2	1	5	5	5	5	4	5	4	4	4	5	5	4	5	4	4	4	5	5	4	5	4	4	4	5	42.1	42.1	42.1	19.916	171	171	1	44	0	By MS/MS	By MS/MS	By MS/MS	By MS/MS	By MS/MS	By MS/MS	By MS/MS	42.1
P33297	P33297	21	21	21	26S protease regulatory subunit 6A	RPT5	>sp|P33297|PRS6A_YEAST 26S protease regulatory subunit 6A OS=Saccharomyces cerevisiae (strain ATCC 204508 / S288c) GN=RPT5 PE=1 SV=3	1	21	21	21	18	18	18	17	17	19	14	18	18	18	17	17	19	14	18	18	18	17	17	19	14	70	70	70	48.255	434	434	1	139	0	By MS/MS	By MS/MS	By MS/MS	By MS/MS	By MS/MS	By MS/MS	By MS/MS	58.5
P33298	P33298	12	11	11	26S protease regulatory subunit 6B homolog	RPT3	>sp|P33298|PRS6B_YEAST 26S protease regulatory subunit 6B homolog OS=Saccharomyces cerevisiae (strain ATCC 204508 / S288c) GN=RPT3 PE=1 SV=2	1	12	11	11	11	11	10	10	12	10	11	10	10	9	9	11	9	10	10	10	9	9	11	9	10	41.8	39	39	47.893	428	428	1	86	0	By MS/MS	By MS/MS	By MS/MS	By MS/MS	By MS/MS	By MS/MS	By MS/MS	37.9
P33299	P33299	13	13	13	26S protease regulatory subunit 7 homolog	RPT1	>sp|P33299|PRS7_YEAST 26S protease regulatory subunit 7 homolog OS=Saccharomyces cerevisiae (strain ATCC 204508 / S288c) GN=RPT1 PE=1 SV=1	1	13	13	13	11	10	11	9	10	11	9	11	10	11	9	10	11	9	11	10	11	9	10	11	9	34.9	34.9	34.9	51.982	467	467	1	83	0	By MS/MS	By MS/MS	By MS/MS	By MS/MS	By MS/MS	By MS/MS	By MS/MS	32.5
P33302	P33302	34	34	26	Pleiotropic ABC efflux transporter of multiple drugs	PDR5	>sp|P33302|PDR5_YEAST Pleiotropic ABC efflux transporter of multiple drugs OS=Saccharomyces cerevisiae (strain ATCC 204508 / S288c) GN=PDR5 PE=1 SV=1	1	34	34	26	27	29	32	26	30	27	32	27	29	32	26	30	27	32	21	22	24	20	23	22	24	30.3	30.3	24	170.44	1511	1511	1	261	0	By MS/MS	By MS/MS	By MS/MS	By MS/MS	By MS/MS	By MS/MS	By MS/MS	24.4
P33307	P33307	13	13	13	Importin alpha re-exporter	CSE1	>sp|P33307|CSE1_YEAST Importin alpha re-exporter OS=Saccharomyces cerevisiae (strain ATCC 204508 / S288c) GN=CSE1 PE=1 SV=2	1	13	13	13	12	13	10	9	11	11	11	12	13	10	9	11	11	11	12	13	10	9	11	11	11	19.6	19.6	19.6	109.35	960	960	1	84	0	By MS/MS	By MS/MS	By MS/MS	By MS/MS	By MS/MS	By MS/MS	By MS/MS	18.6
P33309	P33309	3	3	3	Protein DOM34	DOM34	>sp|P33309|DOM34_YEAST Protein DOM34 OS=Saccharomyces cerevisiae (strain ATCC 204508 / S288c) GN=DOM34 PE=1 SV=2	1	3	3	3	2	2	2	2	2	2	3	2	2	2	2	2	2	3	2	2	2	2	2	2	3	10.4	10.4	10.4	44.057	386	386	1	22	0	By MS/MS	By MS/MS	By MS/MS	By MS/MS	By MS/MS	By MS/MS	By MS/MS	7.5
P33313	P33313	4	4	4	Hsp70/Hsp90 co-chaperone CNS1	CNS1	>sp|P33313|CNS1_YEAST Hsp70/Hsp90 co-chaperone CNS1 OS=Saccharomyces cerevisiae (strain ATCC 204508 / S288c) GN=CNS1 PE=1 SV=1	1	4	4	4	4	4	3	4	4	4	4	4	4	3	4	4	4	4	4	4	3	4	4	4	4	11.4	11.4	11.4	44.112	385	385	1	27	0	By MS/MS	By MS/MS	By MS/MS	By MS/MS	By MS/MS	By MS/MS	By MS/MS	11.4
P33317	P33317	3	3	3	Deoxyuridine 5-triphosphate nucleotidohydrolase	DUT1	>sp|P33317|DUT_YEAST Deoxyuridine 5-triphosphate nucleotidohydrolase OS=Saccharomyces cerevisiae (strain ATCC 204508 / S288c) GN=DUT1 PE=1 SV=2	1	3	3	3	3	3	3	3	3	3	3	3	3	3	3	3	3	3	3	3	3	3	3	3	3	26.5	26.5	26.5	15.307	147	147	1	31	0	By MS/MS	By MS/MS	By MS/MS	By MS/MS	By MS/MS	By MS/MS	By MS/MS	26.5
P33322	P33322	17	17	17	H/ACA ribonucleoprotein complex subunit 4	CBF5	>sp|P33322|CBF5_YEAST H/ACA ribonucleoprotein complex subunit 4 OS=Saccharomyces cerevisiae (strain ATCC 204508 / S288c) GN=CBF5 PE=1 SV=1	1	17	17	17	16	15	17	14	17	14	15	16	15	17	14	17	14	15	16	15	17	14	17	14	15	41	41	41	54.704	483	483	1	144	0	By MS/MS	By MS/MS	By MS/MS	By MS/MS	By MS/MS	By MS/MS	By MS/MS	35.4
P33327	P33327	11	11	11	NAD-specific glutamate dehydrogenase	GDH2	>sp|P33327|DHE2_YEAST NAD-specific glutamate dehydrogenase OS=Saccharomyces cerevisiae (strain ATCC 204508 / S288c) GN=GDH2 PE=1 SV=1	1	11	11	11	5	7	8	7	4	7	10	5	7	8	7	4	7	10	5	7	8	7	4	7	10	17.7	17.7	17.7	124.33	1092	1092	1	50	0	By MS/MS	By MS/MS	By MS/MS	By MS/MS	By MS/MS	By MS/MS	By MS/MS	6.7
P33330	P33330	20	20	20	Phosphoserine aminotransferase	SER1	>sp|P33330|SERC_YEAST Phosphoserine aminotransferase OS=Saccharomyces cerevisiae (strain ATCC 204508 / S288c) GN=SER1 PE=1 SV=1	1	20	20	20	19	20	19	17	20	19	19	19	20	19	17	20	19	19	19	20	19	17	20	19	19	59.7	59.7	59.7	43.415	395	395	1	209	0	By MS/MS	By MS/MS	By MS/MS	By MS/MS	By MS/MS	By MS/MS	By MS/MS	57.7
P33331	P33331	5	5	5	Nuclear transport factor 2	NTF2	>sp|P33331|NTF2_YEAST Nuclear transport factor 2 OS=Saccharomyces cerevisiae (strain ATCC 204508 / S288c) GN=NTF2 PE=1 SV=2	1	5	5	5	3	3	4	3	3	2	4	3	3	4	3	3	2	4	3	3	4	3	3	2	4	61.6	61.6	61.6	14.453	125	125	1	34	0	By MS/MS	By MS/MS	By MS/MS	By MS/MS	By MS/MS	By MS/MS	By MS/MS	25.6
P33333	P33333	10	10	10	Probable 1-acyl-sn-glycerol-3-phosphate acyltransferase	SLC1	>sp|P33333|PLSC_YEAST Probable 1-acyl-sn-glycerol-3-phosphate acyltransferase OS=Saccharomyces cerevisiae (strain ATCC 204508 / S288c) GN=SLC1 PE=1 SV=1	1	10	10	10	8	9	8	7	9	9	8	8	9	8	7	9	9	8	8	9	8	7	9	9	8	41.3	41.3	41.3	33.887	303	303	1	72	0	By MS/MS	By MS/MS	By MS/MS	By MS/MS	By MS/MS	By MS/MS	By MS/MS	34
P33338	P33338	19	19	19	Protein SLA2	SLA2	>sp|P33338|SLA2_YEAST Protein SLA2 OS=Saccharomyces cerevisiae (strain ATCC 204508 / S288c) GN=SLA2 PE=1 SV=5	1	19	19	19	14	16	15	14	16	16	16	14	16	15	14	16	16	16	14	16	15	14	16	16	16	26.9	26.9	26.9	108.91	968	968	1	137	0	By MS/MS	By MS/MS	By MS/MS	By MS/MS	By MS/MS	By MS/MS	By MS/MS	21
P33399	P33399	12	12	12	La protein homolog	LHP1	>sp|P33399|LHP1_YEAST La protein homolog OS=Saccharomyces cerevisiae (strain ATCC 204508 / S288c) GN=LHP1 PE=1 SV=2	1	12	12	12	7	8	10	8	10	8	9	7	8	10	8	10	8	9	7	8	10	8	10	8	9	52.4	52.4	52.4	32.104	275	275	1	81	0	By MS/MS	By MS/MS	By MS/MS	By MS/MS	By MS/MS	By MS/MS	By MS/MS	30.9
P33401	P33401	14	12	12	Phosphoglucomutase-1	PGM1	>sp|P33401|PGM1_YEAST Phosphoglucomutase-1 OS=Saccharomyces cerevisiae (strain ATCC 204508 / S288c) GN=PGM1 PE=1 SV=1	1	14	12	12	12	10	13	10	12	11	13	10	8	11	8	10	9	11	10	8	11	8	10	9	11	41.1	37.4	37.4	63.111	570	570	1	74	0	By MS/MS	By MS/MS	By MS/MS	By MS/MS	By MS/MS	By MS/MS	By MS/MS	31.9
P33416	P33416	33	32	32	Heat shock protein 78, mitochondrial	HSP78	>sp|P33416|HSP78_YEAST Heat shock protein 78, mitochondrial OS=Saccharomyces cerevisiae (strain ATCC 204508 / S288c) GN=HSP78 PE=1 SV=2	1	33	32	32	31	33	31	29	28	25	25	30	32	30	28	27	24	24	30	32	30	28	27	24	24	43.6	42.8	42.8	91.335	811	811	1	261	0	By MS/MS	By MS/MS	By MS/MS	By MS/MS	By MS/MS	By MS/MS	By MS/MS	41.6
P33417	P33417	2	2	2	Intrastrand cross-link recognition protein	IXR1	>sp|P33417|IXR1_YEAST Intrastrand cross-link recognition protein OS=Saccharomyces cerevisiae (strain ATCC 204508 / S288c) GN=IXR1 PE=1 SV=2	1	2	2	2	1	2	2	2	2	2	2	1	2	2	2	2	2	2	1	2	2	2	2	2	2	6.7	6.7	6.7	67.855	597	597	1	14	0	By MS/MS	By MS/MS	By MS/MS	By MS/MS	By MS/MS	By MS/MS	By MS/MS	1.5
P33442	P33442	23	23	7	40S ribosomal protein S1-A	RPS1A	>sp|P33442|RS3A1_YEAST 40S ribosomal protein S1-A OS=Saccharomyces cerevisiae (strain ATCC 204508 / S288c) GN=RPS1A PE=1 SV=2	1	23	23	7	23	22	23	22	22	21	21	23	22	23	22	22	21	21	7	7	7	6	7	6	7	66.7	66.7	18	28.743	255	255	1	237	0	By MS/MS	By MS/MS	By MS/MS	By MS/MS	By MS/MS	By MS/MS	By MS/MS	66.7
P33734	P33734	31	31	31	Imidazole glycerol phosphate synthase hisHF;Glutamine amidotransferase;Cyclase	HIS7	>sp|P33734|HIS5_YEAST Imidazole glycerol phosphate synthase hisHF OS=Saccharomyces cerevisiae (strain ATCC 204508 / S288c) GN=HIS7 PE=1 SV=2	1	31	31	31	27	27	26	26	30	28	31	27	27	26	26	30	28	31	27	27	26	26	30	28	31	67.4	67.4	67.4	61.067	552	552	1	239	0	By MS/MS	By MS/MS	By MS/MS	By MS/MS	By MS/MS	By MS/MS	By MS/MS	58.3
P33750	P33750	3	3	3	Protein SOF1	SOF1	>sp|P33750|DCA13_YEAST Protein SOF1 OS=Saccharomyces cerevisiae (strain ATCC 204508 / S288c) GN=SOF1 PE=1 SV=1	1	3	3	3	3	3	3	3	3	3	3	3	3	3	3	3	3	3	3	3	3	3	3	3	3	7	7	7	56.788	489	489	1	21	0	By MS/MS	By MS/MS	By MS/MS	By matching	By MS/MS	By MS/MS	By matching	7
P33754	P33754	5	5	5	Translocation protein SEC66	SEC66	>sp|P33754|SEC66_YEAST Translocation protein SEC66 OS=Saccharomyces cerevisiae (strain ATCC 204508 / S288c) GN=SEC66 PE=1 SV=1	1	5	5	5	4	5	4	5	4	4	5	4	5	4	5	4	4	5	4	5	4	5	4	4	5	25.7	25.7	25.7	24.231	206	206	1	31	0	By MS/MS	By MS/MS	By MS/MS	By MS/MS	By MS/MS	By MS/MS	By MS/MS	20.4
P33767	P33767	11	11	11	Dolichyl-diphosphooligosaccharide--protein glycosyltransferase subunit WBP1	WBP1	>sp|P33767|OSTB_YEAST Dolichyl-diphosphooligosaccharide--protein glycosyltransferase subunit WBP1 OS=Saccharomyces cerevisiae (strain ATCC 204508 / S288c) GN=WBP1 PE=1 SV=1	1	11	11	11	11	10	11	10	10	10	10	11	10	11	10	10	10	10	11	10	11	10	10	10	10	35.3	35.3	35.3	49.391	430	430	1	73	0	By MS/MS	By MS/MS	By MS/MS	By MS/MS	By MS/MS	By MS/MS	By MS/MS	35.3
P33775	P33775	10	10	10	Dolichyl-phosphate-mannose--protein mannosyltransferase 1	PMT1	>sp|P33775|PMT1_YEAST Dolichyl-phosphate-mannose--protein mannosyltransferase 1 OS=Saccharomyces cerevisiae (strain ATCC 204508 / S288c) GN=PMT1 PE=1 SV=1	1	10	10	10	8	7	7	7	9	8	9	8	7	7	7	9	8	9	8	7	7	7	9	8	9	17.5	17.5	17.5	92.674	817	817	1	70	0	By MS/MS	By MS/MS	By MS/MS	By MS/MS	By MS/MS	By MS/MS	By MS/MS	13.1
P33892	P33892	67	67	67	Translational activator GCN1	GCN1	>sp|P33892|GCN1_YEAST Translational activator GCN1 OS=Saccharomyces cerevisiae (strain ATCC 204508 / S288c) GN=GCN1 PE=1 SV=1	1	67	67	67	58	52	57	51	57	53	56	58	52	57	51	57	53	56	58	52	57	51	57	53	56	32.3	32.3	32.3	296.69	2672	2672	1	434	0	By MS/MS	By MS/MS	By MS/MS	By MS/MS	By MS/MS	By MS/MS	By MS/MS	27.8
P34077	P34077	8	8	8	Nucleoporin NIC96	NIC96	>sp|P34077|NIC96_YEAST Nucleoporin NIC96 OS=Saccharomyces cerevisiae (strain ATCC 204508 / S288c) GN=NIC96 PE=1 SV=2	1	8	8	8	5	6	6	6	6	6	8	5	6	6	6	6	6	8	5	6	6	6	6	6	8	10.7	10.7	10.7	96.173	839	839	1	43	0	By MS/MS	By MS/MS	By MS/MS	By MS/MS	By MS/MS	By MS/MS	By MS/MS	6.1
P34087	P34087	2	2	2	DNA-directed RNA polymerase II subunit RPB7	RPB7	>sp|P34087|RPB7_YEAST DNA-directed RNA polymerase II subunit RPB7 OS=Saccharomyces cerevisiae (strain ATCC 204508 / S288c) GN=RPB7 PE=1 SV=1	1	2	2	2	2	2	2	2	2	2	2	2	2	2	2	2	2	2	2	2	2	2	2	2	2	14.6	14.6	14.6	19.058	171	171	1	14	0	By MS/MS	By MS/MS	By MS/MS	By MS/MS	By MS/MS	By MS/MS	By MS/MS	14.6
P34160	P34160	11	11	11	Nuclear cap-binding protein complex subunit 1	STO1	>sp|P34160|NCBP1_YEAST Nuclear cap-binding protein complex subunit 1 OS=Saccharomyces cerevisiae (strain ATCC 204508 / S288c) GN=STO1 PE=1 SV=2	1	11	11	11	10	9	8	8	8	9	8	10	9	8	8	8	9	8	10	9	8	8	8	9	8	19	19	19	100.02	861	861	1	60	0	By MS/MS	By MS/MS	By MS/MS	By MS/MS	By MS/MS	By MS/MS	By MS/MS	17.9
P34163	P34163	8	8	8	Sterol esterase TGL1	TGL1	>sp|P34163|TGL1_YEAST Sterol esterase TGL1 OS=Saccharomyces cerevisiae (strain ATCC 204508 / S288c) GN=TGL1 PE=1 SV=1	1	8	8	8	7	7	8	5	7	7	6	7	7	8	5	7	7	6	7	7	8	5	7	7	6	17.5	17.5	17.5	62.978	548	548	1	54	0	By MS/MS	By MS/MS	By MS/MS	By MS/MS	By MS/MS	By MS/MS	By MS/MS	15.5
P34167	P34167	29	29	29	Eukaryotic translation initiation factor 4B	TIF3	>sp|P34167|IF4B_YEAST Eukaryotic translation initiation factor 4B OS=Saccharomyces cerevisiae (strain ATCC 204508 / S288c) GN=TIF3 PE=1 SV=1	1	29	29	29	28	28	28	29	27	28	27	28	28	28	29	27	28	27	28	28	28	29	27	28	27	79.6	79.6	79.6	48.521	436	436	1	248	0	By MS/MS	By MS/MS	By MS/MS	By MS/MS	By MS/MS	By MS/MS	By MS/MS	77.3
P34216	P34216	38	38	38	EH domain-containing and endocytosis protein 1	EDE1	>sp|P34216|EDE1_YEAST EH domain-containing and endocytosis protein 1 OS=Saccharomyces cerevisiae (strain ATCC 204508 / S288c) GN=EDE1 PE=1 SV=2	1	38	38	38	33	33	31	33	33	36	31	33	33	31	33	33	36	31	33	33	31	33	33	36	31	39.2	39.2	39.2	150.78	1381	1381	1	273	0	By MS/MS	By MS/MS	By MS/MS	By MS/MS	By MS/MS	By MS/MS	By MS/MS	32.7
P34217	P34217	3	3	3	RNA-binding protein PIN4	PIN4	>sp|P34217|PIN4_YEAST RNA-binding protein PIN4 OS=Saccharomyces cerevisiae (strain ATCC 204508 / S288c) GN=PIN4 PE=1 SV=1	1	3	3	3	2	3	2	2	2	2	3	2	3	2	2	2	2	3	2	3	2	2	2	2	3	13.3	13.3	13.3	73.775	668	668	1	16	0	By MS/MS	By MS/MS	By MS/MS	By MS/MS	By MS/MS	By MS/MS	By MS/MS	8.5
P34221	P34221	7	6	6	Protein phosphatase 2C homolog 3	PTC3	>sp|P34221|PP2C3_YEAST Protein phosphatase 2C homolog 3 OS=Saccharomyces cerevisiae (strain ATCC 204508 / S288c) GN=PTC3 PE=1 SV=4	1	7	6	6	4	4	5	4	4	4	6	4	4	5	4	4	4	5	4	4	5	4	4	4	5	24.1	22.4	22.4	51.331	468	468	1	37	0	By MS/MS	By MS/MS	By MS/MS	By MS/MS	By MS/MS	By MS/MS	By MS/MS	15
P34222	P34222	3	3	3	Peptidyl-tRNA hydrolase 2	PTH2	>sp|P34222|PTH2_YEAST Peptidyl-tRNA hydrolase 2 OS=Saccharomyces cerevisiae (strain ATCC 204508 / S288c) GN=PTH2 PE=1 SV=2	1	3	3	3	2	2	2	2	2	2	3	2	2	2	2	2	2	3	2	2	2	2	2	2	3	18.8	18.8	18.8	22.435	208	208	1	15	0	By MS/MS	By MS/MS	By MS/MS	By MS/MS	By MS/MS	By MS/MS	By MS/MS	13.9
P34223	P34223	15	15	15	UBX domain-containing protein 1	SHP1	>sp|P34223|UBX1_YEAST UBX domain-containing protein 1 OS=Saccharomyces cerevisiae (strain ATCC 204508 / S288c) GN=SHP1 PE=1 SV=1	1	15	15	15	14	15	14	14	14	14	15	14	15	14	14	14	14	15	14	15	14	14	14	14	15	52.2	52.2	52.2	46.987	423	423	1	135	0	By MS/MS	By MS/MS	By MS/MS	By MS/MS	By MS/MS	By MS/MS	By MS/MS	49.4
P34226	P34226	4	4	4	Protein SKT5	SKT5	>sp|P34226|SKT5_YEAST Protein SKT5 OS=Saccharomyces cerevisiae (strain ATCC 204508 / S288c) GN=SKT5 PE=1 SV=1	1	4	4	4	4	3	4	2	4	3	3	4	3	4	2	4	3	3	4	3	4	2	4	3	3	8.3	8.3	8.3	77.066	696	696	1	23	0	By MS/MS	By MS/MS	By MS/MS	By MS/MS	By MS/MS	By MS/MS	By MS/MS	8.3
P34227	P34227	7	7	7	Mitochondrial peroxiredoxin PRX1	PRX1	>sp|P34227|PRX1_YEAST Mitochondrial peroxiredoxin PRX1 OS=Saccharomyces cerevisiae (strain ATCC 204508 / S288c) GN=PRX1 PE=1 SV=1	1	7	7	7	7	7	7	7	7	6	6	7	7	7	7	7	6	6	7	7	7	7	7	6	6	37.5	37.5	37.5	29.495	261	261	1	54	0	By MS/MS	By MS/MS	By MS/MS	By MS/MS	By MS/MS	By MS/MS	By MS/MS	37.5
P34237	P34237	6	6	6	Protein CASP	COY1	>sp|P34237|CASP_YEAST Protein CASP OS=Saccharomyces cerevisiae (strain ATCC 204508 / S288c) GN=COY1 PE=1 SV=2	1	6	6	6	4	5	4	5	4	4	4	4	5	4	5	4	4	4	4	5	4	5	4	4	4	10.6	10.6	10.6	77.513	679	679	1	36	0	By MS/MS	By MS/MS	By MS/MS	By MS/MS	By matching	By matching	By MS/MS	8.1
P34240	P34240	5	5	5	Zinc-regulated transporter 3	ZRT3	>sp|P34240|ZRT3_YEAST Zinc-regulated transporter 3 OS=Saccharomyces cerevisiae (strain ATCC 204508 / S288c) GN=ZRT3 PE=1 SV=2	1	5	5	5	4	5	3	5	5	3	4	4	5	3	5	5	3	4	4	5	3	5	5	3	4	11.5	11.5	11.5	55.402	503	503	1	41	0	By MS/MS	By MS/MS	By MS/MS	By MS/MS	By MS/MS	By MS/MS	By MS/MS	10.1
P34241	P34241	7	7	7	Nucleolar pre-ribosomal-associated protein 1	URB1	>sp|P34241|URB1_YEAST Nucleolar pre-ribosomal-associated protein 1 OS=Saccharomyces cerevisiae (strain ATCC 204508 / S288c) GN=URB1 PE=1 SV=2	1	7	7	7	6	4	4	6	5	5	6	6	4	4	6	5	5	6	6	4	4	6	5	5	6	5	5	5	203.28	1764	1764	1	39	0	By MS/MS	By MS/MS	By MS/MS	By MS/MS	By MS/MS	By MS/MS	By MS/MS	4.4
P34248	P34248	6	6	6	Probable intramembrane protease YKL100C		>sp|P34248|YKK0_YEAST Probable intramembrane protease YKL100C OS=Saccharomyces cerevisiae (strain ATCC 204508 / S288c) GN=YKL100C PE=1 SV=1	1	6	6	6	5	5	5	5	5	4	6	5	5	5	5	5	4	6	5	5	5	5	5	4	6	12.6	12.6	12.6	67.524	587	587	1	42	0	By MS/MS	By MS/MS	By MS/MS	By MS/MS	By MS/MS	By MS/MS	By MS/MS	9
P34253	P34253	3	3	3	Protein KTI12	KTI12	>sp|P34253|KTI12_YEAST Protein KTI12 OS=Saccharomyces cerevisiae (strain ATCC 204508 / S288c) GN=KTI12 PE=1 SV=2	1	3	3	3	3	2	3	2	3	2	2	3	2	3	2	3	2	2	3	2	3	2	3	2	2	12.8	12.8	12.8	35.322	313	313	1	17	0	By MS/MS	By MS/MS	By MS/MS	By MS/MS	By MS/MS	By MS/MS	By matching	12.8
P34730	P34730	15	4	4	Protein BMH2	BMH2	>sp|P34730|BMH2_YEAST Protein BMH2 OS=Saccharomyces cerevisiae (strain ATCC 204508 / S288c) GN=BMH2 PE=1 SV=3	1	15	4	4	15	15	15	15	15	15	15	4	4	4	4	4	4	4	4	4	4	4	4	4	4	57.5	12.8	12.8	31.061	273	273	1	43	0	By MS/MS	By MS/MS	By MS/MS	By MS/MS	By MS/MS	By MS/MS	By MS/MS	57.5
P34761	P34761	3	3	3	Protein WHI3	WHI3	>sp|P34761|WHI3_YEAST Protein WHI3 OS=Saccharomyces cerevisiae (strain ATCC 204508 / S288c) GN=WHI3 PE=1 SV=1	1	3	3	3	3	3	3	3	2	3	3	3	3	3	3	2	3	3	3	3	3	3	2	3	3	6.2	6.2	6.2	71.252	661	661	1	26	0	By MS/MS	By MS/MS	By MS/MS	By MS/MS	By MS/MS	By MS/MS	By MS/MS	6.2
P34909	P34909	4	4	4	General negative regulator of transcription subunit 4	MOT2	>sp|P34909|NOT4_YEAST General negative regulator of transcription subunit 4 OS=Saccharomyces cerevisiae (strain ATCC 204508 / S288c) GN=MOT2 PE=1 SV=1	1	4	4	4	4	4	3	3	4	3	3	4	4	3	3	4	3	3	4	4	3	3	4	3	3	8.5	8.5	8.5	65.353	587	587	1	24	0	By MS/MS	By MS/MS	By MS/MS	By MS/MS	By MS/MS	By MS/MS	By MS/MS	8.5
P35176	P35176	8	8	8	Peptidyl-prolyl cis-trans isomerase D	CPR5	>sp|P35176|CYPD_YEAST Peptidyl-prolyl cis-trans isomerase D OS=Saccharomyces cerevisiae (strain ATCC 204508 / S288c) GN=CPR5 PE=1 SV=1	1	8	8	8	6	6	7	6	7	7	7	6	6	7	6	7	7	7	6	6	7	6	7	7	7	53.3	53.3	53.3	25.326	225	225	1	56	0	By MS/MS	By MS/MS	By MS/MS	By MS/MS	By MS/MS	By MS/MS	By MS/MS	39.1
P35178	P35178	3	3	3	Ribosomal RNA-processing protein 1	RRP1	>sp|P35178|RRP1_YEAST Ribosomal RNA-processing protein 1 OS=Saccharomyces cerevisiae (strain ATCC 204508 / S288c) GN=RRP1 PE=1 SV=2	1	3	3	3	3	3	3	3	3	3	3	3	3	3	3	3	3	3	3	3	3	3	3	3	3	14	14	14	33.202	278	278	1	22	0	By MS/MS	By MS/MS	By MS/MS	By MS/MS	By MS/MS	By MS/MS	By MS/MS	14
P35179	P35179	2	2	2	Protein transport protein SSS1	SSS1	>sp|P35179|SC61G_YEAST Protein transport protein SSS1 OS=Saccharomyces cerevisiae (strain ATCC 204508 / S288c) GN=SSS1 PE=1 SV=2	1	2	2	2	2	2	2	2	2	2	2	2	2	2	2	2	2	2	2	2	2	2	2	2	2	22.5	22.5	22.5	8.9435	80	80	1	14	0.00046773	By MS/MS	By MS/MS	By MS/MS	By MS/MS	By MS/MS	By MS/MS	By MS/MS	22.5
P35180	P35180	6	6	6	Mitochondrial import receptor subunit TOM20	TOM20	>sp|P35180|TOM20_YEAST Mitochondrial import receptor subunit TOM20 OS=Saccharomyces cerevisiae (strain ATCC 204508 / S288c) GN=TOM20 PE=1 SV=1	1	6	6	6	6	5	5	5	6	5	5	6	5	5	5	6	5	5	6	5	5	5	6	5	5	35.5	35.5	35.5	20.317	183	183	1	44	0	By MS/MS	By MS/MS	By MS/MS	By MS/MS	By MS/MS	By MS/MS	By MS/MS	35.5
P35184	P35184	5	5	5	Ribosome assembly protein SQT1	SQT1	>sp|P35184|SQT1_YEAST Ribosome assembly protein SQT1 OS=Saccharomyces cerevisiae (strain ATCC 204508 / S288c) GN=SQT1 PE=1 SV=2	1	5	5	5	5	4	4	4	3	4	5	5	4	4	4	3	4	5	5	4	4	4	3	4	5	22.7	22.7	22.7	47.166	431	431	1	30	0	By MS/MS	By MS/MS	By MS/MS	By MS/MS	By MS/MS	By MS/MS	By MS/MS	22.7
P35189	P35189	7	7	7	Transcription initiation factor TFIID subunit 14	TAF14	>sp|P35189|TAF14_YEAST Transcription initiation factor TFIID subunit 14 OS=Saccharomyces cerevisiae (strain ATCC 204508 / S288c) GN=TAF14 PE=1 SV=1	1	7	7	7	6	6	7	6	6	5	6	6	6	7	6	6	5	6	6	6	7	6	6	5	6	35.7	35.7	35.7	27.44	244	244	1	49	0	By MS/MS	By MS/MS	By MS/MS	By MS/MS	By MS/MS	By MS/MS	By MS/MS	29.9
P35191	P35191	6	6	6	DnaJ homolog 1, mitochondrial	MDJ1	>sp|P35191|MDJ1_YEAST DnaJ homolog 1, mitochondrial OS=Saccharomyces cerevisiae (strain ATCC 204508 / S288c) GN=MDJ1 PE=1 SV=1	1	6	6	6	5	5	4	2	6	6	4	5	5	4	2	6	6	4	5	5	4	2	6	6	4	16.8	16.8	16.8	55.56	511	511	1	44	0	By MS/MS	By MS/MS	By MS/MS	By MS/MS	By MS/MS	By MS/MS	By MS/MS	13.5
P35197	P35197	15	15	15	ADP-ribosylation factor GTPase-activating protein GCS1	GCS1	>sp|P35197|GCS1_YEAST ADP-ribosylation factor GTPase-activating protein GCS1 OS=Saccharomyces cerevisiae (strain ATCC 204508 / S288c) GN=GCS1 PE=1 SV=1	1	15	15	15	15	14	14	13	13	14	14	15	14	14	13	13	14	14	15	14	14	13	13	14	14	65.1	65.1	65.1	39.296	352	352	1	143	0	By MS/MS	By MS/MS	By MS/MS	By MS/MS	By MS/MS	By MS/MS	By MS/MS	65.1
P35202	P35202	4	4	4	Thiamine pyrophosphokinase	THI80	>sp|P35202|THI80_YEAST Thiamine pyrophosphokinase OS=Saccharomyces cerevisiae (strain ATCC 204508 / S288c) GN=THI80 PE=1 SV=1	1	4	4	4	4	4	4	4	4	4	2	4	4	4	4	4	4	2	4	4	4	4	4	4	2	20.4	20.4	20.4	36.616	319	319	1	26	0	By MS/MS	By MS/MS	By MS/MS	By MS/MS	By MS/MS	By MS/MS	By MS/MS	20.4
P35207	P35207	6	6	6	Antiviral helicase SKI2	SKI2	>sp|P35207|SKI2_YEAST Antiviral helicase SKI2 OS=Saccharomyces cerevisiae (strain ATCC 204508 / S288c) GN=SKI2 PE=1 SV=2	1	6	6	6	3	4	4	3	4	4	5	3	4	4	3	4	4	5	3	4	4	3	4	4	5	7.8	7.8	7.8	146.06	1287	1287	1	27	0	By MS/MS	By MS/MS	By MS/MS	By MS/MS	By MS/MS	By MS/MS	By MS/MS	3.1
P35691	P35691	11	11	11	Translationally-controlled tumor protein homolog	TMA19	>sp|P35691|TCTP_YEAST Translationally-controlled tumor protein homolog OS=Saccharomyces cerevisiae (strain ATCC 204508 / S288c) GN=TMA19 PE=1 SV=1	1	11	11	11	11	10	11	10	11	11	11	11	10	11	10	11	11	11	11	10	11	10	11	11	11	46.1	46.1	46.1	18.741	167	167	1	106	0	By MS/MS	By MS/MS	By MS/MS	By MS/MS	By MS/MS	By MS/MS	By MS/MS	46.1
P35719	P35719	17	17	17	Uncharacterized protein MRP8	MRP8	>sp|P35719|MRP8_YEAST Uncharacterized protein MRP8 OS=Saccharomyces cerevisiae (strain ATCC 204508 / S288c) GN=MRP8 PE=1 SV=1	1	17	17	17	16	17	17	17	17	17	17	16	17	17	17	17	17	17	16	17	17	17	17	17	17	77.2	77.2	77.2	25.097	219	219	1	165	0	By MS/MS	By MS/MS	By MS/MS	By MS/MS	By MS/MS	By MS/MS	By MS/MS	71.7
P35723	P35723	4	4	4	Endoplasmic reticulum transmembrane protein 1	YET1	>sp|P35723|YET1_YEAST Endoplasmic reticulum transmembrane protein 1 OS=Saccharomyces cerevisiae (strain ATCC 204508 / S288c) GN=YET1 PE=1 SV=2	1	4	4	4	4	4	4	4	4	3	3	4	4	4	4	4	3	3	4	4	4	4	4	3	3	24.3	24.3	24.3	23.459	206	206	1	26	0	By MS/MS	By MS/MS	By MS/MS	By MS/MS	By MS/MS	By MS/MS	By MS/MS	24.3
P35732	P35732	11	11	11	RNA polymerase II degradation factor 1	DEF1	>sp|P35732|DEF1_YEAST RNA polymerase II degradation factor 1 OS=Saccharomyces cerevisiae (strain ATCC 204508 / S288c) GN=DEF1 PE=1 SV=1	1	11	11	11	10	9	10	8	8	9	8	10	9	10	8	8	9	8	10	9	10	8	8	9	8	24.3	24.3	24.3	83.972	738	738	1	83	0	By MS/MS	By MS/MS	By MS/MS	By MS/MS	By MS/MS	By MS/MS	By MS/MS	21.3
P35817	P35817	7	7	7	Bromodomain-containing factor 1	BDF1	>sp|P35817|BDF1_YEAST Bromodomain-containing factor 1 OS=Saccharomyces cerevisiae (strain ATCC 204508 / S288c) GN=BDF1 PE=1 SV=3	1	7	7	7	6	5	6	3	5	5	6	6	5	6	3	5	5	6	6	5	6	3	5	5	6	20.8	20.8	20.8	76.977	686	686	1	36	0	By MS/MS	By MS/MS	By MS/MS	By MS/MS	By MS/MS	By MS/MS	By MS/MS	19
P35844	P35844	16	16	16	Protein KES1	KES1	>sp|P35844|KES1_YEAST Protein KES1 OS=Saccharomyces cerevisiae (strain ATCC 204508 / S288c) GN=KES1 PE=1 SV=1	1	16	16	16	16	16	16	16	16	15	15	16	16	16	16	16	15	15	16	16	16	16	16	15	15	47.7	47.7	47.7	49.491	434	434	1	152	0	By MS/MS	By MS/MS	By MS/MS	By MS/MS	By MS/MS	By MS/MS	By MS/MS	47.7
P35845	P35845	7	7	7	Oxysterol-binding protein homolog 1	SWH1	>sp|P35845|OSH1_YEAST Oxysterol-binding protein homolog 1 OS=Saccharomyces cerevisiae (strain ATCC 204508 / S288c) GN=SWH1 PE=1 SV=4	1	7	7	7	5	6	5	4	3	3	6	5	6	5	4	3	3	6	5	6	5	4	3	3	6	8.7	8.7	8.7	135.1	1188	1188	1	32	0	By MS/MS	By MS/MS	By MS/MS	By matching	By MS/MS	By MS/MS	By MS/MS	6.5
P36006	P36006	8	4	4	Myosin-3	MYO3	>sp|P36006|MYO3_YEAST Myosin-3 OS=Saccharomyces cerevisiae (strain ATCC 204508 / S288c) GN=MYO3 PE=1 SV=4	1	8	4	4	6	5	6	4	6	6	6	2	2	2	2	2	3	3	2	2	2	2	2	3	3	9.4	5.1	5.1	142.45	1272	1272	1	16	0	By MS/MS	By MS/MS	By MS/MS	By MS/MS	By MS/MS	By matching	By MS/MS	6.5
P36007	P36007	10	10	10	Threo-3-hydroxyaspartate ammonia-lyase	SRY1	>sp|P36007|SRY1_YEAST Threo-3-hydroxyaspartate ammonia-lyase OS=Saccharomyces cerevisiae (strain ATCC 204508 / S288c) GN=SRY1 PE=1 SV=1	1	10	10	10	8	8	7	9	7	6	10	8	8	7	9	7	6	10	8	8	7	9	7	6	10	52.5	52.5	52.5	34.899	326	326	1	55	0	By MS/MS	By MS/MS	By MS/MS	By MS/MS	By MS/MS	By MS/MS	By MS/MS	44.5
P36008	P36008	20	20	17	Elongation factor 1-gamma 2	TEF4	>sp|P36008|EF1G2_YEAST Elongation factor 1-gamma 2 OS=Saccharomyces cerevisiae (strain ATCC 204508 / S288c) GN=TEF4 PE=1 SV=1	1	20	20	17	18	16	18	16	20	17	20	18	16	18	16	20	17	20	16	14	16	14	17	15	17	46.6	46.6	39.1	46.52	412	412	1	161	0	By MS/MS	By MS/MS	By MS/MS	By MS/MS	By MS/MS	By MS/MS	By MS/MS	41.5
P36010	P36010	12	12	12	Nucleoside diphosphate kinase	YNK1	>sp|P36010|NDK_YEAST Nucleoside diphosphate kinase OS=Saccharomyces cerevisiae (strain ATCC 204508 / S288c) GN=YNK1 PE=1 SV=1	1	12	12	12	12	11	11	10	12	10	12	12	11	11	10	12	10	12	12	11	11	10	12	10	12	74.5	74.5	74.5	17.166	153	153	1	108	0	By MS/MS	By MS/MS	By MS/MS	By MS/MS	By MS/MS	By MS/MS	By MS/MS	74.5
P36013	P36013	24	24	24	NAD-dependent malic enzyme, mitochondrial	MAE1	>sp|P36013|MAOM_YEAST NAD-dependent malic enzyme, mitochondrial OS=Saccharomyces cerevisiae (strain ATCC 204508 / S288c) GN=MAE1 PE=1 SV=1	1	24	24	24	22	20	24	22	22	22	21	22	20	24	22	22	22	21	22	20	24	22	22	22	21	59.9	59.9	59.9	74.375	669	669	1	221	0	By MS/MS	By MS/MS	By MS/MS	By MS/MS	By MS/MS	By MS/MS	By MS/MS	54.1
P36015	P36015	12	12	12	Synaptobrevin homolog YKT6	YKT6	>sp|P36015|YKT6_YEAST Synaptobrevin homolog YKT6 OS=Saccharomyces cerevisiae (strain ATCC 204508 / S288c) GN=YKT6 PE=1 SV=1	1	12	12	12	9	11	11	10	10	10	10	9	11	11	10	10	10	10	9	11	11	10	10	10	10	71.5	71.5	71.5	22.707	200	200	1	74	0	By MS/MS	By MS/MS	By MS/MS	By MS/MS	By MS/MS	By MS/MS	By MS/MS	53
P36016	P36016	11	11	11	Heat shock protein 70 homolog LHS1	LHS1	>sp|P36016|LHS1_YEAST Heat shock protein 70 homolog LHS1 OS=Saccharomyces cerevisiae (strain ATCC 204508 / S288c) GN=LHS1 PE=1 SV=1	1	11	11	11	7	9	7	9	8	8	5	7	9	7	9	8	8	5	7	9	7	9	8	8	5	18.5	18.5	18.5	99.57	881	881	1	61	0	By MS/MS	By MS/MS	By MS/MS	By MS/MS	By MS/MS	By MS/MS	By MS/MS	10.8
P36017	P36017	8	7	7	Vacuolar protein sorting-associated protein 21	VPS21	>sp|P36017|VPS21_YEAST Vacuolar protein sorting-associated protein 21 OS=Saccharomyces cerevisiae (strain ATCC 204508 / S288c) GN=VPS21 PE=1 SV=1	1	8	7	7	7	7	8	6	7	6	6	7	6	7	5	6	5	5	7	6	7	5	6	5	5	51	45.7	45.7	23.081	210	210	1	41	0	By MS/MS	By MS/MS	By MS/MS	By MS/MS	By MS/MS	By MS/MS	By MS/MS	45.7
P36024	P36024	3	3	2	Phosphopantothenoylcysteine decarboxylase subunit SIS2	SIS2	>sp|P36024|SIS2_YEAST Phosphopantothenoylcysteine decarboxylase subunit SIS2 OS=Saccharomyces cerevisiae (strain ATCC 204508 / S288c) GN=SIS2 PE=1 SV=1	1	3	3	2	3	3	2	3	2	2	3	3	3	2	3	2	2	3	2	2	1	2	1	1	2	8.2	8.2	5.5	62.477	562	562	1	18	0	By MS/MS	By matching	By MS/MS	By MS/MS	By MS/MS	By MS/MS	By MS/MS	8.2
P36037	P36037	7	7	7	Protein DOA1	DOA1	>sp|P36037|DOA1_YEAST Protein DOA1 OS=Saccharomyces cerevisiae (strain ATCC 204508 / S288c) GN=DOA1 PE=1 SV=1	1	7	7	7	5	5	7	6	6	5	5	5	5	7	6	6	5	5	5	5	7	6	6	5	5	13.3	13.3	13.3	79.505	715	715	1	39	0	By MS/MS	By MS/MS	By MS/MS	By MS/MS	By MS/MS	By MS/MS	By MS/MS	10.5
P36041	P36041	8	8	8	Protein EAP1	EAP1	>sp|P36041|EAP1_YEAST Protein EAP1 OS=Saccharomyces cerevisiae (strain ATCC 204508 / S288c) GN=EAP1 PE=1 SV=1	1	8	8	8	5	7	6	7	6	8	7	5	7	6	7	6	8	7	5	7	6	7	6	8	7	21.4	21.4	21.4	69.761	632	632	1	46	0	By MS/MS	By MS/MS	By MS/MS	By MS/MS	By MS/MS	By MS/MS	By MS/MS	13.6
P36044	P36044	5	5	5	Protein MNN4	MNN4	>sp|P36044|MNN4_YEAST Protein MNN4 OS=Saccharomyces cerevisiae (strain ATCC 204508 / S288c) GN=MNN4 PE=4 SV=2	1	5	5	5	4	5	3	3	4	3	4	4	5	3	3	4	3	4	4	5	3	3	4	3	4	4.7	4.7	4.7	139.38	1178	1178	1	26	0	By MS/MS	By MS/MS	By MS/MS	By MS/MS	By MS/MS	By MS/MS	By MS/MS	3.4
P36046	P36046	11	11	11	Mitochondrial intermembrane space import and assembly protein 40	MIA40	>sp|P36046|MIA40_YEAST Mitochondrial intermembrane space import and assembly protein 40 OS=Saccharomyces cerevisiae (strain ATCC 204508 / S288c) GN=MIA40 PE=1 SV=2	1	11	11	11	9	7	10	9	9	9	9	9	7	10	9	9	9	9	9	7	10	9	9	9	9	43.4	43.4	43.4	44.536	403	403	1	69	0	By MS/MS	By MS/MS	By MS/MS	By MS/MS	By MS/MS	By MS/MS	By MS/MS	36.2
P36047	P36047	10	10	10	Protein phosphatase 1 regulatory subunit SDS22	SDS22	>sp|P36047|SDS22_YEAST Protein phosphatase 1 regulatory subunit SDS22 OS=Saccharomyces cerevisiae (strain ATCC 204508 / S288c) GN=SDS22 PE=1 SV=1	1	10	10	10	6	5	8	5	9	9	8	6	5	8	5	9	9	8	6	5	8	5	9	9	8	46.7	46.7	46.7	38.887	338	338	1	55	0	By MS/MS	By MS/MS	By MS/MS	By MS/MS	By MS/MS	By MS/MS	By MS/MS	24.6
P36048	P36048	3	3	3	Pre-mRNA-splicing factor SNU114	SNU114	>sp|P36048|SN114_YEAST Pre-mRNA-splicing factor SNU114 OS=Saccharomyces cerevisiae (strain ATCC 204508 / S288c) GN=SNU114 PE=1 SV=1	1	3	3	3	2	2	2	3	3	3	2	2	2	2	3	3	3	2	2	2	2	3	3	3	2	2.7	2.7	2.7	114.04	1008	1008	1	27	0.00044643	By MS/MS	By MS/MS	By matching	By MS/MS	By MS/MS	By MS/MS	By MS/MS	1.7
P36049	P36049	8	8	8	rRNA-processing protein EBP2	EBP2	>sp|P36049|EBP2_YEAST rRNA-processing protein EBP2 OS=Saccharomyces cerevisiae (strain ATCC 204508 / S288c) GN=EBP2 PE=1 SV=1	1	8	8	8	7	6	7	5	8	6	5	7	6	7	5	8	6	5	7	6	7	5	8	6	5	19.4	19.4	19.4	49.734	427	427	1	51	0	By MS/MS	By MS/MS	By MS/MS	By MS/MS	By MS/MS	By MS/MS	By MS/MS	17.6
P36051	P36051	8	8	8	GPI ethanolamine phosphate transferase 1	MCD4	>sp|P36051|MCD4_YEAST GPI ethanolamine phosphate transferase 1 OS=Saccharomyces cerevisiae (strain ATCC 204508 / S288c) GN=MCD4 PE=1 SV=1	1	8	8	8	7	7	7	6	7	5	7	7	7	7	6	7	5	7	7	7	7	6	7	5	7	10	10	10	105.69	919	919	1	46	0	By MS/MS	By MS/MS	By MS/MS	By MS/MS	By MS/MS	By MS/MS	By MS/MS	8.7
P36060	P36060	16	16	16	NADH-cytochrome b5 reductase 2;NADH-cytochrome b5 reductase p34 form;NADH-cytochrome b5 reductase p32 form	MCR1	>sp|P36060|MCR1_YEAST NADH-cytochrome b5 reductase 2 OS=Saccharomyces cerevisiae (strain ATCC 204508 / S288c) GN=MCR1 PE=1 SV=1	1	16	16	16	15	15	14	13	14	13	14	15	15	14	13	14	13	14	15	15	14	13	14	13	14	63.9	63.9	63.9	34.137	302	302	1	123	0	By MS/MS	By MS/MS	By MS/MS	By MS/MS	By MS/MS	By MS/MS	By MS/MS	56.6
P36069	P36069	6	6	6	Probable phosphomutase PMU1	PMU1	>sp|P36069|PMU1_YEAST Probable phosphomutase PMU1 OS=Saccharomyces cerevisiae (strain ATCC 204508 / S288c) GN=PMU1 PE=1 SV=1	1	6	6	6	4	3	3	2	4	5	6	4	3	3	2	4	5	6	4	3	3	2	4	5	6	31.2	31.2	31.2	33.776	295	295	1	29	0	By MS/MS	By MS/MS	By MS/MS	By MS/MS	By MS/MS	By MS/MS	By MS/MS	20.7
P36081	P36081	6	6	6	Uncharacterized protein YKL077W	YKL077W	>sp|P36081|YKH7_YEAST Uncharacterized protein YKL077W OS=Saccharomyces cerevisiae (strain ATCC 204508 / S288c) GN=YKL077W PE=1 SV=1	1	6	6	6	4	4	6	6	6	5	6	4	4	6	6	6	5	6	4	4	6	6	6	5	6	12.2	12.2	12.2	46.036	392	392	1	37	0	By MS/MS	By MS/MS	By MS/MS	By MS/MS	By MS/MS	By MS/MS	By MS/MS	9.7
P36091	P36091	3	3	3	Mannan endo-1,6-alpha-mannosidase DCW1	DCW1	>sp|P36091|DCW1_YEAST Mannan endo-1,6-alpha-mannosidase DCW1 OS=Saccharomyces cerevisiae (strain ATCC 204508 / S288c) GN=DCW1 PE=1 SV=1	1	3	3	3	3	3	3	3	3	3	3	3	3	3	3	3	3	3	3	3	3	3	3	3	3	8.5	8.5	8.5	49.565	449	449	1	21	0	By MS/MS	By MS/MS	By MS/MS	By MS/MS	By MS/MS	By MS/MS	By MS/MS	8.5
P36101	P36101	8	8	8	Uncharacterized protein YKL027W	YKL027W	>sp|P36101|YKC7_YEAST Uncharacterized protein YKL027W OS=Saccharomyces cerevisiae (strain ATCC 204508 / S288c) GN=YKL027W PE=1 SV=1	1	8	8	8	6	7	6	5	5	4	6	6	7	6	5	5	4	6	6	7	6	5	5	4	6	25.7	25.7	25.7	50.265	447	447	1	46	0	By MS/MS	By MS/MS	By MS/MS	By MS/MS	By MS/MS	By MS/MS	By MS/MS	21
P36112	P36112	12	12	12	Formation of crista junctions protein 1	FCJ1	>sp|P36112|FCJ1_YEAST Formation of crista junctions protein 1 OS=Saccharomyces cerevisiae (strain ATCC 204508 / S288c) GN=FCJ1 PE=1 SV=1	1	12	12	12	11	10	11	8	12	7	8	11	10	11	8	12	7	8	11	10	11	8	12	7	8	29.6	29.6	29.6	61.081	540	540	1	67	0	By MS/MS	By MS/MS	By MS/MS	By MS/MS	By MS/MS	By MS/MS	By MS/MS	29.4
P36114	P36114	15	15	15	Mitochondrial outer membrane protein YKR018C	YKR018C	>sp|P36114|YKR18_YEAST Mitochondrial outer membrane protein YKR018C OS=Saccharomyces cerevisiae (strain ATCC 204508 / S288c) GN=YKR018C PE=1 SV=1	1	15	15	15	13	10	12	12	13	12	15	13	10	12	12	13	12	15	13	10	12	12	13	12	15	23.7	23.7	23.7	81.753	725	725	1	102	0	By MS/MS	By MS/MS	By MS/MS	By MS/MS	By MS/MS	By MS/MS	By MS/MS	21.1
P36123	P36123	3	3	3	SIT4-associating protein SAP190	SAP190	>sp|P36123|SA190_YEAST SIT4-associating protein SAP190 OS=Saccharomyces cerevisiae (strain ATCC 204508 / S288c) GN=SAP190 PE=1 SV=2	1	3	3	3	2	1	3	2	2	2	2	2	1	3	2	2	2	2	2	1	3	2	2	2	2	4.1	4.1	4.1	117.1	1033	1033	1	14	0	By MS/MS	By matching	By MS/MS	By MS/MS	By MS/MS	By MS/MS	By MS/MS	3.2
P36135	P36135	5	5	5	Protein UTH1	UTH1	>sp|P36135|UTH1_YEAST Probable secreted beta-glucosidase UTH1 OS=Saccharomyces cerevisiae (strain ATCC 204508 / S288c) GN=UTH1 PE=1 SV=2	1	5	5	5	2	3	3	2	5	5	4	2	3	3	2	5	5	4	2	3	3	2	5	5	4	23.8	23.8	23.8	36.955	365	365	1	27	0	By MS/MS	By MS/MS	By MS/MS	By MS/MS	By MS/MS	By MS/MS	By MS/MS	9
P36136	P36136	10	10	10	Sedoheptulose 1,7-bisphosphatase	SHB17	>sp|P36136|SHB17_YEAST Sedoheptulose 1,7-bisphosphatase OS=Saccharomyces cerevisiae (strain ATCC 204508 / S288c) GN=SHB17 PE=1 SV=1	1	10	10	10	8	9	9	9	9	9	9	8	9	9	9	9	9	9	8	9	9	9	9	9	9	42.1	42.1	42.1	31.022	271	271	1	90	0	By MS/MS	By MS/MS	By MS/MS	By MS/MS	By MS/MS	By MS/MS	By MS/MS	41.7
P36139	P36139	9	9	9	Protein PET10	PET10	>sp|P36139|PET10_YEAST Protein PET10 OS=Saccharomyces cerevisiae (strain ATCC 204508 / S288c) GN=PET10 PE=1 SV=3	1	9	9	9	8	8	8	7	9	8	8	8	8	8	7	9	8	8	8	8	8	7	9	8	8	43.5	43.5	43.5	31.246	283	283	1	56	0	By MS/MS	By MS/MS	By MS/MS	By MS/MS	By MS/MS	By MS/MS	By MS/MS	39.9
P36147	P36147	2	2	2	Presequence translocated-associated motor subunit PAM17, mitochondrial	PAM17	>sp|P36147|PAM17_YEAST Presequence translocated-associated motor subunit PAM17, mitochondrial OS=Saccharomyces cerevisiae (strain ATCC 204508 / S288c) GN=PAM17 PE=1 SV=1	1	2	2	2	2	2	2	2	2	2	2	2	2	2	2	2	2	2	2	2	2	2	2	2	2	16.2	16.2	16.2	21.968	197	197	1	14	0	By MS/MS	By MS/MS	By MS/MS	By MS/MS	By MS/MS	By MS/MS	By MS/MS	16.2
P36148	P36148	8	8	8	Glycerol-3-phosphate O-acyltransferase 2	GPT2	>sp|P36148|GPT2_YEAST Glycerol-3-phosphate O-acyltransferase 2 OS=Saccharomyces cerevisiae (strain ATCC 204508 / S288c) GN=GPT2 PE=1 SV=1	1	8	8	8	5	7	7	5	7	5	7	5	7	7	5	7	5	7	5	7	7	5	7	5	7	14.1	14.1	14.1	83.644	743	743	1	43	0	By MS/MS	By MS/MS	By MS/MS	By MS/MS	By MS/MS	By MS/MS	By MS/MS	7.1
P36150	P36150	8	8	8	Uroporphyrinogen-III C-methyltransferase	MET1	>sp|P36150|SUMT_YEAST Uroporphyrinogen-III C-methyltransferase OS=Saccharomyces cerevisiae (strain ATCC 204508 / S288c) GN=MET1 PE=1 SV=1	1	8	8	8	7	6	5	6	7	7	4	7	6	5	6	7	7	4	7	6	5	6	7	7	4	20.1	20.1	20.1	66.124	593	593	1	44	0	By MS/MS	By MS/MS	By MS/MS	By MS/MS	By MS/MS	By MS/MS	By MS/MS	15.2
P36151	P36151	6	6	6	Uncharacterized protein YKR070W	YKR070W	>sp|P36151|YK50_YEAST Uncharacterized protein YKR070W OS=Saccharomyces cerevisiae (strain ATCC 204508 / S288c) GN=YKR070W PE=1 SV=1	1	6	6	6	5	5	5	5	4	6	3	5	5	5	5	4	6	3	5	5	5	5	4	6	3	25.6	25.6	25.6	39.406	352	352	1	33	0	By MS/MS	By MS/MS	By MS/MS	By MS/MS	By MS/MS	By MS/MS	By matching	22.4
P36154	P36154	2	2	2	Altered inheritance rate of mitochondria protein 29	AIM29	>sp|P36154|AIM29_YEAST Altered inheritance rate of mitochondria protein 29 OS=Saccharomyces cerevisiae (strain ATCC 204508 / S288c) GN=AIM29 PE=1 SV=1	1	2	2	2	2	2	2	2	2	2	2	2	2	2	2	2	2	2	2	2	2	2	2	2	2	10.3	10.3	10.3	18.436	155	155	1	14	0.00046104	By MS/MS	By MS/MS	By MS/MS	By MS/MS	By MS/MS	By MS/MS	By MS/MS	10.3
P36156	P36156	3	3	3	Glutathione S-transferase omega-like 2	ECM4	>sp|P36156|GTO2_YEAST Glutathione S-transferase omega-like 2 OS=Saccharomyces cerevisiae (strain ATCC 204508 / S288c) GN=ECM4 PE=1 SV=1	1	3	3	3	2	3	1	3	3	2	3	2	3	1	3	3	2	3	2	3	1	3	3	2	3	8.4	8.4	8.4	43.273	370	370	1	17	0.00044944	By MS/MS	By matching	By MS/MS	By MS/MS	By MS/MS	By matching	By MS/MS	6.5
P36160	P36160	3	3	3	Ribosome biogenesis protein RPF2	RPF2	>sp|P36160|RPF2_YEAST Ribosome biogenesis protein RPF2 OS=Saccharomyces cerevisiae (strain ATCC 204508 / S288c) GN=RPF2 PE=1 SV=1	1	3	3	3	2	2	2	1	2	3	2	2	2	2	1	2	3	2	2	2	2	1	2	3	2	10.2	10.2	10.2	39.598	344	344	1	15	0	By MS/MS	By MS/MS	By MS/MS	By MS/MS	By MS/MS	By MS/MS	By MS/MS	7.3
P36161	P36161	10	10	10	Nucleoporin NUP133	NUP133	>sp|P36161|NU133_YEAST Nucleoporin NUP133 OS=Saccharomyces cerevisiae (strain ATCC 204508 / S288c) GN=NUP133 PE=1 SV=1	1	10	10	10	8	7	8	7	9	4	4	8	7	8	7	9	4	4	8	7	8	7	9	4	4	12.1	12.1	12.1	133.32	1157	1157	1	48	0	By MS/MS	By MS/MS	By MS/MS	By MS/MS	By MS/MS	By MS/MS	By MS/MS	10
P36421	P36421	19	19	19	Tyrosine--tRNA ligase, cytoplasmic	TYS1	>sp|P36421|SYYC_YEAST Tyrosine--tRNA ligase, cytoplasmic OS=Saccharomyces cerevisiae (strain ATCC 204508 / S288c) GN=TYS1 PE=1 SV=3	1	19	19	19	15	16	14	16	18	16	16	15	16	14	16	18	16	16	15	16	14	16	18	16	16	54.1	54.1	54.1	44.019	394	394	1	143	0	By MS/MS	By MS/MS	By MS/MS	By MS/MS	By MS/MS	By MS/MS	By MS/MS	45.7
P36528	P36528	3	3	3	54S ribosomal protein L17, mitochondrial	MRPL17	>sp|P36528|RM17_YEAST 54S ribosomal protein L17, mitochondrial OS=Saccharomyces cerevisiae (strain ATCC 204508 / S288c) GN=MRPL17 PE=1 SV=2	1	3	3	3	3	3	3	2	3	3	2	3	3	3	2	3	3	2	3	3	3	2	3	3	2	13.5	13.5	13.5	32.212	281	281	1	19	0	By MS/MS	By MS/MS	By MS/MS	By MS/MS	By MS/MS	By MS/MS	By MS/MS	13.5
P36775	P36775	16	16	16	Lon protease homolog, mitochondrial	PIM1	>sp|P36775|LONM_YEAST Lon protease homolog, mitochondrial OS=Saccharomyces cerevisiae (strain ATCC 204508 / S288c) GN=PIM1 PE=1 SV=2	1	16	16	16	13	13	11	15	13	13	12	13	13	11	15	13	13	12	13	13	11	15	13	13	12	19.9	19.9	19.9	127.11	1133	1133	1	97	0	By MS/MS	By MS/MS	By MS/MS	By MS/MS	By MS/MS	By MS/MS	By MS/MS	17.9
P37012	P37012	28	28	26	Phosphoglucomutase-2	PGM2	>sp|P37012|PGM2_YEAST Phosphoglucomutase-2 OS=Saccharomyces cerevisiae (strain ATCC 204508 / S288c) GN=PGM2 PE=1 SV=1	1	28	28	26	24	23	23	24	25	26	27	24	23	23	24	25	26	27	22	21	21	22	23	24	25	70.3	70.3	66.6	63.088	569	569	1	231	0	By MS/MS	By MS/MS	By MS/MS	By MS/MS	By MS/MS	By MS/MS	By MS/MS	58.2
P37262	P37262	7	7	5	6-phosphogluconolactonase-like protein 2	SOL2	>sp|P37262|SOL2_YEAST 6-phosphogluconolactonase-like protein 2 OS=Saccharomyces cerevisiae (strain ATCC 204508 / S288c) GN=SOL2 PE=1 SV=2	1	7	7	5	6	4	7	5	6	6	6	6	4	7	5	6	6	6	5	3	5	3	4	4	4	32.7	32.7	25.4	34.501	315	315	1	43	0	By MS/MS	By MS/MS	By MS/MS	By MS/MS	By MS/MS	By MS/MS	By MS/MS	28.6
P37291	P37291	34	34	33	Serine hydroxymethyltransferase, cytosolic	SHM2	>sp|P37291|GLYC_YEAST Serine hydroxymethyltransferase, cytosolic OS=Saccharomyces cerevisiae (strain ATCC 204508 / S288c) GN=SHM2 PE=1 SV=2	1	34	34	33	30	30	31	29	33	31	32	30	30	31	29	33	31	32	29	29	30	28	32	30	31	77.4	77.4	75.9	52.218	469	469	1	364	0	By MS/MS	By MS/MS	By MS/MS	By MS/MS	By MS/MS	By MS/MS	By MS/MS	68.7
P37292	P37292	18	17	17	Serine hydroxymethyltransferase, mitochondrial	SHM1	>sp|P37292|GLYM_YEAST Serine hydroxymethyltransferase, mitochondrial OS=Saccharomyces cerevisiae (strain ATCC 204508 / S288c) GN=SHM1 PE=1 SV=2	1	18	17	17	16	15	16	17	15	17	18	15	14	15	16	14	16	17	15	14	15	16	14	16	17	46.7	45.3	45.3	53.686	490	490	1	124	0	By MS/MS	By MS/MS	By MS/MS	By MS/MS	By MS/MS	By MS/MS	By MS/MS	43.1
P37302	P37302	15	15	15	Aminopeptidase Y	APE3	>sp|P37302|APE3_YEAST Aminopeptidase Y OS=Saccharomyces cerevisiae (strain ATCC 204508 / S288c) GN=APE3 PE=1 SV=1	1	15	15	15	11	9	11	10	13	13	14	11	9	11	10	13	13	14	11	9	11	10	13	13	14	37.6	37.6	37.6	60.137	537	537	1	107	0	By MS/MS	By MS/MS	By MS/MS	By MS/MS	By MS/MS	By MS/MS	By MS/MS	30.2
P37303	P37303	13	13	13	Low specificity L-threonine aldolase	GLY1	>sp|P37303|GLY1_YEAST Low specificity L-threonine aldolase OS=Saccharomyces cerevisiae (strain ATCC 204508 / S288c) GN=GLY1 PE=1 SV=2	1	13	13	13	12	12	12	12	12	13	12	12	12	12	12	12	13	12	12	12	12	12	12	13	12	51.2	51.2	51.2	42.815	387	387	1	106	0	By MS/MS	By MS/MS	By MS/MS	By MS/MS	By MS/MS	By MS/MS	By MS/MS	47.5
P37370	P37370	6	6	6	Verprolin	VRP1	>sp|P37370|VRP1_YEAST Verprolin OS=Saccharomyces cerevisiae (strain ATCC 204508 / S288c) GN=VRP1 PE=1 SV=2	1	6	6	6	3	4	3	4	4	4	4	3	4	3	4	4	4	4	3	4	3	4	4	4	4	15.2	15.2	15.2	82.593	817	817	1	26	0	By MS/MS	By MS/MS	By MS/MS	By MS/MS	By MS/MS	By MS/MS	By MS/MS	8.2
P37898	P37898	27	25	25	Alanine/arginine aminopeptidase	AAP1	>sp|P37898|AAP1_YEAST Alanine/arginine aminopeptidase OS=Saccharomyces cerevisiae (strain ATCC 204508 / S288c) GN=AAP1 PE=1 SV=2	1	27	25	25	23	24	20	22	22	24	25	21	22	19	21	21	22	23	21	22	19	21	21	22	23	37.3	35	35	97.661	856	856	1	157	0	By MS/MS	By MS/MS	By MS/MS	By MS/MS	By MS/MS	By MS/MS	By MS/MS	32.4
P38009	P38009	35	35	29	Bifunctional purine biosynthesis protein ADE17;Phosphoribosylaminoimidazolecarboxamide formyltransferase;IMP cyclohydrolase	ADE17	>sp|P38009|PUR92_YEAST Bifunctional purine biosynthesis protein ADE17 OS=Saccharomyces cerevisiae (strain ATCC 204508 / S288c) GN=ADE17 PE=1 SV=2	1	35	35	29	34	32	35	33	34	33	33	34	32	35	33	34	33	33	28	26	29	27	28	27	27	74	74	65.2	65.262	592	592	1	363	0	By MS/MS	By MS/MS	By MS/MS	By MS/MS	By MS/MS	By MS/MS	By MS/MS	74
P38011	P38011	19	19	19	Guanine nucleotide-binding protein subunit beta-like protein	ASC1	>sp|P38011|GBLP_YEAST Guanine nucleotide-binding protein subunit beta-like protein OS=Saccharomyces cerevisiae (strain ATCC 204508 / S288c) GN=ASC1 PE=1 SV=4	1	19	19	19	17	17	16	16	18	17	18	17	17	16	16	18	17	18	17	17	16	16	18	17	18	89.3	89.3	89.3	34.805	319	319	1	199	0	By MS/MS	By MS/MS	By MS/MS	By MS/MS	By MS/MS	By MS/MS	By MS/MS	75.2
P38013	P38013	13	13	13	Peroxiredoxin type-2	AHP1	>sp|P38013|AHP1_YEAST Peroxiredoxin type-2 OS=Saccharomyces cerevisiae (strain ATCC 204508 / S288c) GN=AHP1 PE=1 SV=4	1	13	13	13	12	10	13	12	13	11	12	12	10	13	12	13	11	12	12	10	13	12	13	11	12	80.1	80.1	80.1	19.114	176	176	1	184	0	By MS/MS	By MS/MS	By MS/MS	By MS/MS	By MS/MS	By MS/MS	By MS/MS	80.1
P38061	P38061	7	7	7	60S ribosomal protein L32	RPL32	>sp|P38061|RL32_YEAST 60S ribosomal protein L32 OS=Saccharomyces cerevisiae (strain ATCC 204508 / S288c) GN=RPL32 PE=1 SV=1	1	7	7	7	7	7	7	7	7	7	7	7	7	7	7	7	7	7	7	7	7	7	7	7	7	47.7	47.7	47.7	14.771	130	130	1	86	0	By MS/MS	By MS/MS	By MS/MS	By MS/MS	By MS/MS	By MS/MS	By MS/MS	47.7
P38063	P38063	7	6	5	Ribose-phosphate pyrophosphokinase 4	PRS4	>sp|P38063|KPR4_YEAST Ribose-phosphate pyrophosphokinase 4 OS=Saccharomyces cerevisiae (strain ATCC 204508 / S288c) GN=PRS4 PE=1 SV=3	1	7	6	5	6	5	7	6	6	6	5	5	4	6	5	5	5	4	4	3	5	4	4	4	3	24.5	21.5	18.7	35.72	326	326	1	34	0	By MS/MS	By MS/MS	By MS/MS	By matching	By MS/MS	By matching	By MS/MS	21.5
[truncated: 937 more rows]
[truncated: 47 more columns]

## Sheet: Table S7
Top 10 mod-CPC FC
[truncated: 12 more rows]

## Sheet: Table S8
Top 10 Label Free Significant
[truncated: 12 more rows]

[truncated: 1 more sheets: Table S9]
